# Supplementary material for: Formation of spermatogonia and fertile oocytes in golden hamsters requires piRNAs
Source: Nat Cell Biol. 2021 Sep 6;23(9):992–1001. doi: 10.1038/s41556-021-00746-2 (PMC8437802; doi:10.1038/s41556-021-00746-2)
Supplement: Supplementary file 4 — Supplementary Table 1: 9 d.p.p. pre-pachytene piRNA clusters. Supplementary Table 2: 13 d.p.p. pre-pachytene piRNA clusters. Supplementary Table 3: 21 d.p.p. pachytene piRNA clusters. Supplementary Table 4: mating performance. Supplementary Table 5: DEGs in Mov10l1–/– GV oocytes (DESeq2, P < 0.01). Supplementary Table 6: oocyte piRNA clusters. Supplementary Table 7: DEGs in Mov10l1–/– 9 d.p.p. testes (DESeq2, P < 0.01). Supplementary Table 8: DEGs in Mov10l1–/– new-born testes (DESeq2, P < 0.01). Supplementary Table 9: primers. Supplementary Table 10: list of RNA-seq libraries produced during this study. Raw data were deposited at the GEO (GSE164658). [file 41556_2021_746_MOESM4_ESM.xlsx]

## Sheet: Table 1 9 dpp piRNA clusters
coordinates MesAur 1.0	width full	width without Ns	rpkm 9 dpp	rpm 9 dpp
KB710729.1 1 5500	5500	4212	160.462	675.865
KB708132.1 20139001 20168000	29000	29000	18.394	533.421
KB708175.1 13706001 13741000	35000	15522	26.08	404.807
KB708427.1 256001 323000	67000	55424	7.28	403.469
KB708284.1 2891001 2957000	66000	64976	5.31	345.008
KB708209.1 8387001 8439000	52000	51800	6.016	311.643
KB708144.1 123001 167000	44000	24108	12.425	299.549
KB708218.1 2721001 2765000	44000	43108	6.795	292.919
KB708169.1 11766001 11826000	60000	59285	4.645	275.396
KB708222.1 2833001 2859000	26000	23979	11.129	266.868
KB708411.1 99001 123000	24000	20896	11.91	248.879
KB708180.1 6802001 6831000	29000	28900	8.175	236.264
KB708174.1 8753001 8799000	46000	42814	5.494	235.237
KB708166.1 1032001 1053000	21000	16855	13.921	234.643
KB708427.1 1 12000	12000	6038	36.553	220.705
KB711253.1 1 4198	4198	2930	74.941	219.578
KB708230.1 1118001 1136000	18000	17371	12.514	217.377
KB708153.1 8481001 8493000	12000	10823	19.651	212.681
KB708395.1 778001 833000	55000	49515	4.22	208.931
KB708561.1 1 5000	5000	3638	55.98	203.657
KB708128.1 18457001 18487000	30000	29900	6.751	201.844
KB714560.1 1 1862	1862	1047	190.022	198.953
KB708185.1 13001 28000	15000	5530	35.902	198.54
KB708137.1 17514001 17526000	12000	10569	18.54	195.946
KB708540.1 15001 18000	3000	2347	83.036	194.886
KB708146.1 18302001 18335000	33000	32655	5.954	194.418
KB708260.1 2491001 2514000	23000	17768	10.166	180.634
KB708540.1 1 9000	9000	4590	38.711	177.685
KB708567.1 70001 72000	2000	1137	155.754	177.092
KB714423.1 1 2574	2574	1045	169.052	176.659
KB708272.1 1511001 1560000	49000	49000	3.453	169.211
KB708560.1 36001 41000	5000	1866	90.006	167.951
KB708245.1 7155001 7163000	8000	8000	20.929	167.431
KB708218.1 6914001 6922000	8000	8000	20.138	161.106
KB708127.1 48453001 48474000	21000	19730	8.16	161.001
KB708461.1 225001 262000	37000	16082	9.685	155.758
KB708328.1 2326001 2368000	42000	31202	4.987	155.602
KB708154.1 860001 887000	27000	23238	6.687	155.381
KB709062.1 18001 20711	2711	1721	89.54	154.098
KB708192.1 1610001 1624000	14000	11003	13.24	145.675
KB708220.1 3803001 3818000	15000	15000	9.633	144.495
KB711167.1 5001 5898	898	489	294.634	144.076
KB708240.1 8214001 8219000	5000	3546	40.411	143.297
KB708189.1 1 2000	2000	2000	69.396	138.793
KB708536.1 40001 65000	25000	9380	14.652	137.435
KB708180.1 6660001 6662000	2000	2000	68.222	136.444
KB708129.1 12247001 12264000	17000	17000	7.91	134.477
KB708439.1 159001 161000	2000	2000	66.667	133.335
KB708182.1 9732001 9751000	19000	19000	6.975	132.521
KB708399.1 797001 809000	12000	10531	12.498	131.615
KB708144.1 704001 722000	18000	13349	9.847	131.443
KB708164.1 1314001 1330000	16000	15684	8.381	131.442
KB708133.1 10975001 10995000	20000	19073	6.886	131.343
KB708401.1 645001 660000	15000	11217	11.192	125.538
KB708127.1 565001 613000	48000	40676	3.079	125.26
KB708273.1 1361001 1386000	25000	9582	12.885	123.462
KB708310.1 161001 199000	38000	33839	3.647	123.416
KB708938.1 17001 23000	6000	3020	40.669	122.821
KB708192.1 1627001 1636000	9000	7252	16.832	122.066
KB708154.1 4278001 4299000	21000	14695	8.263	121.419
KB708418.1 189001 221000	32000	24804	4.881	121.067
KB708202.1 301001 311000	10000	9449	12.749	120.465
KB708418.1 132001 150000	18000	14116	8.499	119.971
KB708705.1 10001 11000	1000	453	254.276	115.187
KB708218.1 4873001 4891000	18000	17730	6.445	114.267
KB709424.1 4001 12178	8178	4404	25.844	113.818
KB708129.1 4619001 4651000	32000	31800	3.579	113.801
KB708278.1 3864001 3899000	35000	26676	4.211	112.344
KB708170.1 7965001 7978000	13000	12771	8.697	111.065
KB708567.1 38001 54000	16000	8344	13.257	110.615
KB708310.1 2937001 2961000	24000	15543	6.84	106.321
KB708412.1 83001 100000	17000	6603	16.021	105.787
KB708127.1 51296001 51316000	20000	19800	5.252	103.98
KB708375.1 893001 921000	28000	25010	4.147	103.718
KB708437.1 316001 342000	26000	16331	6.208	101.391
KB708132.1 11590001 11599000	9000	8700	11.375	98.961
KB708218.1 5113001 5115000	2000	553	178.834	98.895
KB708166.1 1071001 1115000	44000	28166	3.494	98.406
KB708382.1 83001 102000	19000	10320	9.459	97.612
KB708280.1 327001 331000	4000	1761	55.334	97.443
KB708278.1 3790001 3809000	19000	15334	6.307	96.713
KB708388.1 379001 403000	24000	23013	4.182	96.235
KB708150.1 18092001 18118000	26000	26000	3.673	95.503
KB708156.1 5608001 5622000	14000	10789	8.797	94.912
KB708316.1 2654001 2660000	6000	6000	15.807	94.844
KB708274.1 168001 205000	37000	34526	2.715	93.744
KB709802.1 1 9000	9000	4898	18.852	92.338
KB710016.1 1 1862	1862	1762	51.36	90.496
KB708403.1 5001 18000	13000	11630	7.757	90.213
KB708354.1 503001 512000	9000	6513	13.769	89.678
KB708173.1 63001 74000	11000	11000	8.113	89.247
KB708385.1 94001 102000	8000	6927	12.801	88.67
KB711259.1 1 4546	4546	2696	32.743	88.275
KB708209.1 3613001 3631000	18000	13606	6.41	87.211
KB708177.1 12685001 12709000	24000	9678	8.93	86.429
KB708174.1 7498001 7513000	15000	14647	5.758	84.341
KB708408.1 296001 297000	1000	469	176.576	82.814
KB708322.1 26001 56000	30000	27494	3.005	82.628
KB708273.1 4779001 4790000	11000	6558	12.508	82.026
KB708127.1 49823001 49843000	20000	19900	4.057	80.725
KB708136.1 2510001 2530000	20000	19895	4.021	79.99
KB708129.1 682001 711000	29000	27654	2.871	79.385
KB708502.1 45001 62000	17000	13986	5.6	78.322
KB711799.1 1 3925	3925	1899	40.756	77.395
KB708200.1 8214001 8235000	21000	20900	3.69	77.112
KB708412.1 292001 305000	13000	8745	8.801	76.969
KB709083.1 1 6000	6000	3496	22.007	76.937
KB708294.1 422001 440000	18000	15195	5.047	76.686
KB708447.1 65001 93000	28000	18929	4.007	75.841
KB708270.1 3272001 3288000	16000	4457	16.986	75.708
KB708202.1 265001 275000	10000	6683	11.2	74.849
KB708136.1 18532001 18535000	3000	3000	24.909	74.726
KB708205.1 2311001 2325000	14000	9442	7.898	74.574
KB708346.1 412001 436000	24000	16270	4.583	74.564
KB708210.1 9809001 9821000	12000	11870	6.14	72.886
KB708270.1 2717001 2744000	27000	11871	6.087	72.261
KB709228.1 7001 16245	9245	5799	12.455	72.228
KB708182.1 5061001 5065000	4000	4000	18.044	72.177
KB709064.1 1 19507	19507	11536	6.248	72.078
KB708133.1 1108001 1151000	43000	41850	1.717	71.85
KB708202.1 110001 150000	40000	31508	2.246	70.756
KB708163.1 15485001 15503000	18000	18000	3.845	69.205
KB708186.1 12607001 12623000	16000	14870	4.647	69.095
KB708277.1 363001 385000	22000	20348	3.376	68.695
KB708273.1 1785001 1811000	26000	25900	2.649	68.615
KB708218.1 4781001 4793000	12000	12000	5.7	68.401
KB708153.1 4234001 4255000	21000	16608	4.091	67.947
KB708127.1 53784001 53805000	21000	20450	3.302	67.518
KB708150.1 4977001 4995000	18000	18000	3.742	67.363
KB708140.1 10590001 10631000	41000	40596	1.648	66.884
KB708163.1 3980001 3994000	14000	13686	4.816	65.915
KB708172.1 1611001 1613000	2000	2000	32.882	65.763
KB708233.1 1563001 1568000	5000	5000	13.149	65.743
KB708191.1 8346001 8381000	35000	33014	1.989	65.67
KB708208.1 1 13000	13000	6351	10.335	65.636
KB708282.1 3540001 3554000	14000	13903	4.677	65.019
KB708274.1 208001 236000	28000	22755	2.818	64.12
KB708192.1 11054001 11056000	2000	2000	31.69	63.381
APMT01235908.1 1 1000	1000	1000	63.054	63.054
KB709421.1 1 4000	4000	1648	38.033	62.678
KB708133.1 3102001 3123000	21000	19257	3.245	62.487
KB708197.1 11205001 11208000	3000	2500	24.612	61.529
KB708379.1 435001 482000	47000	44416	1.385	61.509
KB708228.1 6405001 6438000	33000	27889	2.192	61.138
KB708142.1 22667001 22676000	9000	5921	10.297	60.968
KB708129.1 31500001 31516000	16000	15600	3.899	60.822
KB708401.1 677001 682000	5000	3713	16.363	60.757
KB708127.1 51350001 51365000	15000	13795	4.388	60.535
KB708158.1 11552001 11557000	5000	4069	14.868	60.499
KB708360.1 413001 422000	9000	5040	11.972	60.337
KB708914.1 1 20000	20000	10621	5.653	60.044
KB708189.1 3723001 3728000	5000	4362	13.73	59.892
APMT01210605.1 1 12944	12944	12944	4.623	59.844
KB708310.1 427001 441000	14000	13900	4.303	59.809
KB708204.1 359001 373000	14000	13900	4.296	59.719
KB708207.1 6951001 6953000	2000	2000	29.475	58.95
KB708240.1 1256001 1258000	2000	1298	45.326	58.833
KB708285.1 24001 38000	14000	6039	9.737	58.804
KB708177.1 2939001 2956000	17000	14663	3.989	58.484
KB708238.1 3136001 3151000	15000	10056	5.807	58.391
KB708161.1 4822001 4866000	44000	43539	1.341	58.375
KB708972.1 17001 27511	10511	4038	14.445	58.328
KB708141.1 16512001 16518000	6000	6000	9.696	58.173
KB708265.1 2226001 2247000	21000	19568	2.97	58.117
KB708310.1 105001 128000	23000	21957	2.645	58.084
KB708270.1 5064001 5074000	10000	3974	14.532	57.751
KB708135.1 18728001 18760000	32000	31730	1.814	57.546
KB708328.1 5001 22000	17000	10866	5.249	57.035
KB708199.1 8270001 8288000	18000	16246	3.508	56.997
KB708310.1 526001 582000	56000	54734	1.027	56.218
KB708230.1 2266001 2269000	3000	1820	30.46	55.438
KB708201.1 5994001 6012000	18000	18000	3.059	55.054
KB708192.1 1653001 1668000	15000	13287	4.13	54.879
KB708323.1 359001 386000	27000	23891	2.294	54.805
KB708534.1 58001 76000	18000	16373	3.317	54.307
KB708311.1 572001 602000	30000	26689	2.035	54.303
KB708200.1 7755001 7784000	29000	28264	1.921	54.286
KB709351.1 1 13565	13565	7218	7.458	53.834
KB708127.1 43348001 43350000	2000	2000	26.704	53.408
KB708161.1 17340001 17357000	17000	16695	3.178	53.054
KB708218.1 5752001 5770000	18000	18000	2.898	52.165
KB709144.1 3001 4000	1000	404	128.832	52.048
KB708225.1 5834001 5848000	14000	12941	3.999	51.753
KB708212.1 7924001 7926000	2000	868	59.35	51.516
KB708273.1 208001 222000	14000	11640	4.408	51.307
KB708395.1 566001 573000	7000	4105	12.481	51.234
KB708379.1 353001 359000	6000	5386	9.497	51.15
KB708249.1 3050001 3062000	12000	12000	4.256	51.076
KB708623.1 48001 53527	5527	1664	30.692	51.071
KB708213.1 3085001 3113000	28000	28000	1.822	51.005
KB708142.1 16539001 16565000	26000	25900	1.955	50.647
KB708215.1 4727001 4728000	1000	791	63.977	50.606
KB709366.1 1 3000	3000	909	55.33	50.295
KB708447.1 214001 221000	7000	5826	8.598	50.09
KB708163.1 6336001 6339000	3000	2458	20.186	49.616
KB708311.1 699001 717000	18000	15781	3.134	49.459
KB708310.1 2905001 2929000	24000	20742	2.383	49.423
KB708159.1 11144001 11158000	14000	13741	3.587	49.284
KB708191.1 5867001 5873000	6000	5247	9.286	48.724
KB708741.1 10001 19000	9000	2305	21.025	48.462
KB708211.1 2465001 2474000	9000	6978	6.914	48.249
KB708146.1 10406001 10431000	25000	24693	1.941	47.941
KB708141.1 17653001 17656000	3000	3000	15.975	47.926
KB708427.1 228001 245000	17000	11920	3.999	47.665
KB708237.1 4526001 4530000	4000	1690	28.122	47.527
KB708436.1 296001 339000	43000	41011	1.154	47.344
KB708412.1 1 9000	9000	3784	12.508	47.33
KB708141.1 7296001 7314000	18000	14758	3.19	47.078
KB708364.1 1222001 1232000	10000	8495	5.525	46.935
KB708499.1 106001 119360	13360	6916	6.773	46.841
KB708364.1 137001 168000	31000	31000	1.51	46.824
KB708238.1 2830001 2848000	18000	12678	3.684	46.705
KB708201.1 5973001 5989000	16000	13176	3.543	46.678
KB708600.1 1 15000	15000	9384	4.958	46.526
KB708165.1 2633001 2640000	7000	7000	6.637	46.457
KB708161.1 14347001 14386000	39000	36234	1.275	46.2
KB708565.1 58001 73000	15000	9550	4.791	45.758
KB708130.1 12492001 12493000	1000	1000	45.415	45.415
KB708338.1 303001 322000	19000	13930	3.22	44.855
KB708285.1 4390001 4395000	5000	3907	11.418	44.612
KB708202.1 10808001 10831000	23000	19258	2.307	44.433
APMT01215950.1 1 6870	6870	6870	6.439	44.234
KB708133.1 2238001 2261000	23000	19955	2.215	44.205
KB708250.1 5209001 5212000	3000	2623	16.825	44.132
KB708225.1 7286001 7295000	9000	6936	6.347	44.026
KB708360.1 909001 921000	12000	10786	4.067	43.863
KB708226.1 8583001 8584000	1000	1000	43.695	43.695
KB708156.1 10202001 10220000	18000	18000	2.42	43.56
KB708445.1 288001 316000	28000	25490	1.7	43.326
KB708164.1 1582001 1589000	7000	7000	6.169	43.183
KB708167.1 4009001 4014000	5000	4800	8.991	43.159
KB708174.1 12980001 13008000	28000	26899	1.6	43.05
KB708472.1 100001 120000	20000	18842	2.283	43.016
KB708147.1 11837001 11839000	2000	2000	21.503	43.006
KB708366.1 507001 531000	24000	23438	1.827	42.81
KB708240.1 8223001 8228000	5000	860	49.55	42.613
KB708252.1 6363001 6375000	12000	4902	8.658	42.441
KB708319.1 1295001 1299000	4000	4000	10.574	42.294
KB708361.1 1345001 1351000	6000	5422	7.795	42.267
KB708366.1 376001 399000	23000	7192	5.871	42.222
KB708208.1 3369001 3380000	11000	8201	5.148	42.215
KB708177.1 12615001 12630000	15000	10754	3.913	42.085
KB708310.1 204001 220000	16000	13936	3.014	42.001
KB708292.1 2738001 2754000	16000	13903	2.998	41.688
KB708301.1 2674001 2696000	22000	20080	2.046	41.084
KB708142.1 16645001 16661000	16000	16000	2.567	41.078
KB710815.1 1 5277	5277	1733	23.648	40.982
KB708233.1 44001 62000	18000	11696	3.5	40.94
KB708576.1 1 7000	7000	7000	5.803	40.622
KB708946.1 1 6000	6000	1578	25.737	40.613
KB708144.1 12043001 12045000	2000	1413	28.726	40.59
KB708401.1 149001 153000	4000	2261	17.855	40.37
KB709688.1 1 9648	9648	5080	7.931	40.291
KB708543.1 43001 53000	10000	6247	6.441	40.234
KB708168.1 234001 250000	16000	15900	2.529	40.204
KB708281.1 270001 279000	9000	8900	4.516	40.19
KB708160.1 10810001 10818000	8000	7854	5.109	40.124
KB708128.1 51963001 51975000	12000	11706	3.424	40.085
KB708273.1 4109001 4120000	11000	10375	3.85	39.946
KB708273.1 754001 755000	1000	610	65.377	39.88
KB708127.1 44941001 44949000	8000	8000	4.974	39.789
KB708229.1 469001 473000	4000	3759	10.572	39.741
KB708177.1 12670001 12681000	11000	7798	5.069	39.528
KB708342.1 146001 159000	13000	9233	4.272	39.444
KB708193.1 33001 36000	3000	1553	25.383	39.42
KB708411.1 604001 611000	7000	3426	11.491	39.367
KB708310.1 587001 601000	14000	14000	2.789	39.042
KB708130.1 26148001 26154000	6000	4296	9.084	39.024
KB708153.1 642001 657000	15000	12155	3.16	38.407
KB708362.1 1233001 1245000	12000	10408	3.681	38.308
KB708297.1 2286001 2288000	2000	2000	19.058	38.116
KB708447.1 153001 159000	6000	4718	8.067	38.058
KB708295.1 2406001 2410000	4000	4000	9.505	38.02
KB708265.1 3358001 3374000	16000	16000	2.372	37.954
KB708138.1 23524001 23544000	20000	19208	1.973	37.892
KB708166.1 12307001 12329000	22000	18801	2.014	37.864
KB709025.1 6001 21448	15448	11644	3.248	37.821
KB708153.1 8001 15000	7000	5418	6.973	37.778
APMT01219346.1 1 4853	4853	4853	7.725	37.491
KB708140.1 10883001 10901000	18000	11863	3.157	37.456
KB708210.1 9834001 9841000	7000	6700	5.572	37.333
KB708148.1 20243001 20255000	12000	12000	3.107	37.285
KB708382.1 128001 145000	17000	11633	3.198	37.203
KB708282.1 3117001 3131000	14000	9388	3.952	37.101
KB708261.1 3871001 3891000	20000	18818	1.961	36.905
KB709013.1 6001 19000	13000	6267	5.875	36.816
KB708572.1 42001 64000	22000	19168	1.92	36.808
KB709193.1 1 14980	14980	7638	4.819	36.804
KB708398.1 54001 67000	13000	3268	11.21	36.634
KB708288.1 576001 587000	11000	10900	3.358	36.598
KB708201.1 6323001 6350000	27000	24199	1.499	36.278
KB708197.1 1848001 1849000	1000	900	40.257	36.231
KB708200.1 8031001 8052000	21000	20699	1.747	36.154
KB708282.1 3034001 3062000	28000	16784	2.153	36.135
KB708180.1 3577001 3590000	13000	13000	2.774	36.064
KB708395.1 840001 849000	9000	7998	4.487	35.887
KB708273.1 3849001 3864000	15000	14144	2.534	35.841
KB708198.1 9388001 9392000	4000	1371	26.08	35.755
KB708202.1 392001 394000	2000	2000	17.837	35.675
KB709245.1 1 7000	7000	3109	11.466	35.647
KB708191.1 8432001 8446000	14000	12380	2.879	35.644
KB708240.1 3856001 3861000	5000	2327	15.306	35.616
KB708207.1 394001 420000	26000	24527	1.45	35.573
KB708161.1 17624001 17637000	13000	12540	2.822	35.394
KB708216.1 7484001 7487000	3000	2581	13.654	35.24
KB708191.1 4005001 4013000	8000	8000	4.396	35.166
KB708252.1 840001 852000	12000	12000	2.923	35.072
KB708395.1 640001 647000	7000	5628	6.227	35.045
KB708404.1 349001 354000	5000	5000	6.984	34.921
KB708303.1 200001 209000	9000	4135	8.433	34.869
KB708205.1 8025001 8043000	18000	16635	2.079	34.586
KB708185.1 8432001 8433000	1000	932	37.093	34.571
KB708316.1 595001 613000	18000	16514	2.091	34.532
KB708364.1 101001 128000	27000	22436	1.538	34.504
KB708182.1 9598001 9613000	15000	12250	2.789	34.168
KB708218.1 6994001 7028000	34000	30514	1.118	34.118
KB708212.1 6641001 6671000	30000	30000	1.136	34.085
KB708198.1 7947001 7948000	1000	825	41.25	34.031
APMT01206902.1 30001 35844	5844	5844	5.789	33.828
KB708205.1 6075001 6076000	1000	1000	33.806	33.806
KB708132.1 887001 891000	4000	3225	10.48	33.799
KB708344.1 1211001 1234000	23000	20830	1.62	33.747
KB708137.1 6434001 6451000	17000	16890	1.997	33.722
KB708322.1 238001 290000	52000	45622	0.734	33.482
KB708198.1 20001 41000	21000	20900	1.601	33.464
KB710531.1 1001 6951	5951	4172	8.01	33.417
KB708133.1 424001 453000	29000	26767	1.248	33.411
KB708176.1 2855001 2859000	4000	4000	8.316	33.263
KB708796.1 1 1000	1000	685	48.485	33.212
KB708347.1 442001 471000	29000	24955	1.33	33.202
KB708149.1 3917001 3925000	8000	7862	4.192	32.958
KB708152.1 3326001 3335000	9000	8582	3.84	32.956
KB708218.1 6375001 6403000	28000	24368	1.352	32.934
KB708148.1 3214001 3241000	27000	27000	1.219	32.906
KB708187.1 5709001 5711000	2000	2000	16.442	32.883
KB708461.1 201001 221000	20000	14150	2.324	32.88
KB708158.1 2095001 2126000	31000	29161	1.121	32.69
KB708308.1 1428001 1437000	9000	9000	3.63	32.667
KB708178.1 8143001 8148000	5000	3453	9.45	32.632
APMT01229797.1 1 2557	2557	2557	12.724	32.534
KB708146.1 16686001 16713000	27000	26800	1.212	32.474
KB711476.1 1 4090	4090	1919	16.914	32.458
KB708290.1 4151001 4153000	2000	1502	21.591	32.429
KB708297.1 2843001 2845000	2000	2000	16.205	32.41
KB708291.1 3635001 3653000	18000	17555	1.845	32.384
KB708145.1 3238001 3249000	11000	10890	2.97	32.342
KB708274.1 2036001 2060000	24000	23785	1.359	32.33
KB708200.1 7985001 8010000	25000	24625	1.313	32.321
KB708289.1 3365001 3384000	19000	18900	1.707	32.265
KB708302.1 2071001 2089000	18000	18000	1.785	32.124
KB708129.1 26367001 26406000	39000	38229	0.838	32.022
KB708366.1 929001 941000	12000	11110	2.876	31.957
KB708310.1 654001 669000	15000	13752	2.322	31.932
KB708560.1 26001 27000	1000	404	78.95	31.896
KB708582.1 58001 67000	9000	3299	9.655	31.852
KB708162.1 3800001 3810000	10000	10000	3.181	31.811
KB708272.1 3838001 3853000	15000	13355	2.374	31.707
KB708286.1 2962001 2974000	12000	11860	2.66	31.549
KB708128.1 35305001 35309000	4000	3800	8.301	31.543
KB708227.1 504001 513000	9000	9000	3.497	31.477
KB708147.1 20291001 20307000	16000	11458	2.735	31.335
KB708349.1 1049001 1080000	31000	29755	1.052	31.311
KB708360.1 1270001 1285000	15000	11973	2.608	31.224
KB708200.1 7792001 7808000	16000	11335	2.754	31.215
KB708323.1 619001 634000	15000	15000	2.081	31.209
KB708153.1 10514001 10528000	14000	13873	2.249	31.206
KB708263.1 2710001 2712000	2000	2000	15.585	31.17
KB708137.1 20518001 20523000	5000	2374	13.124	31.157
KB708310.1 616001 621000	5000	4546	6.843	31.108
KB708216.1 6603001 6615000	12000	10649	2.911	30.994
KB708207.1 498001 501000	3000	3000	10.327	30.982
KB709299.1 2001 7000	5000	2019	15.31	30.911
KB708341.1 1332001 1359000	27000	23679	1.305	30.901
KB708273.1 2365001 2369000	4000	3245	9.487	30.785
KB708269.1 274001 275000	1000	899	34.242	30.784
KB708372.1 470001 479000	9000	7894	3.897	30.765
KB708224.1 4565001 4580000	15000	14552	2.109	30.694
KB708133.1 28313001 28322000	9000	8640	3.552	30.688
KB708153.1 4768001 4778000	10000	9565	3.196	30.574
KB708372.1 808001 824000	16000	13435	2.272	30.531
KB708180.1 12214001 12225000	11000	8815	3.46	30.504
KB708162.1 17074001 17082000	8000	4886	6.24	30.49
KB708322.1 1865001 1877000	12000	12000	2.536	30.435
KB708133.1 28479001 28485000	6000	5845	5.203	30.414
KB708180.1 4876001 4894000	18000	17900	1.697	30.373
KB708339.1 111001 126000	15000	14434	2.094	30.229
KB708200.1 31001 43000	12000	12000	2.5	29.998
KB708311.1 910001 921000	11000	6725	4.438	29.847
KB708238.1 3454001 3469000	15000	15000	1.99	29.846
KB708158.1 2063001 2083000	20000	20000	1.49	29.794
KB708232.1 6197001 6203000	6000	3294	9.043	29.788
KB708197.1 6786001 6794000	8000	8000	3.723	29.781
KB708399.1 636001 646000	10000	10000	2.97	29.704
KB708369.1 329001 331000	2000	2000	14.83	29.66
KB709993.1 1001 8409	7409	5433	5.455	29.637
KB708323.1 2029001 2032000	3000	3000	9.875	29.626
KB708172.1 6370001 6372000	2000	2000	14.808	29.616
KB708153.1 407001 419000	12000	10147	2.917	29.601
KB708270.1 2801001 2807000	6000	2034	14.54	29.574
KB708363.1 877001 888000	11000	9574	3.087	29.553
KB708152.1 13046001 13060000	14000	13900	2.125	29.537
KB708202.1 5715001 5745000	30000	28940	1.02	29.513
KB708210.1 9826001 9831000	5000	4805	6.134	29.474
KB708180.1 28001 42000	14000	4919	5.987	29.451
KB708127.1 55905001 55929000	24000	24000	1.226	29.435
KB708323.1 467001 486000	19000	18295	1.605	29.372
KB708308.1 2348001 2361000	13000	11609	2.518	29.237
KB708172.1 1394001 1408000	14000	11940	2.438	29.114
KB708153.1 4217001 4231000	14000	9634	3.016	29.06
KB708180.1 115001 126000	11000	5091	5.683	28.93
KB708168.1 9607001 9611000	4000	4000	7.229	28.916
KB708131.1 24271001 24283000	12000	12000	2.4	28.801
KB708180.1 1 7000	7000	3209	8.972	28.792
KB708270.1 3674001 3684000	10000	3701	7.778	28.787
APMT01214572.1 1001 7000	6000	6000	4.783	28.7
KB708328.1 98001 123000	25000	23135	1.24	28.695
KB708191.1 9658001 9659000	1000	287	99.805	28.644
APMT01232806.1 1 1801	1801	1801	15.887	28.613
KB708194.1 193001 209000	16000	16000	1.787	28.588
KB708138.1 23007001 23028000	21000	20795	1.372	28.526
KB708141.1 2022001 2035000	13000	9899	2.873	28.435
KB708166.1 677001 680000	3000	2297	12.333	28.329
KB708127.1 46021001 46029000	8000	2517	11.234	28.276
KB708270.1 3294001 3311000	17000	11394	2.481	28.273
KB709348.1 2001 12000	10000	5246	5.378	28.215
KB708272.1 1473001 1492000	19000	19000	1.482	28.158
KB711260.1 1 6306	6306	2966	9.466	28.076
KB708131.1 29020001 29024000	4000	1651	16.998	28.063
KB708232.1 5977001 5989000	12000	5859	4.786	28.039
KB708158.1 12766001 12780000	14000	14000	2	27.993
KB708165.1 2854001 2868000	14000	14000	1.996	27.95
KB708447.1 118001 130000	12000	7374	3.784	27.903
KB708348.1 1055001 1066000	11000	11000	2.536	27.895
KB708294.1 259001 270000	11000	5967	4.673	27.881
KB708321.1 2061001 2076000	15000	12322	2.262	27.872
KB708136.1 19337001 19351000	14000	13095	2.125	27.826
KB709052.1 10001 14000	4000	2737	10.158	27.803
KB708144.1 22480001 22495000	15000	14900	1.865	27.786
KB708232.1 2066001 2077000	11000	11000	2.518	27.696
KB708249.1 1750001 1771000	21000	13733	2.016	27.692
KB709366.1 7001 8677	1677	1288	21.38	27.537
KB708255.1 253001 266000	13000	10166	2.704	27.49
KB708343.1 110001 112000	2000	1913	14.365	27.481
KB708145.1 16538001 16540000	2000	1901	14.456	27.48
KB708189.1 6081001 6093000	12000	11436	2.401	27.453
KB708213.1 6312001 6329000	17000	15503	1.752	27.155
KB708296.1 564001 581000	17000	13940	1.933	26.952
KB708197.1 9415001 9434000	19000	19000	1.418	26.936
KB708128.1 6539001 6549000	10000	10000	2.686	26.864
KB708375.1 978001 993000	15000	15000	1.79	26.844
KB708128.1 33889001 33905000	16000	14386	1.864	26.816
KB708447.1 224001 232000	8000	6284	4.266	26.808
KB708269.1 5093001 5106000	13000	11855	2.261	26.8
KB708321.1 2033001 2054000	21000	21000	1.276	26.788
KB708128.1 36953001 36954000	1000	625	42.773	26.733
KB708165.1 6365001 6393000	28000	26281	1.016	26.707
KB708447.1 202001 210000	8000	5853	4.556	26.669
KB708185.1 12929001 12936534	7534	7534	3.535	26.636
KB708273.1 313001 333000	20000	15444	1.722	26.591
KB708134.1 3243001 3254000	11000	11000	2.417	26.59
KB708300.1 2886001 2905000	19000	19000	1.394	26.491
KB708199.1 6206001 6219000	13000	13000	2.031	26.402
KB708199.1 9836001 9856000	20000	19020	1.384	26.329
KB708149.1 9432001 9447000	15000	13878	1.892	26.257
KB708167.1 555001 557000	2000	2000	13.106	26.212
KB708328.1 39001 50000	11000	9985	2.62	26.158
KB708220.1 2606001 2612000	6000	5296	4.93	26.108
KB708151.1 19860001 19873000	13000	12781	2.04	26.078
KB708128.1 18955001 18959000	4000	4000	6.517	26.068
KB708655.1 32001 43000	11000	4105	6.303	25.872
KB708227.1 4305001 4313000	8000	7768	3.326	25.834
KB708157.1 12099001 12103000	4000	3275	7.877	25.797
KB708319.1 2363001 2383000	20000	19458	1.326	25.796
KB709093.1 9001 13000	4000	1972	13.08	25.794
KB708223.1 7249001 7251000	2000	1800	14.247	25.645
KB708202.1 208001 220000	12000	10268	2.495	25.623
KB708141.1 6248001 6267000	19000	15039	1.704	25.619
KB708427.1 206001 207000	1000	797	31.95	25.464
KB708240.1 4888001 4893000	5000	5000	5.089	25.444
KB708238.1 3230001 3234000	4000	4000	6.35	25.4
KB708310.1 449001 463000	14000	13714	1.849	25.361
KB708310.1 54001 78000	24000	19292	1.305	25.175
KB708347.1 243001 253000	10000	8334	3.015	25.124
KB708972.1 1 6000	6000	1814	13.778	24.994
KB708477.1 58001 68000	10000	5523	4.505	24.882
KB708167.1 15905001 15909000	4000	2854	8.709	24.856
KB708502.1 1 10000	10000	10000	2.485	24.851
KB708199.1 10409001 10429000	20000	19530	1.271	24.813
KB708249.1 6715001 6725000	10000	9061	2.735	24.778
KB709013.1 1 2000	2000	1017	24.246	24.658
KB708273.1 1817001 1835000	18000	17621	1.398	24.627
KB708184.1 6450001 6464000	14000	13776	1.787	24.616
KB708285.1 4398001 4410000	12000	9714	2.518	24.46
KB708252.1 4830001 4836000	6000	4438	5.505	24.432
KB708197.1 1877001 1882000	5000	2108	11.577	24.405
KB708130.1 32992001 32996000	4000	2523	9.67	24.397
KB708158.1 5103001 5114000	11000	10328	2.361	24.387
KB708203.1 1172001 1180000	8000	7521	3.238	24.352
KB710977.1 1 5105	5105	2681	9.079	24.341
KB708219.1 2706001 2724000	18000	11424	2.126	24.283
KB708134.1 29648001 29658000	10000	6576	3.685	24.234
KB709895.1 1 8890	8890	5807	4.16	24.156
KB708299.1 1012001 1033000	21000	19221	1.256	24.144
KB708140.1 19140001 19143000	3000	2222	10.866	24.144
KB709480.1 1 11693	11693	3393	7.095	24.072
KB708536.1 86001 89000	3000	1025	23.311	23.894
KB708278.1 4309001 4319000	10000	10000	2.381	23.812
KB708769.1 5001 9000	4000	2137	11.125	23.775
KB708161.1 10615001 10618000	3000	2811	8.445	23.739
KB708584.1 48001 64000	16000	10885	2.175	23.676
KB708156.1 743001 746000	3000	1375	17.21	23.664
KB708369.1 417001 434000	17000	17000	1.391	23.651
KB708127.1 67814001 67828000	14000	11713	2.017	23.623
KB708202.1 8736001 8737000	1000	407	57.968	23.593
KB708129.1 28863001 28876000	13000	12420	1.897	23.555
KB708358.1 1410001 1421000	11000	8529	2.751	23.46
KB708166.1 490001 504000	14000	13185	1.772	23.37
KB708174.1 7590001 7612000	22000	22000	1.061	23.349
KB708162.1 16681001 16698000	17000	15720	1.484	23.334
KB708282.1 3516001 3527000	11000	5309	4.377	23.238
KB708427.1 399001 413000	14000	11204	2.071	23.205
KB708427.1 364001 388000	24000	17622	1.317	23.2
KB709158.1 5001 6651	1651	1518	15.258	23.162
KB708212.1 5127001 5137000	10000	10000	2.312	23.122
KB708193.1 24001 30000	6000	3178	7.257	23.064
KB708162.1 5264001 5276000	12000	11065	2.08	23.013
KB708198.1 1347001 1349000	2000	1461	15.726	22.976
KB708282.1 4067001 4085000	18000	17500	1.312	22.958
KB710555.1 1 6000	6000	2545	8.981	22.856
KB708157.1 8439001 8442000	3000	3000	7.611	22.834
KB708396.1 270001 287000	17000	16723	1.362	22.785
KB708243.1 3209001 3215000	6000	5727	3.973	22.755
KB708128.1 10120001 10137000	17000	17000	1.335	22.689
KB709093.1 1 4000	4000	2067	10.912	22.556
KB708265.1 3289001 3308000	19000	18420	1.223	22.523
KB708318.1 1104001 1114000	10000	6978	3.224	22.498
KB708140.1 19134001 19137000	3000	2462	9.123	22.462
KB708267.1 4000001 4009000	9000	3863	5.787	22.354
KB709732.1 5001 9000	4000	1048	21.298	22.32
KB708159.1 10218001 10241000	23000	18778	1.186	22.278
KB708357.1 275001 280000	5000	5000	4.449	22.246
KB708548.1 47001 53000	6000	4362	5.096	22.228
KB708226.1 1874001 1878000	4000	3204	6.931	22.206
KB708196.1 6004001 6006000	2000	1485	14.949	22.199
KB708395.1 584001 596000	12000	10555	2.099	22.158
KB709256.1 5001 14000	9000	5039	4.397	22.155
KB708127.1 54262001 54268000	6000	6000	3.689	22.133
APMT01237310.1 1 1046	1046	1046	21.145	22.118
KB708268.1 5365001 5376000	11000	10696	2.066	22.099
KB708282.1 3531001 3537000	6000	3869	5.707	22.081
KB708150.1 6486001 6493000	7000	6219	3.546	22.054
KB708127.1 12904001 12910000	6000	5858	3.76	22.025
KB708532.1 62001 82000	20000	9380	2.343	21.975
KB708269.1 859001 880000	21000	20683	1.062	21.959
KB708339.1 2007001 2013000	6000	4989	4.392	21.914
KB708183.1 12190001 12200000	10000	5376	4.069	21.876
KB708472.1 250001 261000	11000	6603	3.305	21.82
KB708274.1 4698001 4719000	21000	20309	1.074	21.803
KB708130.1 27765001 27766000	1000	1000	21.783	21.783
KB708202.1 288001 292000	4000	3198	6.811	21.781
KB708164.1 4977001 4993000	16000	16000	1.359	21.741
KB714095.1 1 2802	2802	1462	14.865	21.733
KB709052.1 1 5000	5000	4352	4.991	21.723
KB708529.1 1001 14000	13000	7734	2.803	21.681
KB708386.1 6001 13000	7000	4646	4.666	21.68
KB708213.1 5317001 5339000	22000	16410	1.32	21.656
KB708447.1 164001 171000	7000	5330	4.062	21.653
KB708294.1 522001 542000	20000	16253	1.327	21.566
KB708497.1 97001 104000	7000	4511	4.779	21.559
KB708251.1 1115001 1123000	8000	7900	2.728	21.551
KB708163.1 16506001 16548000	42000	38225	0.563	21.534
KB708196.1 5996001 5997000	1000	667	32.276	21.528
KB708418.1 564001 588960	24960	22933	0.939	21.527
KB708257.1 4459001 4482000	23000	20680	1.04	21.508
KB708127.1 73341001 73354000	13000	10220	2.104	21.499
KB708267.1 3575001 3588000	13000	8690	2.459	21.368
KB708152.1 5739001 5741000	2000	617	34.624	21.363
APMT01229665.1 1001 2643	1643	1643	13	21.359
KB708269.1 839001 856000	17000	16281	1.311	21.344
KB708169.1 1710001 1738000	28000	27535	0.774	21.325
KB708385.1 960001 981000	21000	20293	1.051	21.323
KB708183.1 8233001 8246000	13000	13000	1.639	21.304
KB708457.1 1001 10000	9000	6508	3.252	21.165
KB708375.1 1046001 1051000	5000	4656	4.536	21.12
KB708149.1 17510001 17515000	5000	4423	4.771	21.103
KB713830.1 1 2910	2910	1175	17.958	21.101
KB708702.1 1 5000	5000	3162	6.673	21.1
KB708257.1 4501001 4518000	17000	16749	1.258	21.078
KB708399.1 414001 425000	11000	8126	2.592	21.061
KB708322.1 211001 219000	8000	3600	5.848	21.054
KB708154.1 15847001 15862000	15000	8499	2.477	21.049
KB708198.1 4860001 4882000	22000	22000	0.957	21.043
KB708220.1 54001 58000	4000	3846	5.461	21.003
KB708141.1 223001 228000	5000	5000	4.194	20.972
KB708158.1 11397001 11420000	23000	22340	0.937	20.931
KB708258.1 1484001 1498000	14000	14000	1.495	20.924
KB708140.1 13374001 13394000	20000	19730	1.06	20.918
KB708129.1 40598001 40616000	18000	18000	1.16	20.881
KB708404.1 20001 21000	1000	453	46.046	20.859
KB714198.1 1 2469	2469	1395	14.917	20.809
KB708211.1 8687001 8700000	13000	12389	1.679	20.806
KB708159.1 10319001 10338000	19000	16557	1.252	20.728
KB708240.1 8200001 8209000	9000	7847	2.637	20.692
KB708274.1 499001 510000	11000	11000	1.879	20.664
KB708159.1 9585001 9603000	18000	17595	1.173	20.638
KB708183.1 863001 871000	8000	7027	2.929	20.579
KB708471.1 1 21000	21000	14304	1.438	20.576
KB708165.1 1917001 1931000	14000	14000	1.469	20.572
KB708144.1 10357001 10370000	13000	12200	1.686	20.565
KB708158.1 12701001 12705000	4000	4000	5.139	20.555
KB708127.1 905001 916000	11000	11000	1.867	20.536
KB708137.1 44001 48000	4000	3383	6.065	20.519
KB708144.1 13455001 13472000	17000	17000	1.204	20.475
KB708436.1 100001 102000	2000	1812	11.275	20.43
KB708128.1 48044001 48056000	12000	12000	1.694	20.334
APMT01229092.1 1 1000	1000	1000	20.321	20.321
APMT01229021.1 2001 2779	779	779	26.086	20.321
KB713569.1 1 2794	2794	1489	13.636	20.304
KB708284.1 3000001 3026000	26000	25900	0.783	20.283
KB709745.1 1 9794	9794	4382	4.628	20.278
KB708319.1 1973001 1987000	14000	10964	1.849	20.277
KB708253.1 5204001 5214000	10000	8510	2.38	20.251
KB708186.1 6077001 6091000	14000	11862	1.706	20.24
KB708163.1 12867001 12875000	8000	5795	3.492	20.238
KB708149.1 18203001 18205000	2000	1900	10.645	20.225
KB708418.1 231001 240000	9000	8669	2.326	20.166
KB709951.1 2001 3000	1000	227	88.78	20.153
KB708304.1 1 3000	3000	1489	13.498	20.098
KB708147.1 7963001 7980000	17000	17000	1.18	20.066
KB708198.1 9585001 9591000	6000	4508	4.451	20.065
KB708282.1 290001 295000	5000	3486	5.755	20.063
KB708218.1 9415001 9418000	3000	3000	6.684	20.051
KB708272.1 2602001 2612000	10000	10000	2.002	20.023
KB708159.1 12159001 12166000	7000	6900	2.9	20.012
KB708225.1 7825001 7841000	16000	14715	1.36	20.008
KB708302.1 1912001 1943000	31000	26660	0.75	19.985
KB708340.1 1875001 1896000	21000	18125	1.102	19.965
KB708347.1 205001 212000	7000	6475	3.083	19.965
KB708269.1 5013001 5032000	19000	16770	1.19	19.958
KB708133.1 28475001 28476000	1000	1000	19.956	19.956
KB708140.1 12327001 12337000	10000	7081	2.806	19.872
KB708203.1 816001 847000	31000	30415	0.652	19.833
KB711047.1 1 4956	4956	4856	4.074	19.781
KB708447.1 175001 185000	10000	4378	4.518	19.778
KB708219.1 6940001 6962000	22000	20460	0.965	19.736
KB708461.1 266001 270757	4757	2288	8.623	19.73
KB708170.1 9014001 9022000	8000	8000	2.466	19.729
KB708127.1 57936001 57946000	10000	8013	2.462	19.728
KB708241.1 6280001 6285000	5000	5000	3.944	19.72
KB708134.1 25839001 25851000	12000	9939	1.979	19.669
KB708187.1 2837001 2845000	8000	8000	2.455	19.642
KB708160.1 17729001 17735000	6000	6000	3.267	19.602
KB708169.1 7213001 7217000	4000	3383	5.79	19.587
KB708140.1 3280001 3289000	9000	9000	2.174	19.565
KB709307.1 14001 15410	1410	651	29.969	19.51
KB708246.1 611001 613000	2000	1164	16.757	19.505
KB708447.1 1 3000	3000	2717	7.156	19.444
KB708303.1 3418001 3421000	3000	2868	6.768	19.412
KB708193.1 3144001 3165000	21000	21000	0.924	19.405
KB708141.1 1358001 1367000	9000	7035	2.753	19.366
KB708142.1 16029001 16034000	5000	5000	3.873	19.364
KB708129.1 2250001 2263000	13000	13000	1.489	19.357
KB708368.1 1172001 1185000	13000	11670	1.657	19.337
KB709033.1 8001 10000	2000	992	19.486	19.33
KB708174.1 11736001 11753000	17000	17000	1.134	19.282
KB708203.1 5369001 5374000	5000	3834	5.024	19.263
KB708225.1 8095001 8121000	26000	22898	0.841	19.262
KB708506.1 9001 13000	4000	2410	7.983	19.239
KB708233.1 2975001 2985000	10000	8795	2.186	19.226
KB708283.1 4074001 4088000	14000	13730	1.398	19.2
KB708152.1 9655001 9664000	9000	7882	2.433	19.177
KB708199.1 2506001 2516000	10000	9512	2.012	19.136
KB708366.1 969001 996000	27000	23923	0.796	19.046
KB708194.1 10012001 10013000	1000	975	19.526	19.038
KB708430.1 475001 481000	6000	5466	3.48	19.019
APMT01226146.1 1 3000	3000	3000	6.334	19.003
KB708133.1 28278001 28279000	1000	400	47.45	18.98
KB708203.1 5876001 5889000	13000	12259	1.548	18.973
KB708412.1 238001 241000	3000	3000	6.311	18.933
KB708447.1 275001 284000	9000	5576	3.392	18.916
KB708311.1 3012001 3017000	5000	3178	5.952	18.914
KB708225.1 7952001 7962000	10000	6735	2.807	18.908
KB708392.1 648001 662000	14000	13305	1.418	18.869
KB708375.1 320001 328000	8000	8000	2.357	18.86
KB708135.1 11698001 11723000	25000	23070	0.817	18.847
KB708462.1 164001 168000	4000	3308	5.695	18.84
KB708163.1 12834001 12851000	17000	10408	1.809	18.825
KB708310.1 353001 359000	6000	3792	4.961	18.813
KB708208.1 3550001 3557000	7000	5322	3.533	18.803
KB708292.1 2069001 2074000	5000	5000	3.753	18.765
KB708572.1 67001 71000	4000	3741	5.008	18.734
KB708127.1 69258001 69264000	6000	5663	3.298	18.679
KB714369.1 1 2475	2475	1166	15.987	18.641
KB708138.1 8528001 8539000	11000	10451	1.783	18.637
KB708352.1 1452001 1458000	6000	3042	6.114	18.6
KB708179.1 2943001 2949000	6000	5561	3.342	18.586
KB708156.1 13503001 13507000	4000	2989	6.207	18.553
KB708158.1 18092001 18094000	2000	1561	11.858	18.511
KB708200.1 3310001 3323000	13000	12236	1.513	18.509
KB708212.1 7664001 7667000	3000	1474	12.554	18.505
KB708158.1 11271001 11292000	21000	20900	0.88	18.397
KB708128.1 19753001 19761000	8000	6281	2.928	18.391
KB708240.1 8024001 8035000	11000	10900	1.682	18.331
KB708283.1 3107001 3116000	9000	9000	2.036	18.326
KB708141.1 10874001 10884000	10000	10000	1.827	18.274
KB708128.1 36600001 36611000	11000	7758	2.355	18.268
KB708185.1 12389001 12412000	23000	21225	0.86	18.258
KB708133.1 28301001 28303000	2000	2000	9.128	18.257
KB708199.1 7223001 7235000	12000	11389	1.6	18.227
KB708502.1 102001 104000	2000	1004	18.112	18.184
KB708360.1 374001 382000	8000	6618	2.746	18.175
KB710963.1 1 4153	4153	3059	5.941	18.174
APMT01237008.1 1 1077	1077	1077	16.864	18.163
KB708178.1 1068001 1075000	7000	5150	3.524	18.15
KB708176.1 9077001 9081000	4000	4000	4.535	18.141
KB708157.1 165001 178000	13000	9637	1.882	18.137
KB708303.1 2141001 2145000	4000	1755	10.328	18.126
KB708302.1 1114001 1120000	6000	6000	3.017	18.103
KB708325.1 1934001 1948000	14000	13510	1.339	18.095
KB708360.1 1472001 1482000	10000	7862	2.3	18.081
KB708198.1 895001 909000	14000	11822	1.527	18.051
KB713820.1 1 2674	2674	1117	16.149	18.038
KB708212.1 1 10000	10000	8428	2.14	18.032
KB708351.1 1171001 1173000	2000	2000	9.004	18.009
KB708214.1 3790001 3794000	4000	4000	4.5	17.998
KB708249.1 1267001 1282000	15000	14225	1.264	17.983
KB708164.1 13640001 13643000	3000	2460	7.296	17.947
KB708215.1 7908001 7909000	1000	1000	17.926	17.926
KB708185.1 12913001 12921000	8000	8000	2.236	17.887
KB708519.1 43001 57000	14000	10897	1.641	17.884
KB708147.1 12558001 12569000	11000	10490	1.702	17.85
KB711383.1 1 4169	4169	3484	5.113	17.813
KB710888.1 1 1000	1000	1000	17.81	17.81
KB710736.1 1 6118	6118	2876	6.192	17.808
KB708154.1 5604001 5613000	9000	9000	1.977	17.793
KB708167.1 7555001 7566000	11000	10515	1.692	17.787
KB708454.1 127001 135000	8000	6824	2.598	17.729
KB708164.1 1592001 1598000	6000	3990	4.439	17.713
KB708366.1 537001 542000	5000	4629	3.826	17.711
KB708158.1 17637001 17639000	2000	1162	15.227	17.694
KB708158.1 5055001 5076000	21000	20694	0.854	17.667
KB708158.1 5118001 5131000	13000	12280	1.438	17.662
KB708185.1 11412001 11432000	20000	19654	0.898	17.657
KB708243.1 3618001 3650000	32000	27805	0.635	17.651
KB708138.1 23507001 23515000	8000	8000	2.205	17.64
KB708261.1 1 5000	5000	2534	6.953	17.62
KB708504.1 43001 47000	4000	2085	8.44	17.597
KB708362.1 1224001 1229000	5000	4809	3.652	17.563
KB708167.1 6924001 6931000	7000	7000	2.507	17.55
KB708417.1 330001 333000	3000	2677	6.553	17.543
KB708303.1 605001 613000	8000	8000	2.192	17.539
KB708183.1 4961001 4966000	5000	2825	6.195	17.502
KB708418.1 271001 292000	21000	12467	1.403	17.49
KB708427.1 210001 222000	12000	7512	2.327	17.477
KB708310.1 2400001 2407000	7000	5117	3.411	17.452
KB708131.1 29621001 29633000	12000	12000	1.453	17.435
KB708221.1 1382001 1389000	7000	5569	3.126	17.409
KB708152.1 12237001 12242000	5000	5000	3.477	17.383
KB708395.1 865001 876000	11000	4421	3.927	17.36
KB708159.1 14869001 14883000	14000	13301	1.305	17.353
KB708142.1 2248001 2250000	2000	1722	10.074	17.348
KB708130.1 10733001 10735000	2000	2000	8.668	17.336
KB708623.1 15001 20000	5000	1547	11.206	17.335
KB708190.1 3479001 3486000	7000	5515	3.14	17.317
KB708253.1 5140001 5148000	8000	7900	2.191	17.309
KB708306.1 1503001 1514000	11000	11000	1.573	17.304
KB708196.1 5368001 5369000	1000	788	21.904	17.26
KB708158.1 14504001 14520000	16000	16000	1.078	17.251
KB708144.1 455001 464000	9000	6010	2.87	17.249
KB711030.1 1 4813	4813	2045	8.422	17.223
KB708421.1 200001 213000	13000	12553	1.371	17.216
KB708129.1 6001 18000	12000	9200	1.867	17.173
KB708312.1 2204001 2210000	6000	4830	3.555	17.172
KB708128.1 40291001 40293000	2000	2000	8.576	17.152
KB708141.1 10419001 10435000	16000	12075	1.416	17.095
KB708158.1 18028001 18039000	11000	7688	2.221	17.076
KB708129.1 3813001 3824000	11000	10298	1.657	17.063
KB708243.1 2780001 2804000	24000	23629	0.722	17.061
KB708268.1 5611001 5613000	2000	2000	8.529	17.058
KB708206.1 9745001 9758000	13000	13000	1.312	17.057
KB708273.1 4684001 4689000	5000	5000	3.411	17.055
KB708210.1 7911001 7919000	8000	7629	2.235	17.051
KB708128.1 13100001 13102000	2000	2000	8.524	17.048
KB708154.1 9921001 9933000	12000	11640	1.462	17.021
KB708209.1 3332001 3336000	4000	3197	5.322	17.016
KB708161.1 16837001 16868000	31000	30151	0.564	17
KB708203.1 7693001 7702000	9000	7126	2.382	16.975
KB708347.1 904001 918000	14000	12489	1.359	16.971
KB708378.1 1084001 1095000	11000	3959	4.277	16.934
KB709177.1 9001 16000	7000	5474	3.091	16.92
KB709223.1 6001 9000	3000	2047	8.264	16.917
KB708191.1 7867001 7884000	17000	16050	1.053	16.898
KB708223.1 2928001 2934000	6000	5624	3.002	16.885
KB708282.1 3557001 3565000	8000	8000	2.106	16.849
KB708212.1 8456001 8467000	11000	7549	2.226	16.802
KB708509.1 2001 8000	6000	3553	4.705	16.718
KB708274.1 151001 159000	8000	7966	2.097	16.705
KB708310.1 145001 156000	11000	9009	1.853	16.698
KB708145.1 20265001 20277000	12000	10535	1.581	16.661
KB708208.1 11197001 11205000	8000	5469	3.043	16.64
KB708206.1 9500001 9501000	1000	515	32.301	16.635
KB708153.1 667001 685000	18000	17900	0.929	16.631
KB708366.1 1213001 1228000	15000	15000	1.107	16.61
KB708342.1 1783001 1792000	9000	9000	1.845	16.604
KB708397.1 846001 860000	14000	9648	1.718	16.574
KB708217.1 3255001 3262000	7000	7000	2.367	16.567
KB708401.1 159001 160000	1000	417	39.703	16.556
KB708142.1 19868001 19872000	4000	3784	4.372	16.545
KB708273.1 1354001 1358000	4000	1902	8.668	16.487
KB710529.1 1 6000	6000	3495	4.715	16.479
KB711126.1 1 5504	5504	2603	6.317	16.443
KB708756.1 20001 44000	24000	12623	1.303	16.442
KB708176.1 5825001 5829000	4000	3900	4.213	16.43
KB708209.1 6929001 6936000	7000	5845	2.81	16.422
KB708127.1 72237001 72245000	8000	6675	2.46	16.418
KB708148.1 5721001 5737000	16000	13253	1.238	16.402
KB708200.1 3040001 3055000	15000	15000	1.093	16.397
KB708389.1 431001 443000	12000	12000	1.366	16.392
KB708159.1 13438001 13459000	21000	17656	0.927	16.375
KB708148.1 450001 454000	4000	3307	4.95	16.37
KB708145.1 16784001 16797000	13000	12313	1.329	16.358
KB708283.1 4045001 4064000	19000	18900	0.864	16.338
KB708257.1 4526001 4535000	9000	9000	1.813	16.318
KB708584.1 1 27000	27000	18668	0.871	16.268
KB708217.1 7365001 7369000	4000	3845	4.214	16.203
KB708158.1 10970001 10991000	21000	20840	0.777	16.199
KB708460.1 91001 100000	9000	6089	2.66	16.198
KB708223.1 7987001 7988000	1000	897	18.056	16.196
KB708565.1 43001 53000	10000	4433	3.651	16.184
KB708206.1 6989001 6993000	4000	2890	5.599	16.18
KB708303.1 1276001 1283000	7000	5069	3.187	16.156
KB708147.1 800001 821000	21000	20393	0.792	16.155
KB708249.1 1792001 1806000	14000	12038	1.342	16.151
KB708210.1 1737001 1742000	5000	5000	3.229	16.146
KB708136.1 20429001 20436000	7000	4160	3.881	16.146
KB708204.1 5306001 5323000	17000	16072	1.005	16.145
KB708133.1 17690001 17711000	21000	20414	0.79	16.128
KB708303.1 1749001 1752000	3000	2888	5.576	16.104
KB708165.1 9965001 9986000	21000	21000	0.766	16.09
KB708163.1 10211001 10222000	11000	10893	1.476	16.081
KB708173.1 8472001 8475000	3000	2500	6.43	16.074
KB708163.1 3956001 3974000	18000	16245	0.988	16.043
KB708201.1 9829001 9839000	10000	8257	1.942	16.036
KB708149.1 9833001 9840000	7000	7000	2.289	16.023
KB708173.1 2229001 2236000	7000	7000	2.282	15.977
KB708211.1 10339001 10363000	24000	23075	0.692	15.958
KB708202.1 4171001 4185000	14000	12677	1.258	15.954
KB708373.1 425001 433000	8000	7995	1.99	15.912
KB708136.1 18422001 18430000	8000	8000	1.987	15.898
KB709078.1 13001 17000	4000	2682	5.924	15.889
KB708163.1 14096001 14112000	16000	14217	1.117	15.885
KB708145.1 18666001 18687000	21000	21000	0.756	15.88
KB708341.1 603001 608000	5000	5000	3.176	15.878
KB708226.1 5077001 5079000	2000	1330	11.911	15.841
KB708160.1 11454001 11459000	5000	4406	3.593	15.831
KB708223.1 4187001 4192000	5000	3246	4.875	15.825
KB708375.1 933001 936000	3000	1753	9.023	15.817
KB708341.1 1220001 1237000	17000	16087	0.982	15.796
KB708222.1 8242001 8245000	3000	3000	5.263	15.788
KB708132.1 2087001 2104000	17000	17000	0.929	15.786
KB708240.1 7405001 7422000	17000	14570	1.083	15.782
KB708344.1 1322001 1333000	11000	6358	2.477	15.747
KB708182.1 10454001 10462000	8000	8000	1.968	15.744
KB708314.1 1733001 1742000	9000	8286	1.9	15.741
KB708427.1 345001 352000	7000	5790	2.712	15.703
KB708164.1 9471001 9472000	1000	1000	15.7	15.7
KB708218.1 4549001 4552000	3000	3000	5.232	15.696
KB708341.1 8001 18000	10000	10000	1.569	15.687
KB708545.1 46001 51000	5000	2134	7.343	15.67
KB708199.1 6448001 6459000	11000	11000	1.42	15.62
KB708166.1 10718001 10727000	9000	9000	1.735	15.613
KB709374.1 1001 8000	7000	3490	4.471	15.605
KB708211.1 8615001 8621000	6000	5875	2.655	15.598
KB708313.1 1281001 1302000	21000	17322	0.899	15.569
KB708274.1 249001 267000	18000	15870	0.98	15.545
KB708149.1 8552001 8556000	4000	3470	4.461	15.48
KB708182.1 430001 431000	1000	509	30.361	15.454
KB708366.1 1337001 1353000	16000	13861	1.114	15.447
KB708679.1 39001 43000	4000	2533	6.098	15.445
KB708392.1 380001 388000	8000	8000	1.927	15.417
KB708375.1 939001 950000	11000	9417	1.637	15.414
KB708673.1 7001 12000	5000	3069	5.019	15.404
KB708143.1 21408001 21424000	16000	14396	1.07	15.403
KB708321.1 2100001 2108000	8000	7678	2.006	15.403
KB708132.1 1400001 1413000	13000	12650	1.217	15.393
KB710305.1 1 6969	6969	4266	3.604	15.375
KB708266.1 4519001 4527000	8000	6058	2.537	15.369
KB708928.1 12001 15000	3000	2940	5.228	15.369
KB708208.1 10351001 10353000	2000	2000	7.679	15.359
KB708155.1 10334001 10344000	10000	9900	1.55	15.346
KB708395.1 704001 709000	5000	2685	5.714	15.343
KB708201.1 6551001 6564000	13000	11953	1.283	15.337
KB708318.1 2419001 2428000	9000	6691	2.292	15.337
KB708127.1 62862001 62870000	8000	7900	1.94	15.326
KB708226.1 7243001 7265000	22000	19944	0.767	15.298
KB708979.1 1 22000	22000	8872	1.722	15.278
KB708270.1 3521001 3531000	10000	5157	2.955	15.24
KB708250.1 5633001 5634000	1000	171	89.041	15.226
KB708449.1 243001 247000	4000	2520	6.04	15.222
KB708395.1 853001 859000	6000	5473	2.778	15.204
KB711226.1 1 4369	4369	1163	13.06	15.189
KB708152.1 20213001 20220000	7000	6800	2.231	15.173
KB708202.1 8102001 8109000	7000	5884	2.579	15.173
KB708389.1 28001 44000	16000	11426	1.327	15.165
KB708131.1 22688001 22689000	1000	918	16.52	15.165
KB708156.1 18155001 18160000	5000	4599	3.295	15.154
KB708366.1 357001 371000	14000	10941	1.385	15.15
KB708244.1 1 12000	12000	3183	4.759	15.149
KB708238.1 2851001 2853000	2000	1603	9.45	15.148
KB708321.1 1514001 1531000	17000	15433	0.981	15.133
KB708277.1 392001 398000	6000	5854	2.585	15.132
KB708174.1 7101001 7117000	16000	13331	1.135	15.126
KB708223.1 1047001 1050000	3000	3000	5.04	15.121
KB708259.1 739001 752000	13000	10915	1.385	15.12
KB708310.1 311001 315000	4000	3851	3.926	15.118
KB708144.1 2001001 2004000	3000	3000	5.036	15.108
KB708769.1 42001 46428	4428	2438	6.191	15.094
KB708158.1 1147001 1160000	13000	9398	1.604	15.07
KB708149.1 13411001 13420000	9000	8998	1.673	15.054
KB708135.1 25979001 25984000	5000	5000	3.009	15.047
KB708188.1 11862001 11869000	7000	6179	2.435	15.046
KB708168.1 10642001 10644000	2000	1641	9.146	15.008
KB708127.1 51085001 51091000	6000	6000	2.499	14.993
KB708167.1 6203001 6216000	13000	10032	1.494	14.989
KB708400.1 590001 594000	4000	3597	4.166	14.984
KB708217.1 1410001 1422000	12000	9284	1.614	14.98
KB708157.1 13413001 13420000	7000	7000	2.139	14.972
KB708182.1 1860001 1867000	7000	6560	2.277	14.937
KB708144.1 467001 469000	2000	1453	10.28	14.937
KB708174.1 8583001 8588000	5000	5000	2.987	14.935
KB708127.1 28605001 28617000	12000	12000	1.241	14.895
KB708139.1 21764001 21765000	1000	479	31.061	14.878
KB708572.1 1001 2000	1000	199	74.643	14.854
KB708233.1 17001 20000	3000	1092	13.598	14.849
KB708282.1 3156001 3163000	7000	7000	2.12	14.842
KB708186.1 7639001 7645000	6000	6000	2.472	14.829
KB708177.1 10801001 10824000	23000	22344	0.664	14.827
KB708255.1 1240001 1245000	5000	4929	3.004	14.805
KB708339.1 1946001 1962000	16000	13960	1.06	14.795
KB708132.1 8253001 8254000	1000	1000	14.791	14.791
KB708200.1 7157001 7176000	19000	19000	0.778	14.782
KB711797.1 1 4668	4668	2234	6.614	14.775
KB708132.1 1460001 1469000	9000	7367	2.004	14.766
KB708136.1 11582001 11591000	9000	9000	1.639	14.747
KB708556.1 4001 11000	7000	6581	2.24	14.744
KB708135.1 1958001 1960000	2000	1017	14.485	14.731
KB708153.1 261001 274000	13000	11369	1.293	14.701
KB708418.1 251001 259000	8000	6242	2.354	14.691
KB708310.1 23001 29000	6000	6000	2.445	14.668
KB710143.1 1 6000	6000	3803	3.857	14.667
KB708441.1 35001 44000	9000	6186	2.368	14.65
KB708152.1 16456001 16471000	15000	13150	1.114	14.648
KB708155.1 4593001 4599000	6000	3758	3.883	14.592
KB708163.1 3196001 3208000	12000	10370	1.406	14.577
KB708273.1 225001 245000	20000	16980	0.858	14.563
KB708180.1 10563001 10575000	12000	8241	1.767	14.562
KB708133.1 28488001 28492000	4000	4000	3.635	14.541
KB708285.1 4383001 4385000	2000	2000	7.25	14.5
KB708128.1 19732001 19750000	18000	18000	0.804	14.477
KB708201.1 6845001 6856000	11000	10880	1.331	14.476
KB708274.1 4561001 4575000	14000	14000	1.034	14.471
KB708321.1 2087001 2093000	6000	2994	4.832	14.466
KB708213.1 2797001 2805000	8000	7114	2.027	14.419
KB708245.1 5287001 5299000	12000	9868	1.46	14.41
KB708133.1 2997001 3020000	23000	18844	0.764	14.402
KB708355.1 144001 158000	14000	12970	1.11	14.401
KB708164.1 1604001 1609000	5000	5000	2.879	14.397
KB708315.1 2720001 2726510	6510	1835	7.846	14.397
KB708294.1 331001 341000	10000	7334	1.956	14.343
KB708303.1 2175001 2176000	1000	864	16.597	14.34
KB713314.1 1 3047	3047	1180	12.138	14.323
KB708135.1 24656001 24666000	10000	6532	2.19	14.308
KB708167.1 3033001 3045000	12000	8469	1.689	14.303
KB708207.1 3790001 3803000	13000	9114	1.567	14.284
KB708249.1 2944001 2961000	17000	16564	0.862	14.273
KB708281.1 3396001 3408000	12000	11165	1.278	14.273
KB708285.1 1 2000	2000	1123	12.705	14.268
KB708129.1 29020001 29031000	11000	11000	1.297	14.264
KB708254.1 3201001 3209000	8000	8000	1.78	14.241
KB708412.1 112001 122000	10000	3565	3.994	14.237
KB708161.1 17736001 17755000	19000	18175	0.783	14.236
KB708144.1 12055001 12059000	4000	3900	3.638	14.188
KB708349.1 653001 661000	8000	8000	1.773	14.184
KB708976.1 1 6000	6000	5365	2.643	14.179
KB708294.1 109001 118000	9000	7710	1.838	14.173
KB708142.1 2205001 2216000	11000	11000	1.288	14.165
KB708136.1 7874001 7891000	17000	17000	0.832	14.148
KB708338.1 166001 179000	13000	11127	1.271	14.145
KB708238.1 3502001 3515000	13000	9903	1.426	14.119
KB708274.1 2658001 2674000	16000	15324	0.92	14.102
KB708244.1 3438001 3454000	16000	12550	1.122	14.087
KB708169.1 2002001 2007000	5000	4747	2.966	14.08
KB709033.1 14001 22099	8099	2104	6.689	14.073
KB708418.1 466001 503000	37000	31872	0.441	14.055
KB708322.1 381001 394000	13000	8632	1.627	14.045
KB708200.1 8964001 8971000	7000	6205	2.263	14.044
APMT01218409.1 1 5454	5454	5454	2.569	14.012
KB708389.1 66001 85000	19000	17673	0.793	14.009
KB708133.1 28453001 28455000	2000	2000	7.004	14.007
KB708207.1 9479001 9494000	15000	15000	0.933	14.001
KB708154.1 1907001 1919000	12000	11725	1.193	13.993
KB708632.1 1 1000	1000	593	23.592	13.99
KB708141.1 12879001 12883000	4000	4000	3.49	13.96
KB708274.1 2615001 2624000	9000	9000	1.549	13.944
APMT01237367.1 1 1000	1000	1000	13.931	13.931
KB708147.1 12588001 12597000	9000	9000	1.546	13.915
KB708447.1 330001 331159	1159	717	19.402	13.911
KB708181.1 8344001 8357000	13000	12580	1.105	13.898
KB708240.1 1247001 1250000	3000	2367	5.862	13.876
KB708167.1 15978001 15989000	11000	4528	3.063	13.87
KB708323.1 2504001 2515000	11000	6272	2.211	13.869
KB708132.1 21443001 21458000	15000	13844	1.001	13.856
KB708270.1 5054001 5061000	7000	5999	2.309	13.849
KB708147.1 1183001 1191000	8000	8000	1.729	13.835
KB708147.1 19536001 19541000	5000	3634	3.805	13.828
KB708308.1 903001 922000	19000	17390	0.794	13.809
KB708132.1 29948001 29954000	6000	6000	2.298	13.787
KB708292.1 1892001 1903000	11000	11000	1.253	13.782
KB708142.1 14318001 14324000	6000	6000	2.296	13.773
KB708220.1 3779001 3784000	5000	4874	2.823	13.759
KB710726.1 1 5669	5669	2438	5.641	13.752
KB708461.1 136001 148000	12000	11289	1.216	13.724
KB708211.1 10457001 10472000	15000	14860	0.923	13.721
KB708209.1 6838001 6849000	11000	11000	1.247	13.716
KB708202.1 4654001 4668000	14000	13752	0.997	13.704
KB708209.1 5702001 5717000	15000	14900	0.919	13.691
KB708177.1 1278001 1286000	8000	7900	1.732	13.682
KB708263.1 553001 554000	1000	414	33.046	13.681
KB708128.1 16208001 16209000	1000	1000	13.671	13.671
KB708274.1 240001 246000	6000	5393	2.533	13.663
KB708128.1 6334001 6337000	3000	3000	4.554	13.662
KB708283.1 2002001 2018000	16000	14631	0.934	13.662
KB708201.1 2101001 2104000	3000	3000	4.552	13.657
KB708559.1 78001 83000	5000	2424	5.619	13.621
KB708906.1 28001 39000	11000	9947	1.366	13.587
KB708196.1 1677001 1689000	12000	11070	1.226	13.568
KB708143.1 272001 283000	11000	9404	1.441	13.553
KB712465.1 1 3617	3617	1442	9.395	13.548
KB708190.1 404001 415000	11000	10513	1.287	13.535
KB709753.1 1 2000	2000	1179	11.472	13.525
KB708130.1 25343001 25344000	1000	677	19.975	13.523
KB708427.1 48001 54000	6000	2800	4.822	13.501
KB708301.1 2336001 2342000	6000	5390	2.502	13.486
KB708146.1 20053001 20060000	7000	6173	2.184	13.482
KB708265.1 3762001 3774000	12000	8905	1.514	13.479
KB708154.1 8909001 8910000	1000	1000	13.454	13.454
KB708283.1 3544001 3558000	14000	12315	1.092	13.444
KB708180.1 4770001 4792000	22000	21735	0.618	13.443
KB708148.1 11498001 11503000	5000	4675	2.875	13.44
KB708209.1 6887001 6896000	9000	8124	1.653	13.432
KB708573.1 26001 31000	5000	2538	5.291	13.429
KB708138.1 14045001 14047000	2000	2000	6.712	13.423
KB708137.1 18524001 18533000	9000	9000	1.49	13.413
KB708135.1 11492001 11496000	4000	3340	4.016	13.413
KB708223.1 8144001 8153000	9000	8627	1.553	13.397
KB709046.1 5001 12000	7000	4388	3.052	13.394
KB708213.1 2771001 2780000	9000	7809	1.715	13.391
KB708359.1 405001 424000	19000	17497	0.764	13.36
KB708127.1 36333001 36337000	4000	3365	3.97	13.359
KB708180.1 4749001 4762000	13000	12690	1.052	13.355
KB708144.1 16238001 16246000	8000	5650	2.361	13.341
KB708796.1 4001 8000	4000	895	14.903	13.338
KB708170.1 5690001 5692000	2000	2000	6.666	13.333
KB711302.1 1 3985	3985	1842	7.229	13.316
KB708142.1 785001 796000	11000	10130	1.314	13.313
KB708159.1 16287001 16299000	12000	12000	1.109	13.308
KB708239.1 2817001 2818000	1000	1000	13.304	13.304
KB713438.1 1 3104	3104	1454	9.149	13.302
KB708162.1 7488001 7508000	20000	18227	0.729	13.287
KB708163.1 16900001 16918000	18000	17397	0.763	13.275
KB708133.1 28112001 28115000	3000	3000	4.424	13.272
KB708164.1 2932001 2938000	6000	4418	3.003	13.267
KB708311.1 34001 39000	5000	1611	8.23	13.259
KB708136.1 24410001 24422000	12000	12000	1.105	13.258
KB708127.1 72182001 72191000	9000	9000	1.473	13.258
KB708239.1 811001 817000	6000	4049	3.273	13.251
KB708389.1 449001 469000	20000	19900	0.666	13.244
KB709050.1 5001 22400	17400	7998	1.651	13.204
KB708298.1 2290001 2291000	1000	655	20.137	13.19
KB708203.1 1155001 1161000	6000	5700	2.313	13.186
KB708231.1 6202001 6212000	10000	6818	1.934	13.183
KB708193.1 6870001 6874000	4000	3598	3.664	13.183
KB708232.1 2293001 2307000	14000	11685	1.128	13.175
KB708137.1 15074001 15082000	8000	7917	1.661	13.149
KB708290.1 516001 517000	1000	1000	13.144	13.144
KB708303.1 3511001 3517000	6000	4857	2.705	13.138
KB708269.1 1624001 1632000	8000	5538	2.372	13.137
KB708304.1 780001 793000	13000	11990	1.095	13.134
KB708187.1 10489001 10501000	12000	12000	1.094	13.13
KB708186.1 4122001 4137000	15000	13698	0.958	13.127
KB708140.1 7438001 7441000	3000	2305	5.695	13.127
KB708273.1 1843001 1861000	18000	17860	0.734	13.11
KB708144.1 21354001 21360000	6000	6000	2.185	13.11
KB708142.1 2255001 2271000	16000	15455	0.848	13.102
KB708219.1 8630001 8639000	9000	9000	1.454	13.089
KB708183.1 10848001 10849000	1000	614	21.256	13.051
KB708155.1 18976001 18998000	22000	19777	0.66	13.049
KB708938.1 1 10000	10000	3657	3.567	13.046
KB708309.1 3221001 3225409	4409	3327	3.919	13.04
KB708362.1 977001 981000	4000	4000	3.259	13.036
KB708153.1 16722001 16737000	15000	14900	0.874	13.026
KB708221.1 3939001 3956000	17000	14081	0.923	12.999
KB708167.1 4703001 4705000	2000	1328	9.775	12.981
APMT01226690.1 1 3194	3194	3194	4.059	12.963
KB709517.1 1 3000	3000	1145	11.296	12.934
KB708354.1 192001 198000	6000	4288	3.016	12.932
KB708294.1 923001 934000	11000	10705	1.208	12.929
KB708366.1 1 13000	13000	8412	1.536	12.92
KB708412.1 54001 56000	2000	467	27.645	12.91
KB708232.1 7084001 7095000	11000	11000	1.173	12.906
KB708135.1 22681001 22683000	2000	961	13.424	12.9
KB708163.1 10501001 10506000	5000	5000	2.579	12.897
KB708142.1 14011001 14018000	7000	7000	1.841	12.89
KB708582.1 30001 34000	4000	1596	8.073	12.885
KB708307.1 2881001 2897000	16000	12656	1.016	12.862
KB708412.1 257001 264000	7000	5506	2.336	12.86
KB708127.1 39174001 39176000	2000	982	13.089	12.853
KB708199.1 10446001 10452000	6000	5836	2.201	12.847
KB708282.1 3496001 3498000	2000	469	27.343	12.824
KB708209.1 4970001 4987000	17000	15388	0.831	12.795
KB708179.1 6729001 6733000	4000	2645	4.836	12.792
KB708128.1 42767001 42783000	16000	15615	0.818	12.773
KB708127.1 23814001 23822000	8000	4730	2.7	12.773
KB708304.1 1541001 1544000	3000	3000	4.257	12.772
KB708330.1 2220001 2223000	3000	3000	4.257	12.772
KB708197.1 307001 309000	2000	1730	7.38	12.768
KB708182.1 3596001 3598000	2000	2000	6.38	12.76
KB708240.1 4235001 4247000	12000	11760	1.084	12.748
KB708193.1 3023001 3042000	19000	19000	0.669	12.716
KB708447.1 135001 141000	6000	4880	2.606	12.715
KB708135.1 1609001 1616000	7000	7000	1.815	12.703
KB708342.1 128001 140000	12000	10580	1.199	12.688
KB708472.1 8001 14000	6000	6000	2.114	12.685
KB708288.1 216001 232000	16000	15145	0.837	12.67
KB708444.1 285001 290000	5000	5000	2.532	12.659
KB708199.1 9609001 9616000	7000	7000	1.806	12.641
KB708946.1 25001 29000	4000	1371	9.212	12.629
KB709357.1 1 2000	2000	946	13.335	12.615
KB708190.1 290001 293000	3000	2775	4.545	12.613
KB708202.1 4395001 4419000	24000	19679	0.641	12.608
KB708149.1 10562001 10575000	13000	9083	1.388	12.607
KB708143.1 15233001 15243000	10000	7500	1.681	12.606
KB708211.1 10739001 10747000	8000	5604	2.246	12.588
KB708243.1 614001 621000	7000	6545	1.922	12.58
KB708228.1 6114001 6120000	6000	5876	2.139	12.571
KB708167.1 12548001 12551000	3000	2800	4.489	12.569
KB708234.1 977001 990000	13000	10285	1.221	12.563
KB708225.1 273001 276000	3000	2468	5.082	12.543
APMT01231696.1 1 2141	2141	2141	5.852	12.529
KB708130.1 37895001 37909000	14000	14000	0.895	12.526
KB708386.1 362001 367000	5000	4165	3.007	12.526
KB708202.1 281001 284000	3000	2624	4.773	12.525
KB708294.1 292001 300000	8000	8000	1.565	12.522
KB708209.1 3278001 3303000	25000	22385	0.559	12.513
KB708322.1 118001 122000	4000	2677	4.673	12.509
APMT01236992.1 1 1000	1000	1000	12.497	12.497
KB708169.1 10533001 10548000	15000	14782	0.843	12.468
KB708131.1 15449001 15451000	2000	1469	8.486	12.466
KB708258.1 1178001 1182000	4000	4000	3.115	12.46
KB708170.1 5354001 5357000	3000	1852	6.726	12.457
KB708183.1 2475001 2485000	10000	8573	1.453	12.456
KB708552.1 69001 84000	15000	6343	1.963	12.449
KB708144.1 4315001 4319000	4000	2470	5.039	12.447
KB708147.1 2172001 2178000	6000	5472	2.274	12.444
KB708142.1 22609001 22619000	10000	6890	1.805	12.437
KB708374.1 920001 930000	10000	8919	1.394	12.43
KB708200.1 3112001 3129000	17000	17000	0.731	12.422
KB708243.1 4671001 4681000	10000	10000	1.241	12.407
KB708151.1 16614001 16628000	14000	13900	0.892	12.4
KB708141.1 2361001 2364000	3000	2730	4.541	12.398
KB708360.1 1390001 1409000	19000	17273	0.718	12.397
KB708133.1 3088001 3098000	10000	9900	1.252	12.394
KB708140.1 22148001 22151000	3000	3000	4.13	12.389
KB708481.1 166001 171000	5000	3274	3.783	12.386
KB708205.1 3882001 3886000	4000	4000	3.095	12.38
KB708228.1 761001 771000	10000	9900	1.249	12.369
KB708163.1 12892001 12901000	9000	8065	1.533	12.365
KB708310.1 245001 248000	3000	1724	7.172	12.364
KB708354.1 338001 339000	1000	242	51.008	12.344
KB708127.1 71533001 71547000	14000	13355	0.924	12.338
KB708263.1 1741001 1751000	10000	8228	1.499	12.336
KB708129.1 39287001 39305000	18000	17460	0.706	12.335
KB708127.1 11963001 11975000	12000	8039	1.534	12.334
KB708165.1 1822001 1831000	9000	7688	1.604	12.334
KB708136.1 20756001 20767000	11000	10640	1.159	12.333
KB708293.1 182001 198000	16000	15190	0.812	12.327
KB710552.1 1 5186	5186	2684	4.593	12.327
KB708156.1 6134001 6135000	1000	1000	12.326	12.326
KB708245.1 3095001 3107000	12000	12000	1.026	12.316
KB708247.1 6639001 6647000	8000	7535	1.634	12.311
KB708135.1 887001 891000	4000	3703	3.324	12.307
KB708132.1 4211001 4216000	5000	3722	3.305	12.3
APMT01233847.1 1 1539	1539	1539	7.988	12.294
KB708363.1 257001 270000	13000	13000	0.945	12.287
KB708530.1 42001 51000	9000	5614	2.189	12.287
KB708201.1 6636001 6655000	19000	18421	0.667	12.284
KB708161.1 17664001 17693000	29000	27331	0.449	12.28
KB708163.1 15954001 15968000	14000	14000	0.877	12.279
KB708128.1 602001 612000	10000	9160	1.34	12.271
KB708632.1 42001 51535	9535	4254	2.876	12.236
KB711696.1 1 3972	3972	1639	7.461	12.229
KB708228.1 3731001 3745000	14000	11126	1.099	12.225
KB708203.1 6788001 6795000	7000	7000	1.746	12.224
KB708244.1 6097001 6107000	10000	9760	1.252	12.22
KB708269.1 3560001 3566000	6000	5446	2.243	12.214
KB708139.1 5859001 5873000	14000	14000	0.872	12.212
KB708274.1 302001 314000	12000	11175	1.092	12.199
KB708302.1 2971001 2985000	14000	13660	0.893	12.195
APMT01235034.1 1 1314	1314	1314	9.264	12.173
KB714312.1 3001 3500	500	500	24.312	12.156
KB708179.1 152001 158000	6000	4287	2.827	12.12
KB708199.1 6176001 6190000	14000	13510	0.897	12.116
KB708145.1 18647001 18663000	16000	15900	0.762	12.112
KB709378.1 1 12000	12000	11433	1.059	12.107
KB708127.1 22258001 22275000	17000	16800	0.72	12.101
KB708310.1 257001 264000	7000	7000	1.728	12.093
KB708228.1 6147001 6152000	5000	5000	2.417	12.083
KB708162.1 6050001 6064000	14000	14000	0.861	12.057
KB708152.1 9249001 9251000	2000	929	12.975	12.054
KB708144.1 9016001 9021000	5000	4555	2.646	12.053
KB708294.1 36001 45000	9000	9000	1.338	12.042
KB708292.1 3276001 3282000	6000	6000	2.007	12.041
KB708252.1 6032001 6038000	6000	5900	2.04	12.034
KB708319.1 708001 720000	12000	9547	1.256	11.994
KB708183.1 4836001 4841000	5000	5000	2.397	11.983
KB708259.1 4933001 4935000	2000	2000	5.99	11.98
KB708153.1 4271001 4274000	3000	2780	4.306	11.971
KB708181.1 9500001 9507000	7000	7000	1.709	11.963
APMT01232565.1 1 1890	1890	1890	6.33	11.963
KB708163.1 15069001 15085000	16000	16000	0.747	11.957
KB711292.1 1 1000	1000	566	21.124	11.956
KB708380.1 983001 988000	5000	5000	2.387	11.934
APMT01224201.1 1 3482	3482	3482	3.426	11.93
KB708247.1 6512001 6522000	10000	9610	1.24	11.918
KB708183.1 2721001 2728000	7000	7000	1.702	11.912
KB708194.1 8421001 8425000	4000	3817	3.118	11.903
KB708405.1 34001 50000	16000	15666	0.76	11.9
KB708264.1 1088001 1104000	16000	15900	0.748	11.894
KB708127.1 48495001 48506000	11000	7217	1.647	11.886
KB708159.1 13504001 13512000	8000	8000	1.484	11.876
KB709284.1 5001 8000	3000	2873	4.133	11.874
KB708215.1 9284001 9314000	30000	30000	0.396	11.871
KB708146.1 16069001 16077000	8000	8000	1.483	11.867
KB708260.1 2326001 2330000	4000	3838	3.092	11.866
KB708185.1 1603001 1604000	1000	461	25.733	11.863
KB708184.1 8337001 8346000	9000	9000	1.318	11.861
KB711123.1 1 4498	4498	2588	4.583	11.861
KB708128.1 51863001 51871000	8000	7099	1.67	11.854
KB708372.1 517001 524000	7000	4588	2.583	11.852
KB708161.1 17578001 17582000	4000	3845	3.081	11.845
KB708392.1 231001 240000	9000	3972	2.979	11.831
KB708249.1 6320001 6323000	3000	1880	6.289	11.824
KB708174.1 9247001 9257000	10000	9375	1.261	11.818
KB708136.1 2192001 2222000	30000	28654	0.412	11.817
APMT01211763.1 1 6000	6000	6000	1.969	11.812
KB708467.1 146001 155000	9000	5401	2.186	11.807
KB708127.1 70995001 71006000	11000	11000	1.073	11.803
KB708224.1 6607001 6608000	1000	1000	11.779	11.779
KB708469.1 35001 42000	7000	3207	3.673	11.778
KB708167.1 2404001 2409000	5000	4493	2.621	11.777
KB708182.1 8313001 8314000	1000	1000	11.775	11.775
KB709990.1 1 7963	7963	4740	2.484	11.772
KB708128.1 32997001 33008000	11000	11000	1.07	11.767
KB708212.1 3794001 3808000	14000	14000	0.839	11.749
KB708167.1 14969001 14977000	8000	8000	1.468	11.746
KB708265.1 1902001 1910000	8000	8000	1.468	11.745
KB708367.1 21001 33000	12000	10693	1.098	11.743
KB708169.1 3939001 3943000	4000	4000	2.933	11.732
KB708128.1 21817001 21831000	14000	14000	0.837	11.722
KB708128.1 49872001 49876000	4000	4000	2.929	11.715
KB714419.1 1 2279	2279	2071	5.652	11.705
KB708150.1 19745001 19751000	6000	6000	1.95	11.7
KB708217.1 6170001 6171000	1000	1000	11.69	11.69
KB708240.1 2490001 2499000	9000	8780	1.331	11.688
KB708133.1 203001 214000	11000	11000	1.062	11.681
KB708276.1 4008001 4026000	18000	17805	0.656	11.678
KB708322.1 1604001 1617000	13000	12164	0.96	11.674
KB708174.1 6877001 6882000	5000	4754	2.455	11.67
KB708133.1 27088001 27097000	9000	6730	1.734	11.668
KB708240.1 4760001 4776000	16000	11584	1.007	11.663
KB708190.1 2845001 2856000	11000	9430	1.236	11.655
KB708216.1 73001 86000	13000	13000	0.896	11.646
KB708233.1 3052001 3054000	2000	2000	5.816	11.631
KB708223.1 7324001 7334000	10000	10000	1.163	11.627
KB708436.1 105001 110000	5000	3021	3.848	11.626
KB708480.1 112001 116000	4000	3243	3.584	11.622
KB708208.1 5091001 5096000	5000	5000	2.322	11.612
KB708349.1 1294001 1296000	2000	2000	5.804	11.607
KB708131.1 8741001 8742000	1000	1000	11.606	11.606
KB708162.1 16865001 16866000	1000	217	53.465	11.602
KB708178.1 2240001 2248000	8000	6752	1.717	11.595
KB709562.1 1 4000	4000	2554	4.538	11.591
KB708202.1 10755001 10778000	23000	20804	0.557	11.585
KB708200.1 2083001 2084000	1000	568	20.391	11.582
KB708185.1 9469001 9476000	7000	7000	1.655	11.582
KB708228.1 3661001 3682000	21000	20900	0.554	11.58
KB708136.1 23969001 23978000	9000	9000	1.286	11.572
KB708269.1 4998001 5005000	7000	5795	1.996	11.567
KB708424.1 395001 414000	19000	17047	0.678	11.562
KB708159.1 10644001 10653000	9000	8286	1.394	11.552
KB708355.1 1217001 1224000	7000	7000	1.648	11.538
KB708298.1 2810001 2815000	5000	3815	3.024	11.536
KB709664.1 1 10785	10785	3252	3.547	11.535
KB708157.1 8094001 8104000	10000	8985	1.283	11.526
KB708341.1 1435001 1439000	4000	2754	4.183	11.521
KB708190.1 9554001 9565000	11000	10540	1.093	11.519
KB708185.1 12238001 12253000	15000	14300	0.805	11.512
KB708130.1 18026001 18029000	3000	3000	3.824	11.472
KB708143.1 1629001 1638000	9000	9000	1.274	11.465
KB708614.1 5001 12000	7000	7000	1.637	11.462
KB708281.1 1497001 1509000	12000	12000	0.954	11.452
KB708200.1 8537001 8548000	11000	10733	1.066	11.44
KB708262.1 4743001 4756000	13000	13000	0.879	11.432
KB708174.1 11758001 11777000	19000	18209	0.628	11.43
KB708207.1 4745001 4753000	8000	7435	1.534	11.406
KB708208.1 790001 795000	5000	3996	2.854	11.405
KB708302.1 3336001 3348000	12000	11803	0.966	11.396
KB708127.1 75793001 75797000	4000	4000	2.849	11.396
KB708355.1 701001 712000	11000	6110	1.864	11.39
KB708142.1 17618001 17625000	7000	7000	1.626	11.383
KB708130.1 37873001 37877000	4000	1022	11.136	11.381
KB708236.1 2962001 2969000	7000	7000	1.624	11.367
KB708136.1 18234001 18237000	3000	2561	4.435	11.357
KB708224.1 3601001 3607000	6000	4228	2.686	11.356
KB708303.1 1970001 1977000	7000	3969	2.86	11.352
KB708299.1 646001 664000	18000	18000	0.63	11.341
KB711005.1 1 6000	6000	3634	3.118	11.331
KB713257.1 2001 3000	1000	595	19.04	11.329
KB708163.1 4303001 4310000	7000	6796	1.667	11.329
KB712020.1 1 3758	3758	2663	4.251	11.32
KB708163.1 16921001 16935000	14000	12884	0.878	11.316
KB708127.1 19288001 19302000	14000	13158	0.86	11.315
KB710430.1 1001 6000	5000	1865	6.061	11.304
KB708398.1 40001 43000	3000	1889	5.984	11.304
KB708184.1 10415001 10419000	4000	2976	3.794	11.29
KB708147.1 19268001 19279000	11000	10225	1.104	11.286
KB708201.1 7488001 7498000	10000	8506	1.327	11.285
KB708162.1 296001 298000	2000	2000	5.639	11.278
KB708127.1 17512001 17518000	6000	5608	2.008	11.263
KB708136.1 25613001 25625000	12000	9950	1.131	11.256
KB708194.1 8389001 8404000	15000	13513	0.832	11.249
KB708413.1 357001 365000	8000	8000	1.405	11.241
KB712327.1 1 1858	1858	1043	10.756	11.219
KB708161.1 16883001 16896000	13000	12865	0.871	11.21
KB708315.1 337001 348000	11000	10900	1.028	11.205
KB708237.1 1280001 1291000	11000	11000	1.018	11.203
KB708366.1 263001 285000	22000	17815	0.629	11.198
KB708342.1 1371001 1377000	6000	4505	2.485	11.195
KB708383.1 457001 472000	15000	6996	1.597	11.174
KB708142.1 17813001 17820000	7000	7000	1.596	11.173
KB708389.1 654001 666000	12000	12000	0.931	11.171
KB708212.1 5165001 5182000	17000	16900	0.661	11.168
KB708175.1 7384001 7390000	6000	6000	1.861	11.165
KB708210.1 7998001 7999000	1000	818	13.649	11.165
KB708137.1 12108001 12122000	14000	13265	0.841	11.159
KB708228.1 5452001 5463000	11000	9246	1.207	11.158
KB709500.1 1 9000	9000	3705	3.01	11.153
KB708292.1 2227001 2232000	5000	4450	2.505	11.149
KB708163.1 16482001 16503000	21000	17952	0.621	11.144
KB708360.1 1069001 1078000	9000	8900	1.252	11.14
KB708476.1 52001 62000	10000	5364	2.076	11.133
KB708323.1 2122001 2129000	7000	5974	1.863	11.131
KB708184.1 8275001 8285000	10000	6973	1.596	11.13
KB708946.1 12001 18000	6000	3211	3.462	11.116
KB708344.1 1424001 1433000	9000	5011	2.218	11.113
KB708133.1 28307001 28308000	1000	1000	11.111	11.111
KB708301.1 1275001 1278000	3000	2804	3.962	11.109
KB708150.1 18590001 18601000	11000	11000	1.009	11.104
KB708197.1 10921001 10922000	1000	1000	11.095	11.095
KB708167.1 2550001 2559000	9000	9000	1.232	11.09
KB708140.1 18631001 18633000	2000	959	11.556	11.082
KB708140.1 4639001 4651000	12000	11530	0.958	11.051
KB708159.1 7635001 7641000	6000	5775	1.912	11.04
KB708197.1 9924001 9938000	14000	14000	0.788	11.039
KB708281.1 408001 417000	9000	7512	1.469	11.036
KB708163.1 14886001 14892000	6000	6000	1.837	11.02
KB708314.1 886001 898000	12000	11900	0.926	11.019
KB708210.1 7922001 7928000	6000	4313	2.554	11.014
KB708145.1 2647001 2655000	8000	6518	1.689	11.007
KB708310.1 2802001 2812000	10000	9454	1.162	10.987
KB708159.1 15951001 15960000	9000	8447	1.3	10.982
KB708365.1 1242001 1258000	16000	12804	0.857	10.967
KB708234.1 7664001 7665000	1000	140	78.321	10.965
KB708249.1 1407001 1417000	10000	8654	1.266	10.956
KB708138.1 23032001 23045000	13000	12780	0.857	10.949
KB714028.1 1 2617	2617	1267	8.636	10.942
KB708290.1 334001 344000	10000	8910	1.228	10.939
KB708395.1 715001 723000	8000	6554	1.668	10.935
KB708143.1 15936001 15946000	10000	4864	2.248	10.932
KB708185.1 10821001 10831000	10000	10000	1.092	10.924
KB708169.1 151001 157000	6000	6000	1.82	10.922
KB708159.1 17406001 17416000	10000	9834	1.11	10.919
KB708225.1 4775001 4785000	10000	8290	1.316	10.912
KB708273.1 4832001 4836000	4000	4000	2.722	10.887
KB708134.1 22732001 22742000	10000	8185	1.33	10.884
KB708481.1 34001 35000	1000	690	15.771	10.882
KB708128.1 40203001 40205000	2000	1100	9.886	10.875
KB708149.1 16900001 16903000	3000	2378	4.572	10.873
KB708247.1 3905001 3910000	5000	5000	2.173	10.865
KB708250.1 2758001 2766000	8000	7900	1.375	10.862
KB708197.1 5131001 5143000	12000	11311	0.96	10.86
KB708187.1 5780001 5782000	2000	745	14.576	10.859
KB708307.1 1259001 1272000	13000	12090	0.898	10.858
KB708274.1 1090001 1106000	16000	15739	0.69	10.853
KB708324.1 122001 129000	7000	6900	1.572	10.849
KB708246.1 2842001 2847000	5000	3620	2.989	10.819
KB708127.1 76533001 76542000	9000	9000	1.202	10.817
KB708199.1 6650001 6667000	17000	15357	0.704	10.814
KB708129.1 1681001 1692000	11000	9700	1.114	10.809
KB708300.1 3436001 3453000	17000	14595	0.74	10.798
KB708132.1 12316001 12320000	4000	3500	3.085	10.797
KB708311.1 2568001 2582000	14000	14000	0.771	10.795
KB708155.1 6904001 6914000	10000	10000	1.079	10.788
KB708422.1 142001 145000	3000	2825	3.815	10.777
KB708294.1 635001 644000	9000	7941	1.357	10.772
KB708414.1 168001 176000	8000	6906	1.559	10.768
KB708572.1 16001 28000	12000	11840	0.909	10.758
KB708218.1 5583001 5592000	9000	7502	1.433	10.751
KB708341.1 429001 436000	7000	5776	1.861	10.75
KB708140.1 15026001 15037000	11000	11000	0.977	10.744
KB708183.1 11825001 11836000	11000	11000	0.976	10.739
KB708277.1 3539001 3543000	4000	3772	2.847	10.739
KB708504.1 24001 36000	12000	5544	1.937	10.736
KB708147.1 5696001 5702000	6000	5900	1.818	10.729
KB708136.1 12864001 12872000	8000	7183	1.494	10.728
KB708129.1 12236001 12242000	6000	6000	1.788	10.728
KB708136.1 22257001 22272000	15000	14671	0.731	10.725
KB708200.1 6753001 6759000	6000	5758	1.858	10.698
KB708146.1 16718001 16724000	6000	6000	1.782	10.695
KB708242.1 446001 458000	12000	10160	1.052	10.691
APMT01234704.1 1 1317	1317	1317	8.116	10.689
KB708344.1 1290001 1295000	5000	5000	2.137	10.685
KB708128.1 18001 28000	10000	10000	1.068	10.682
KB708481.1 9001 14000	5000	3277	3.257	10.673
KB708137.1 18042001 18050000	8000	7125	1.497	10.663
KB708132.1 1071001 1079000	8000	6046	1.758	10.629
KB708129.1 30407001 30414000	7000	7000	1.517	10.619
KB708156.1 12970001 12981000	11000	10169	1.041	10.59
KB708262.1 5775001 5780000	5000	4722	2.243	10.59
KB708149.1 16915001 16929000	14000	13169	0.804	10.585
KB708127.1 5371001 5379000	8000	7880	1.342	10.574
KB708184.1 10469001 10486000	17000	16703	0.633	10.57
KB708149.1 14275001 14294000	19000	18630	0.567	10.564
KB708152.1 12513001 12532000	19000	18293	0.577	10.561
KB708185.1 4190001 4195000	5000	4763	2.217	10.559
KB708179.1 12717001 12738000	21000	16698	0.631	10.539
KB708226.1 2116001 2127000	11000	11000	0.958	10.533
KB708208.1 10437001 10446000	9000	8359	1.26	10.53
KB708160.1 16597001 16618000	21000	15962	0.659	10.525
KB713930.1 1 2792	2792	1459	7.21	10.52
KB708271.1 2360001 2370000	10000	5112	2.056	10.512
KB708138.1 17558001 17570000	12000	10883	0.965	10.504
KB708160.1 11152001 11153000	1000	609	17.227	10.491
KB708163.1 842001 844000	2000	441	23.789	10.491
KB708310.1 2817001 2823000	6000	4470	2.345	10.482
KB708153.1 12286001 12296000	10000	9900	1.056	10.456
KB708303.1 2318001 2320000	2000	2000	5.224	10.448
KB708322.1 1122001 1129000	7000	6595	1.584	10.445
KB708183.1 5756001 5777000	21000	12970	0.804	10.429
KB709980.1 1 6000	6000	1600	6.509	10.415
KB708312.1 2985001 2990000	5000	4569	2.276	10.401
KB708232.1 2236001 2243000	7000	7000	1.485	10.398
KB714564.1 1001 2102	1102	692	15.023	10.396
KB708165.1 6317001 6331000	14000	13900	0.747	10.389
KB708253.1 4829001 4837000	8000	7237	1.435	10.387
KB708165.1 3370001 3381000	11000	11000	0.944	10.382
APMT01236966.1 1 1000	1000	1000	10.377	10.377
KB708225.1 623001 633000	10000	9305	1.114	10.365
KB708249.1 1429001 1437000	8000	7730	1.341	10.364
KB708232.1 81001 87000	6000	4796	2.16	10.36
KB708412.1 246001 251000	5000	4426	2.339	10.351
KB708134.1 15624001 15631000	7000	5326	1.943	10.346
KB708360.1 321001 334000	13000	13000	0.795	10.336
KB708181.1 3401001 3406000	5000	5000	2.066	10.332
KB708166.1 8203001 8205000	2000	1800	5.739	10.33
KB708163.1 12882001 12887000	5000	4162	2.482	10.329
KB708247.1 3782001 3788000	6000	4986	2.07	10.322
KB708163.1 7080001 7082000	2000	2000	5.158	10.316
KB708446.1 272001 280000	8000	7507	1.374	10.313
KB708571.1 5001 13000	8000	3913	2.635	10.311
KB708130.1 27697001 27704000	7000	7000	1.473	10.31
KB708144.1 577001 588000	11000	7686	1.34	10.303
KB708302.1 287001 299000	12000	12000	0.857	10.29
KB708366.1 36001 54000	18000	13943	0.738	10.286
KB708532.1 38001 52000	14000	7751	1.326	10.281
KB708145.1 17390001 17391000	1000	900	11.416	10.274
KB708354.1 86001 95000	9000	6261	1.64	10.27
KB709223.1 1 3000	3000	1652	6.216	10.269
KB708144.1 2699001 2704000	5000	2538	4.044	10.264
KB708162.1 6171001 6188000	17000	11736	0.872	10.236
KB708148.1 14225001 14233000	8000	7800	1.312	10.235
KB708170.1 7508001 7517000	9000	9000	1.136	10.22
KB708128.1 45103001 45107000	4000	4000	2.554	10.216
KB708150.1 20313001 20326000	13000	6488	1.574	10.215
KB708212.1 5141001 5147000	6000	6000	1.702	10.212
KB708427.1 33001 44000	11000	7248	1.409	10.21
KB708300.1 2836001 2852000	16000	15615	0.654	10.209
KB708150.1 20482001 20494602	12602	9077	1.123	10.197
KB708290.1 1001001 1006000	5000	4321	2.36	10.196
KB708330.1 2343001 2346000	3000	2420	4.21	10.188
KB708399.1 550001 561000	11000	9989	1.019	10.178
KB708197.1 8595001 8598000	3000	2410	4.221	10.173
KB708212.1 8470001 8486000	16000	16000	0.636	10.17
KB708209.1 1233001 1241000	8000	8000	1.271	10.17
APMT01217011.1 1001 6195	5195	5195	1.958	10.17
APMT01227945.1 1 2994	2994	2994	3.396	10.167
KB708248.1 7371001 7380000	9000	9000	1.129	10.165
KB708437.1 58001 67000	9000	7311	1.389	10.158
KB708145.1 567001 573000	6000	5015	2.025	10.155
KB708198.1 934001 937000	3000	2056	4.939	10.154
KB708273.1 2388001 2406000	18000	18000	0.564	10.152
KB708442.1 93001 111000	18000	16086	0.631	10.148
KB708127.1 34163001 34173000	10000	8459	1.2	10.148
KB708146.1 22133001 22135000	2000	1034	9.809	10.142
KB708285.1 43001 54000	11000	10553	0.961	10.138
KB708213.1 4246001 4253000	7000	6387	1.587	10.138
KB708200.1 3007001 3020000	13000	13000	0.78	10.134
KB708135.1 4114001 4126000	12000	12000	0.844	10.127
KB708187.1 55001 58000	3000	2474	4.093	10.127
KB708244.1 2815001 2816000	1000	1000	10.126	10.126
KB708155.1 5232001 5247000	15000	14900	0.679	10.119
APMT01211741.1 1 7000	7000	7000	1.445	10.115
KB708198.1 1320001 1332000	12000	11222	0.901	10.107
KB708265.1 1120001 1127000	7000	7000	1.443	10.101
KB708233.1 6372001 6378000	6000	3980	2.537	10.098
KB708196.1 6130001 6136000	6000	4566	2.211	10.097
KB708210.1 9566001 9577000	11000	11000	0.917	10.092
KB708156.1 3507001 3514000	7000	5585	1.805	10.08
KB708129.1 743001 755000	12000	11547	0.873	10.078
KB708292.1 985001 992000	7000	5947	1.694	10.077
KB708427.1 416001 422000	6000	4984	2.02	10.066
KB708132.1 4183001 4198000	15000	14364	0.701	10.064
KB708327.1 2489001 2494000	5000	2215	4.544	10.064
KB708235.1 3618001 3622000	4000	4000	2.515	10.061
KB708155.1 16789001 16798000	9000	9000	1.117	10.057
KB708250.1 3465001 3472000	7000	7000	1.436	10.054
KB708447.1 237001 255000	18000	16237	0.619	10.052
KB708132.1 15491001 15506000	15000	14126	0.711	10.048
KB708222.1 5124001 5136000	12000	9574	1.05	10.048
KB708918.1 26001 34000	8000	2735	3.67	10.038
KB708143.1 10250001 10258000	8000	8000	1.254	10.036
KB708250.1 2202001 2212000	10000	10000	1.004	10.035
KB708228.1 3795001 3816000	21000	20800	0.482	10.032
KB708161.1 10699001 10700000	1000	785	12.78	10.032
KB708274.1 489001 496000	7000	7000	1.433	10.031
KB708412.1 184001 188000	4000	4000	2.507	10.028
KB708149.1 2244001 2254000	10000	10000	1.002	10.016
KB708179.1 7289001 7297000	8000	8000	1.251	10.009
KB708151.1 16960001 16966000	6000	6000	1.668	10.009
KB708153.1 3319001 3323000	4000	4000	2.502	10.009
KB708187.1 7223001 7230000	7000	4576	2.186	10.004
KB708209.1 8603001 8623000	20000	19490	0.513	10

## Sheet: Table 2 13dpp piRNA clusters
coordinates MesAur 1.0	width full	width without Ns	rpkm 13 dpp	rpm 13 dpp
KB710729.1 1 5500	5500	4212	92.875	391.191
KB708127.1 48453001 48462000	9000	9000	21.482	193.336
KB708309.1 1883001 1884000	1000	1000	192.856	192.856
KB708132.1 20137001 20163000	26000	26000	7.384	191.978
KB708175.1 13706001 13739000	33000	14079	11.479	161.619
KB708137.1 17514001 17524000	10000	9114	17.484	159.346
KB714560.1 1 1862	1862	1047	141.879	148.547
KB708230.1 1117001 1136000	19000	18371	7.426	136.423
KB708427.1 321001 323000	2000	911	145.673	132.708
KB708302.1 2072001 2084000	12000	12000	10.334	124.012
KB708540.1 15001 18000	3000	2347	51.046	119.804
KB708251.1 1114001 1121000	7000	6900	17.205	118.717
KB708561.1 1 5000	5000	3638	31.841	115.839
KB711253.1 1 4198	4198	2930	35.324	103.498
KB708151.1 16959001 16967000	8000	8000	12.638	101.104
KB708133.1 2239001 2261000	22000	18955	5.064	95.982
KB708217.1 7364001 7372000	8000	7845	12.221	95.871
KB708236.1 2962001 2973000	11000	10900	8.602	93.765
KB708705.1 10001 11000	1000	453	205.351	93.024
KB708222.1 2834001 2856000	22000	20188	4.594	92.737
KB708214.1 3590001 3599000	9000	8900	10.295	91.625
KB708282.1 3540001 3562000	22000	21903	4.173	91.398
KB714423.1 1 2574	2574	1045	85.249	89.085
KB708560.1 36001 41000	5000	1866	46.594	86.945
KB709062.1 18001 20711	2711	1721	48.897	84.152
KB708144.1 131001 147000	16000	10542	7.969	84.007
KB708177.1 2284001 2291000	7000	7000	11.712	81.986
KB711167.1 5001 5898	898	489	163.665	80.032
KB708567.1 70001 72000	2000	1137	68.654	78.06
KB708140.1 3279001 3285000	6000	6000	12.847	77.081
KB708133.1 28313001 28321000	8000	7640	9.813	74.975
KB708147.1 13835001 13838000	3000	3000	23.808	71.425
KB708220.1 3779001 3789000	10000	9682	7.371	71.366
KB708173.1 2229001 2235000	6000	6000	11.718	70.306
KB708225.1 7220001 7231000	11000	11000	6.278	69.058
KB708282.1 3530001 3537000	7000	4122	16.19	66.736
KB708540.1 1 9000	9000	4590	14.451	66.332
KB708136.1 18532001 18535000	3000	3000	22.022	66.067
KB708218.1 5113001 5115000	2000	553	116.186	64.251
KB708245.1 7155001 7163000	8000	8000	8.021	64.169
KB708214.1 3780001 3794000	14000	14000	4.565	63.915
KB708327.1 431001 440000	9000	9000	7.056	63.501
KB708218.1 6914001 6916000	2000	2000	31.39	62.78
KB708180.1 6660001 6666000	6000	6000	10.288	61.726
KB708213.1 3084001 3106000	22000	21900	2.723	59.636
KB708177.1 9605001 9611000	6000	6000	9.926	59.556
KB708233.1 1563001 1565000	2000	2000	29.763	59.526
KB708183.1 866001 871000	5000	4787	12.359	59.161
KB708302.1 942001 973000	31000	28280	2.078	58.762
KB708292.1 3271001 3282000	11000	11000	5.325	58.577
KB708144.1 705001 715000	10000	7285	7.981	58.143
KB708278.1 4308001 4319000	11000	11000	5.285	58.14
KB708153.1 8486001 8492000	6000	5456	10.52	57.399
KB708173.1 61001 74000	13000	13000	4.322	56.186
KB708154.1 5606001 5613000	7000	7000	7.969	55.78
KB711259.1 1 4546	4546	2696	20.67	55.726
KB708439.1 159001 161000	2000	2000	27.52	55.041
KB708166.1 1033001 1054000	21000	16523	3.272	54.061
KB708147.1 1183001 1191000	8000	8000	6.598	52.781
KB708136.1 2507001 2518000	11000	10185	4.998	50.908
KB708197.1 5133001 5143000	10000	10000	4.845	48.448
KB708189.1 1 1000	1000	1000	48.435	48.435
KB708133.1 28479001 28486000	7000	6845	7.07	48.393
KB708169.1 3550001 3559000	9000	9000	5.352	48.168
KB708408.1 296001 297000	1000	469	102.633	48.135
KB708427.1 1 12000	12000	6038	7.92	47.818
KB708362.1 1233001 1236000	3000	3000	15.686	47.059
KB708294.1 422001 435000	13000	10810	4.25	45.939
KB708273.1 1368001 1383000	15000	5202	8.812	45.842
KB708170.1 12524001 12539000	15000	15000	3.03	45.453
KB708389.1 455001 470000	15000	14900	3.023	45.049
KB708341.1 1287001 1309000	22000	20668	2.146	44.36
KB708182.1 9891001 9893000	2000	2000	22.079	44.158
KB708153.1 16557001 16565000	8000	8000	5.506	44.048
KB708127.1 43348001 43350000	2000	2000	21.791	43.581
KB711799.1 1 3925	3925	1899	22.659	43.029
KB708411.1 107001 116000	9000	6153	6.929	42.635
KB708240.1 1256001 1258000	2000	1298	32.673	42.41
KB708146.1 18313001 18332000	19000	18655	2.271	42.373
KB709083.1 1 6000	6000	3496	12.12	42.372
KB708161.1 17578001 17582000	4000	3845	10.992	42.265
KB708938.1 17001 23000	6000	3020	13.962	42.165
KB708129.1 12248001 12265000	17000	17000	2.447	41.607
KB708399.1 797001 807000	10000	8531	4.876	41.593
KB708205.1 2321001 2325000	4000	1754	23.668	41.513
KB708194.1 7646001 7652000	6000	6000	6.893	41.355
KB708427.1 256001 303000	47000	38443	1.074	41.281
KB708127.1 49829001 49846000	17000	16084	2.566	41.275
KB708147.1 11837001 11839000	2000	2000	20.609	41.218
KB708164.1 13640001 13643000	3000	2460	16.441	40.445
KB708269.1 274001 275000	1000	899	44.165	39.704
KB708197.1 11205001 11208000	3000	2500	15.849	39.623
KB708321.1 1524001 1530000	6000	5859	6.611	38.731
KB708156.1 5608001 5615000	7000	4269	8.931	38.125
KB708192.1 11054001 11056000	2000	2000	19.028	38.056
KB708240.1 8215001 8219000	4000	2684	14.108	37.867
KB708136.1 11571001 11591000	20000	20000	1.888	37.75
KB708182.1 9739001 9744000	5000	5000	7.506	37.529
KB708202.1 301001 306000	5000	4449	8.432	37.514
KB708189.1 3727001 3728000	1000	900	41.481	37.333
KB708243.1 1019001 1048000	29000	26230	1.41	36.99
KB708137.1 7737001 7754000	17000	14925	2.439	36.408
KB708382.1 87001 100000	13000	7087	5.084	36.033
KB708292.1 3436001 3457000	21000	21000	1.704	35.794
KB708181.1 10207001 10213000	6000	6000	5.943	35.66
KB708218.1 2727001 2745000	18000	18000	1.977	35.579
KB708158.1 11269001 11284000	15000	14605	2.434	35.546
KB708210.1 9810001 9821000	11000	10870	3.236	35.172
KB708128.1 18465001 18481000	16000	15900	2.192	34.86
KB708169.1 11784001 11806000	22000	21385	1.61	34.429
KB708243.1 616001 621000	5000	4880	7.01	34.21
KB708341.1 1029001 1032000	3000	3000	11.327	33.981
KB708291.1 1153001 1160000	7000	7000	4.757	33.3
KB710016.1 1 1862	1862	1762	18.733	33.007
KB708260.1 2501001 2511000	10000	9753	3.373	32.894
KB708180.1 4877001 4886000	9000	9000	3.604	32.438
KB708165.1 2633001 2639000	6000	6000	5.404	32.427
KB708403.1 15001 24000	9000	9000	3.59	32.307
KB708207.1 4744001 4751000	7000	6435	5.007	32.22
KB708182.1 9596001 9611000	15000	12831	2.492	31.98
KB708150.1 18100001 18113000	13000	13000	2.458	31.95
KB708184.1 9769001 9775000	6000	6000	5.28	31.682
KB708133.1 28361001 28362000	1000	1000	31.558	31.558
KB708132.1 2862001 2885000	23000	22036	1.431	31.534
KB708185.1 13001 28000	15000	5530	5.638	31.18
KB708200.1 8537001 8569000	32000	30988	1.006	31.172
KB708199.1 6442001 6457000	15000	14790	2.084	30.825
KB708180.1 6811001 6829000	18000	17900	1.721	30.797
KB708191.1 4006001 4008000	2000	2000	15.334	30.668
KB708133.1 28301001 28303000	2000	2000	15.281	30.562
KB708536.1 46001 62000	16000	7237	4.152	30.047
KB708164.1 2407001 2417000	10000	10000	3	29.996
KB708354.1 503001 511000	8000	5513	5.363	29.568
KB708315.1 2051001 2055000	4000	4000	7.347	29.39
KB708282.1 3515001 3527000	12000	5826	5.031	29.312
KB708292.1 792001 796000	4000	4000	7.297	29.187
KB708158.1 11397001 11405000	8000	8000	3.607	28.853
KB708132.1 889001 891000	2000	1900	15.183	28.847
KB708207.1 6951001 6953000	2000	2000	14.422	28.844
KB709366.1 1 3000	3000	909	31.448	28.586
KB708164.1 14526001 14532000	6000	6000	4.763	28.581
KB708129.1 4624001 4643000	19000	18900	1.505	28.446
KB708211.1 10397001 10408000	11000	11000	2.583	28.412
APMT01235908.1 1 1000	1000	1000	28.316	28.316
KB708292.1 2827001 2840000	13000	13000	2.164	28.126
KB708270.1 3274001 3288000	14000	3874	7.237	28.035
KB708229.1 468001 473000	5000	4759	5.89	28.03
KB708401.1 149001 154000	5000	3029	9.227	27.95
KB708310.1 172001 185000	13000	12024	2.311	27.793
KB708342.1 1192001 1203000	11000	7412	3.747	27.772
KB708145.1 20268001 20276000	8000	7146	3.88	27.728
KB708418.1 134001 149000	15000	12057	2.299	27.725
KB708142.1 22669001 22671000	2000	1630	16.961	27.647
KB708237.1 4526001 4530000	4000	1690	16.321	27.582
KB709144.1 3001 4000	1000	404	68.134	27.526
KB708257.1 5009001 5015000	6000	6000	4.573	27.436
KB708184.1 8303001 8309000	6000	6000	4.57	27.418
KB708205.1 6075001 6076000	1000	1000	27.404	27.404
KB708401.1 678001 682000	4000	2713	10.036	27.228
KB708128.1 13100001 13102000	2000	2000	13.554	27.108
KB708198.1 7947001 7948000	1000	825	32.765	27.031
KB708158.1 4290001 4293000	3000	3000	8.999	26.997
KB708272.1 4529001 4542000	13000	11836	2.265	26.813
KB708127.1 75793001 75799000	6000	6000	4.46	26.762
KB708215.1 4727001 4728000	1000	791	33.808	26.742
KB708304.1 2153001 2174000	21000	21000	1.273	26.728
KB708217.1 8095001 8106000	11000	11000	2.423	26.656
KB708163.1 15485001 15499000	14000	14000	1.896	26.548
KB708304.1 1538001 1545000	7000	7000	3.764	26.345
KB708236.1 4799001 4828000	29000	27918	0.942	26.289
KB708286.1 2958001 2972000	14000	14000	1.858	26.018
KB708192.1 1620001 1624000	4000	3263	7.969	26.004
KB708343.1 110001 112000	2000	1913	13.55	25.921
KB708225.1 8268001 8279000	11000	10227	2.528	25.85
KB708133.1 10982001 10994000	12000	11173	2.307	25.777
KB708292.1 2741001 2753000	12000	9903	2.585	25.604
KB708310.1 2946001 2957000	11000	5441	4.693	25.536
KB708294.1 1167001 1177000	10000	9283	2.745	25.482
KB708168.1 14994001 15001000	7000	7000	3.624	25.365
KB708162.1 15037001 15051000	14000	11554	2.18	25.188
KB708152.1 3326001 3335000	9000	8582	2.925	25.103
KB708138.1 401001 408000	7000	6642	3.754	24.934
KB708228.1 5442001 5463000	21000	19126	1.299	24.839
KB708236.1 636001 642000	6000	6000	4.067	24.403
KB708135.1 11482001 11495000	13000	12340	1.973	24.348
KB708129.1 684001 699000	15000	14754	1.647	24.302
KB708244.1 6120001 6123000	3000	3000	8.1	24.3
KB708216.1 7486001 7487000	1000	581	41.809	24.291
KB708385.1 97001 102000	5000	3927	6.176	24.253
KB708167.1 555001 557000	2000	2000	12.114	24.229
KB708342.1 1814001 1823000	9000	5792	4.181	24.216
KB708192.1 1628001 1636000	8000	7046	3.425	24.132
KB708243.1 2344001 2364000	20000	17514	1.367	23.94
KB708252.1 2265001 2276000	11000	11000	2.174	23.914
KB708362.1 977001 981000	4000	4000	5.955	23.822
KB708141.1 11339001 11341000	2000	2000	11.855	23.711
KB708128.1 29422001 29436000	14000	13875	1.707	23.681
KB708170.1 7969001 7978000	9000	8771	2.698	23.66
KB708341.1 599001 614000	15000	15000	1.574	23.611
KB708273.1 4109001 4112000	3000	2375	9.939	23.605
KB708221.1 1383001 1384000	1000	1000	23.541	23.541
KB708137.1 6113001 6118000	5000	5000	4.694	23.468
KB708297.1 2286001 2287000	1000	1000	23.465	23.465
KB708255.1 253001 266000	13000	10166	2.292	23.303
KB708164.1 10232001 10241000	9000	9000	2.584	23.254
KB708166.1 12317001 12326000	9000	7967	2.91	23.185
KB708196.1 312001 322000	10000	9815	2.352	23.087
KB708308.1 1431001 1436000	5000	5000	4.607	23.037
KB708132.1 11590001 11599000	9000	8700	2.647	23.033
KB708141.1 7299001 7315000	16000	12758	1.802	22.989
KB708217.1 4362001 4375000	13000	13000	1.768	22.987
KB708133.1 28307001 28309000	2000	2000	11.454	22.907
KB708228.1 3738001 3741000	3000	860	26.434	22.733
KB708152.1 5739001 5741000	2000	617	36.781	22.694
KB709802.1 1 9000	9000	4898	4.632	22.687
KB708134.1 22674001 22689000	15000	13910	1.626	22.622
KB708168.1 15028001 15036000	8000	8000	2.827	22.618
KB708133.1 28327001 28328000	1000	1000	22.543	22.543
KB708210.1 9826001 9841000	15000	14505	1.551	22.492
KB708240.1 3860001 3861000	1000	308	72.99	22.481
KB708347.1 441001 469000	28000	24055	0.932	22.412
KB708153.1 8481001 8483000	2000	1800	12.339	22.211
KB708184.1 11142001 11156000	14000	14000	1.582	22.145
KB708209.1 8414001 8419000	5000	5000	4.429	22.144
KB708127.1 44941001 44942000	1000	1000	22.143	22.143
KB708228.1 4210001 4220000	10000	10000	2.209	22.092
KB708183.1 12190001 12201000	11000	6376	3.453	22.016
KB708364.1 230001 236000	6000	5638	3.857	21.747
KB708137.1 14349001 14368000	19000	17459	1.239	21.639
KB708153.1 4769001 4778000	9000	8565	2.521	21.591
KB708150.1 5003001 5005000	2000	2000	10.735	21.47
KB708388.1 387001 398000	11000	10013	2.144	21.467
KB708190.1 3479001 3481000	2000	1900	11.282	21.436
KB708228.1 3675001 3679000	4000	4000	5.325	21.301
KB708281.1 273001 279000	6000	5900	3.592	21.191
KB708127.1 50135001 50142000	7000	7000	3.024	21.167
KB708127.1 71682001 71694000	12000	10802	1.956	21.133
KB708144.1 155001 164000	9000	4651	4.536	21.098
KB708154.1 4282001 4293000	11000	9197	2.291	21.067
KB708129.1 1826001 1838000	12000	12000	1.751	21.016
KB708147.1 3966001 3984000	18000	17622	1.186	20.899
KB708220.1 3810001 3824000	14000	14000	1.493	20.898
KB708379.1 353001 355000	2000	1386	15.057	20.869
KB708127.1 51085001 51091000	6000	6000	3.469	20.815
KB708219.1 8630001 8636000	6000	6000	3.458	20.745
KB708177.1 2941001 2953000	12000	9663	2.129	20.575
KB708273.1 2365001 2366000	1000	245	83.731	20.514
KB709424.1 4001 10000	6000	2587	7.921	20.492
KB708140.1 4639001 4666000	27000	26530	0.771	20.449
KB708133.1 11520001 11527000	7000	7000	2.913	20.39
KB708154.1 15691001 15694000	3000	3000	6.775	20.324
KB709366.1 7001 8677	1677	1288	15.741	20.275
KB708291.1 190001 208000	18000	17900	1.128	20.194
KB708360.1 378001 382000	4000	3288	6.123	20.132
KB708153.1 662001 674000	12000	12000	1.672	20.065
KB708286.1 2677001 2684000	7000	6900	2.907	20.055
KB708154.1 15846001 15871000	25000	16206	1.233	19.974
KB708174.1 6919001 6934000	15000	15000	1.33	19.953
KB708249.1 3414001 3422000	8000	7833	2.543	19.918
KB708137.1 18027001 18031000	4000	4000	4.978	19.912
KB709228.1 8001 11000	3000	3000	6.629	19.886
KB708567.1 50001 54000	4000	1586	12.517	19.852
KB708375.1 892001 914000	22000	19525	1.016	19.831
KB708214.1 28001 32000	4000	3949	4.967	19.615
KB708141.1 20378001 20379000	1000	1000	19.548	19.548
KB708395.1 792001 811000	19000	18900	1.025	19.379
KB708154.1 9925001 9933000	8000	7640	2.528	19.314
KB708323.1 2029001 2031000	2000	2000	9.634	19.268
KB708534.1 65001 74000	9000	7373	2.6	19.171
KB708208.1 3370001 3380000	10000	7201	2.653	19.103
KB708166.1 499001 504000	5000	5000	3.819	19.095
KB708166.1 2033001 2046000	13000	13000	1.467	19.076
KB708136.1 25081001 25095000	14000	14000	1.362	19.073
KB708220.1 4460001 4463000	3000	3000	6.353	19.06
KB708200.1 8035001 8054000	19000	18900	1.008	19.055
KB708174.1 2021001 2027000	6000	6000	3.174	19.045
KB708163.1 2422001 2425000	3000	3000	6.347	19.042
KB708270.1 2718001 2733000	15000	7928	2.398	19.014
KB708232.1 2197001 2208000	11000	11000	1.716	18.872
APMT01208177.1 1 5000	5000	5000	3.761	18.807
KB708147.1 7923001 7927000	4000	4000	4.702	18.807
KB708344.1 620001 631000	11000	11000	1.71	18.805
KB708502.1 54001 57000	3000	2202	8.533	18.789
KB708372.1 473001 480000	7000	5311	3.535	18.775
KB708174.1 7499001 7519000	20000	19800	0.946	18.74
KB708261.1 3875001 3882000	7000	6733	2.761	18.589
KB708166.1 2673001 2690000	17000	17000	1.092	18.571
KB708166.1 677001 680000	3000	2297	8.067	18.53
KB708133.1 1123001 1144000	21000	21000	0.881	18.501
KB708191.1 8768001 8784000	16000	16000	1.152	18.436
KB708170.1 10536001 10544000	8000	8000	2.3	18.402
KB708184.1 10478001 10490000	12000	12000	1.533	18.394
KB708412.1 292001 298000	6000	6000	3.06	18.363
KB708362.1 942001 943000	1000	1000	18.325	18.325
KB708185.1 12003001 12005000	2000	1900	9.633	18.302
KB708133.1 28475001 28476000	1000	1000	18.299	18.299
KB708339.1 111001 118000	7000	6822	2.677	18.261
KB708252.1 4464001 4486000	22000	21660	0.842	18.245
KB708147.1 14533001 14543000	10000	9145	1.986	18.166
KB708197.1 5717001 5726000	9000	6081	2.987	18.166
KB708160.1 10810001 10818000	8000	7854	2.3	18.068
KB708219.1 7684001 7703000	19000	18900	0.955	18.044
KB708222.1 8353001 8354000	1000	1000	18.012	18.012
KB708236.1 5588001 5595000	7000	7000	2.571	17.998
KB708197.1 6790001 6792000	2000	2000	8.998	17.996
KB708623.1 50001 53527	3527	1199	14.938	17.911
KB708128.1 18431001 18442000	11000	11000	1.625	17.88
KB708137.1 20518001 20523000	5000	2374	7.529	17.875
KB708274.1 1099001 1105000	6000	5900	3.024	17.844
KB708401.1 651001 657000	6000	5557	3.195	17.757
KB708127.1 70903001 70927000	24000	23778	0.746	17.741
KB708172.1 1400001 1402000	2000	2000	8.831	17.662
KB708304.1 2227001 2233000	6000	6000	2.942	17.649
KB708203.1 6788001 6793000	5000	5000	3.522	17.608
APMT01232806.1 1001 1801	801	801	21.894	17.537
KB708202.1 392001 394000	2000	2000	8.73	17.46
KB708183.1 4955001 4966000	11000	8825	1.974	17.419
KB708137.1 6429001 6443000	14000	13900	1.251	17.39
KB708342.1 150001 157000	7000	4441	3.914	17.382
KB708196.1 11339001 11346000	7000	7000	2.475	17.328
KB708140.1 19142001 19143000	1000	322	53.801	17.324
KB708185.1 8432001 8433000	1000	932	18.558	17.296
KB708172.1 1611001 1613000	2000	2000	8.632	17.264
KB708133.1 28490001 28492000	2000	2000	8.631	17.262
KB708220.1 2606001 2610000	4000	3596	4.799	17.257
KB708148.1 3237001 3240000	3000	3000	5.72	17.159
KB708274.1 4377001 4391000	14000	14000	1.225	17.156
KB708154.1 14491001 14501000	10000	9675	1.773	17.156
KB708145.1 6915001 6921000	6000	6000	2.856	17.135
KB708263.1 2710001 2712000	2000	2000	8.536	17.073
KB708303.1 200001 209000	9000	4135	4.128	17.071
KB708418.1 189001 200000	11000	9562	1.784	17.055
KB708222.1 5103001 5119000	16000	15280	1.116	17.045
KB708243.1 4653001 4669000	16000	15900	1.068	16.986
APMT01229092.1 1 2000	2000	2000	8.491	16.982
APMT01229021.1 1001 2779	1779	1779	9.546	16.982
KB708223.1 7249001 7254000	5000	4800	3.53	16.944
KB708137.1 17397001 17399000	2000	2000	8.456	16.913
KB708144.1 12043001 12045000	2000	1413	11.965	16.906
KB708130.1 16312001 16323000	11000	10060	1.68	16.902
KB708274.1 1807001 1820000	13000	12900	1.306	16.853
KB708208.1 2001 14000	12000	6681	2.508	16.754
KB708136.1 4076001 4083000	7000	6780	2.471	16.751
KB708362.1 1228001 1229000	1000	1000	16.748	16.748
KB708217.1 4099001 4103000	4000	4000	4.18	16.719
KB708134.1 10165001 10180000	15000	15000	1.114	16.714
KB708239.1 2817001 2818000	1000	1000	16.696	16.696
KB709284.1 5001 8000	3000	2873	5.811	16.694
KB708228.1 7769001 7774000	5000	5000	3.33	16.65
KB708147.1 20295001 20307000	12000	7458	2.228	16.614
KB710531.1 1001 6951	5951	4172	3.947	16.467
KB708156.1 12968001 12981000	13000	12169	1.351	16.446
KB708153.1 3015001 3018000	3000	3000	5.478	16.434
KB708270.1 5068001 5074000	6000	2829	5.797	16.401
KB708153.1 16631001 16632000	1000	1000	16.388	16.388
KB708159.1 11799001 11812000	13000	12900	1.269	16.364
KB708222.1 2796001 2802000	6000	5900	2.771	16.347
KB708189.1 6085001 6088000	3000	3000	5.438	16.315
KB708310.1 587001 595000	8000	8000	2.038	16.308
KB708138.1 6870001 6871000	1000	1000	16.273	16.273
KB708218.1 6245001 6253000	8000	8000	2.027	16.213
KB708204.1 7504001 7508000	4000	3553	4.544	16.145
KB708187.1 5709001 5711000	2000	2000	8.068	16.137
KB708136.1 1429001 1441000	12000	11075	1.455	16.111
KB708308.1 3022001 3029000	7000	7000	2.297	16.077
KB708130.1 20631001 20638000	7000	6900	2.33	16.076
KB708137.1 22310001 22322000	12000	12000	1.335	16.017
KB708138.1 23583001 23591000	8000	8000	2.001	16.009
KB708198.1 9388001 9392000	4000	1371	11.676	16.008
KB708136.1 24132001 24135000	3000	2848	5.616	15.993
KB708141.1 16512001 16515000	3000	3000	5.32	15.961
KB710815.1 1 5277	5277	1733	9.172	15.895
KB708313.1 2810001 2814000	4000	3967	4.006	15.892
KB708147.1 5299001 5310000	11000	11000	1.44	15.841
KB708249.1 5908001 5912000	4000	4000	3.948	15.791
KB708181.1 2069001 2078000	9000	9000	1.745	15.705
KB708290.1 999001 1004000	5000	3169	4.943	15.663
KB708313.1 845001 855000	10000	10000	1.566	15.66
KB708288.1 1689001 1694000	5000	5000	3.128	15.638
KB708149.1 3917001 3925000	8000	7862	1.986	15.615
KB708147.1 1219001 1221000	2000	2000	7.773	15.546
KB708182.1 10426001 10433000	7000	7000	2.215	15.504
KB708240.1 6521001 6530000	9000	9000	1.717	15.453
KB708137.1 1481001 1491000	10000	10000	1.539	15.388
KB708290.1 4151001 4153000	2000	1502	10.223	15.355
KB709064.1 7001 18000	11000	8227	1.866	15.353
KB708212.1 7924001 7925000	1000	108	141.556	15.288
KB708252.1 4833001 4836000	3000	2789	5.479	15.281
KB708332.1 1278001 1285000	7000	7000	2.18	15.258
KB708149.1 18204001 18205000	1000	900	16.936	15.242
KB708220.1 3121001 3140000	19000	17300	0.88	15.232
KB708252.1 4888001 4900000	12000	12000	1.267	15.2
KB708218.1 4883001 4889000	6000	5730	2.653	15.2
KB708565.1 60001 73000	13000	8226	1.844	15.168
KB708310.1 106001 127000	21000	20900	0.725	15.153
KB708218.1 4549001 4551000	2000	2000	7.572	15.145
KB708272.1 3840001 3852000	12000	10355	1.462	15.14
KB708170.1 11885001 11887000	2000	2000	7.568	15.135
KB708131.1 29020001 29023000	3000	651	23.121	15.052
KB708137.1 8204001 8209000	5000	5000	3.006	15.032
KB708164.1 14032001 14046000	14000	13900	1.081	15.026
KB708322.1 388001 395000	7000	4538	3.287	14.915
KB708457.1 7001 10000	3000	2332	6.363	14.838
KB708346.1 414001 425000	11000	9033	1.639	14.801
KB708141.1 17654001 17656000	2000	2000	7.39	14.779
KB708128.1 33889001 33902000	13000	12181	1.21	14.735
KB708147.1 1363001 1372000	9000	9000	1.637	14.729
KB708232.1 5979001 5987000	8000	4121	3.571	14.717
KB708182.1 7473001 7478000	5000	4900	2.992	14.661
KB708154.1 14252001 14256000	4000	4000	3.657	14.627
KB708207.1 498001 504000	6000	6000	2.435	14.611
KB708227.1 4308001 4313000	5000	4768	3.06	14.591
KB708246.1 611001 612000	1000	164	88.78	14.56
KB708741.1 10001 19000	9000	2305	6.317	14.56
KB708411.1 437001 451000	14000	14000	1.039	14.547
KB708183.1 4836001 4837000	1000	1000	14.532	14.532
KB708162.1 3023001 3032000	9000	8370	1.729	14.472
KB708339.1 19001 25000	6000	6000	2.404	14.426
KB708560.1 26001 27000	1000	404	35.666	14.409
KB708164.1 14578001 14589000	11000	11000	1.307	14.375
KB708321.1 1538001 1541000	3000	3000	4.786	14.358
KB708274.1 2794001 2797000	3000	2936	4.89	14.358
KB708145.1 6634001 6640000	6000	5687	2.522	14.342
KB708219.1 6335001 6341000	6000	5800	2.464	14.291
KB708378.1 148001 154000	6000	5679	2.516	14.29
KB708412.1 1 9000	9000	3784	3.768	14.26
KB708169.1 2073001 2085000	12000	12000	1.185	14.223
KB708142.1 15865001 15872000	7000	7000	2.032	14.222
KB709177.1 9001 16000	7000	5474	2.596	14.208
KB708776.1 1 5000	5000	1593	8.918	14.206
KB708247.1 3904001 3908000	4000	4000	3.55	14.202
KB708149.1 10802001 10805000	3000	3000	4.73	14.19
KB708378.1 641001 652000	11000	11000	1.29	14.189
KB708196.1 5368001 5369000	1000	788	18	14.184
KB708203.1 1172001 1180000	8000	7521	1.884	14.167
KB708227.1 508001 514000	6000	6000	2.356	14.137
KB708201.1 6001001 6010000	9000	9000	1.57	14.134
KB708137.1 16303001 16316000	13000	13000	1.082	14.067
KB708158.1 5936001 5938000	2000	2000	7.027	14.054
KB708158.1 17637001 17639000	2000	1162	12.088	14.046
KB708127.1 42682001 42683000	1000	1000	13.976	13.976
KB709951.1 2001 3000	1000	227	61.498	13.96
KB708170.1 11531001 11557000	26000	25961	0.537	13.939
KB708360.1 413001 420000	7000	4238	3.287	13.932
KB708461.1 230001 240000	10000	6053	2.3	13.923
KB708363.1 879001 888000	9000	7574	1.837	13.912
KB708197.1 1877001 1879000	2000	471	29.45	13.871
KB708197.1 1848001 1849000	1000	900	15.38	13.842
KB708295.1 1941001 1955000	14000	11430	1.209	13.819
KB708367.1 292001 294000	2000	1117	12.371	13.818
APMT01237310.1 1 1000	1000	1000	13.809	13.809
KB708186.1 12608001 12618000	10000	8870	1.554	13.782
KB708128.1 419001 435000	16000	14178	0.962	13.641
KB708196.1 10461001 10465000	4000	4000	3.404	13.616
KB708158.1 18027001 18036000	9000	6448	2.106	13.582
KB708345.1 1487001 1498000	11000	11000	1.233	13.566
KB708140.1 5180001 5189000	9000	8745	1.551	13.565
KB708259.1 4932001 4943000	11000	8265	1.641	13.562
KB708200.1 7165001 7182000	17000	17000	0.798	13.561
KB708323.1 370001 382000	12000	9047	1.496	13.532
KB708141.1 12148001 12157000	9000	9000	1.501	13.511
KB708176.1 5825001 5827000	2000	2000	6.754	13.508
KB708303.1 2175001 2176000	1000	864	15.618	13.494
KB708158.1 12927001 12941000	14000	14000	0.962	13.461
KB708205.1 291001 295000	4000	4000	3.362	13.448
KB708176.1 9077001 9088000	11000	11000	1.215	13.37
KB708174.1 8364001 8367000	3000	3000	4.452	13.357
KB708202.1 8736001 8737000	1000	407	32.762	13.334
KB709348.1 2001 8000	6000	2093	6.351	13.293
KB708136.1 24234001 24250000	16000	14900	0.89	13.254
KB708136.1 15157001 15161000	4000	4000	3.312	13.246
KB708181.1 8343001 8347000	4000	3900	3.396	13.246
KB708156.1 744001 746000	2000	463	28.577	13.231
KB708161.1 14589001 14593000	4000	4000	3.303	13.212
KB708395.1 778001 785000	7000	5942	2.214	13.156
KB708462.1 166001 168000	2000	1308	10.051	13.147
KB708148.1 1940001 1944000	4000	3900	3.369	13.141
KB708355.1 144001 162000	18000	16521	0.795	13.137
KB708274.1 1621001 1629000	8000	7947	1.648	13.095
KB708374.1 834001 837000	3000	3000	4.342	13.027
KB708147.1 2223001 2237000	14000	13490	0.964	13.01
KB708323.1 990001 997000	7000	7000	1.855	12.988
KB708225.1 5839001 5846000	7000	6041	2.14	12.93
APMT01207425.1 7001 11000	4000	4000	3.227	12.909
KB708173.1 8472001 8475000	3000	2500	5.156	12.889
KB714198.1 1 2469	2469	1395	9.196	12.828
KB708128.1 46757001 46759000	2000	2000	6.414	12.827
KB708127.1 51823001 51830000	7000	6310	2.03	12.809
KB708191.1 5091001 5095000	4000	4000	3.201	12.803
KB708355.1 825001 830000	5000	5000	2.556	12.78
KB708352.1 1456001 1458000	2000	1265	10.102	12.779
KB708213.1 3737001 3742000	5000	5000	2.554	12.77
KB708310.1 245001 248000	3000	1724	7.4	12.758
KB708165.1 15039001 15053000	14000	13480	0.946	12.757
KB708166.1 990001 998000	8000	8000	1.595	12.757
KB708149.1 9778001 9787000	9000	8762	1.444	12.656
KB708361.1 1344001 1351000	7000	6422	1.969	12.644
KB708208.1 11171001 11177000	6000	6000	2.106	12.639
KB708230.1 2202001 2215000	13000	13000	0.971	12.619
KB708274.1 1108001 1125000	17000	17000	0.739	12.561
KB708129.1 731001 755000	24000	22517	0.557	12.548
KB708362.1 969001 970000	1000	1000	12.547	12.547
KB708128.1 8471001 8472000	1000	1000	12.504	12.504
KB708282.1 2300001 2309000	9000	9000	1.389	12.503
KB708222.1 8242001 8244000	2000	2000	6.251	12.502
KB708220.1 54001 58000	4000	3846	3.243	12.473
KB708302.1 1862001 1868000	6000	6000	2.075	12.453
KB708265.1 4020001 4039000	19000	18075	0.686	12.405
KB708304.1 352001 377000	25000	24700	0.502	12.399
KB708158.1 12526001 12529000	3000	2900	4.271	12.387
KB708134.1 11297001 11303000	6000	6000	2.056	12.337
KB708209.1 1322001 1330000	8000	8000	1.54	12.317
KB708165.1 9059001 9066000	7000	7000	1.758	12.303
KB708972.1 19001 27511	8511	3290	3.735	12.288
KB708582.1 58001 65000	7000	1913	6.415	12.272
KB708133.1 15208001 15222000	14000	14000	0.876	12.27
KB708153.1 2415001 2428000	13000	13000	0.941	12.235
KB708430.1 471001 477000	6000	4800	2.549	12.235
KB708127.1 22526001 22532000	6000	6000	2.039	12.234
KB708209.1 2960001 2965000	5000	5000	2.44	12.201
KB708427.1 308001 316000	8000	7204	1.692	12.189
KB708168.1 8309001 8315000	6000	6000	2.028	12.166
KB708320.1 1709001 1716000	7000	7000	1.733	12.134
KB708262.1 4279001 4285000	6000	6000	2.021	12.127
KB708266.1 4517001 4526000	9000	7058	1.714	12.099
KB708147.1 7033001 7035000	2000	2000	6.038	12.076
KB708142.1 10623001 10624000	1000	1000	12.073	12.073
KB708304.1 1085001 1096000	11000	10465	1.153	12.064
APMT01210605.1 4001 12944	8944	8944	1.345	12.033
KB708303.1 2141001 2145000	4000	1755	6.819	11.967
KB708274.1 678001 681000	3000	3000	3.988	11.965
KB708304.1 2005001 2022000	17000	16900	0.707	11.956
KB708127.1 50248001 50251000	3000	2970	4.018	11.932
KB708281.1 2107001 2108000	1000	1000	11.931	11.931
KB708447.1 68001 78000	10000	7346	1.621	11.909
KB708223.1 7987001 7988000	1000	897	13.26	11.894
KB708302.1 1102001 1110000	8000	8000	1.486	11.888
KB708304.1 1958001 1964000	6000	5900	2.011	11.865
KB708160.1 17733001 17735000	2000	2000	5.932	11.864
KB708365.1 929001 937000	8000	5773	2.052	11.844
KB708147.1 4099001 4112000	13000	13000	0.911	11.837
KB708162.1 13710001 13711000	1000	1000	11.77	11.77
KB708218.1 5621001 5625000	4000	3900	3.016	11.763
KB708129.1 42353001 42362000	9000	9000	1.307	11.762
KB708236.1 263001 268000	5000	5000	2.349	11.745
KB708281.1 1291001 1294000	3000	3000	3.91	11.73
KB708196.1 5996001 5997000	1000	667	17.585	11.729
KB708134.1 10305001 10308000	3000	3000	3.898	11.695
KB708222.1 8944001 8945000	1000	1000	11.628	11.628
KB709745.1 2001 9794	7794	3671	3.157	11.589
KB708297.1 2843001 2845000	2000	2000	5.793	11.585
KB708355.1 281001 283000	2000	1805	6.414	11.578
KB708265.1 5057001 5068000	11000	11000	1.052	11.572
KB709341.1 5001 7000	2000	594	19.46	11.559
KB708127.1 49947001 49972000	25000	23308	0.496	11.558
KB708375.1 568001 579000	11000	11000	1.049	11.538
KB708147.1 19269001 19281000	12000	11421	1.009	11.527
KB708437.1 316001 323000	7000	5149	2.238	11.524
KB708129.1 4581001 4591000	10000	9497	1.21	11.495
KB708217.1 4063001 4071000	8000	8000	1.437	11.492
KB708174.1 12691001 12697000	6000	6000	1.913	11.477
KB708127.1 17512001 17515000	3000	3000	3.82	11.459
KB708277.1 4619001 4622000	3000	3000	3.82	11.459
KB708163.1 6337001 6339000	2000	1458	7.857	11.456
KB708230.1 2266001 2269000	3000	1820	6.29	11.447
KB708160.1 14922001 14933000	11000	9920	1.151	11.414
KB708219.1 5302001 5316000	14000	12440	0.916	11.399
KB708131.1 24271001 24279000	8000	8000	1.425	11.399
KB708148.1 2338001 2343000	5000	5000	2.273	11.365
KB708249.1 3055001 3062000	7000	7000	1.623	11.359
KB708417.1 330001 331000	1000	677	16.759	11.346
KB708502.1 102001 104000	2000	1004	11.296	11.341
APMT01206902.1 27001 35844	8844	8844	1.281	11.326
KB708405.1 147001 162000	15000	14900	0.759	11.306
KB708127.1 67818001 67828000	10000	7713	1.465	11.3
KB708348.1 1065001 1066000	1000	1000	11.289	11.289
KB708209.1 1889001 1892000	3000	3000	3.758	11.274
KB708556.1 4001 8000	4000	3581	3.145	11.263
KB708207.1 9479001 9488000	9000	9000	1.251	11.258
KB708567.1 38001 43000	5000	4704	2.392	11.251
KB708325.1 176001 182000	6000	6000	1.871	11.224
KB708142.1 21728001 21733000	5000	4873	2.303	11.224
KB708154.1 1912001 1916000	4000	4000	2.804	11.218
KB708155.1 8426001 8434000	8000	8000	1.399	11.19
KB708128.1 40291001 40293000	2000	2000	5.59	11.18
KB708219.1 5202001 5210000	8000	8000	1.396	11.167
KB708140.1 2827001 2833000	6000	5271	2.114	11.142
KB708251.1 1375001 1384000	9000	9000	1.236	11.122
KB708437.1 326001 332000	6000	5297	2.089	11.064
KB708178.1 8143001 8148000	5000	3453	3.202	11.055
KB708304.1 1160001 1161000	1000	1000	11.021	11.021
KB708250.1 5209001 5212000	3000	2623	4.201	11.018
KB708319.1 1622001 1633000	11000	9038	1.217	11.003
KB708130.1 10733001 10735000	2000	2000	5.496	10.991
KB708357.1 275001 277000	2000	2000	5.479	10.959
KB708153.1 410001 420000	10000	8839	1.239	10.95
KB708194.1 9290001 9313000	23000	23000	0.476	10.943
KB708218.1 4781001 4785000	4000	4000	2.734	10.937
KB708421.1 288001 294000	6000	6000	1.823	10.936
KB708191.1 8435001 8442000	7000	5380	2.03	10.924
KB708265.1 3238001 3243000	5000	5000	2.184	10.921
KB708345.1 781001 786000	5000	4945	2.206	10.908
KB708137.1 2430001 2443000	13000	13000	0.835	10.853
KB708411.1 604001 611000	7000	3426	3.161	10.831
KB708177.1 4091001 4097000	6000	6000	1.803	10.818
KB708316.1 2781001 2782000	1000	1000	10.806	10.806
KB708241.1 6280001 6285000	5000	5000	2.157	10.786
KB708137.1 16693001 16705000	12000	12000	0.899	10.785
KB708202.1 141001 150000	9000	6616	1.628	10.771
KB708295.1 2407001 2409000	2000	2000	5.379	10.758
KB708286.1 2695001 2701000	6000	5405	1.989	10.752
KB708254.1 96001 98000	2000	2000	5.376	10.752
APMT01212321.1 1 9000	9000	9000	1.192	10.728
KB708169.1 1713001 1739000	26000	25435	0.422	10.727
KB708138.1 7049001 7058000	9000	7216	1.486	10.726
KB708157.1 12099001 12101000	2000	2000	5.362	10.724
KB708215.1 9303001 9313000	10000	10000	1.072	10.719
KB708145.1 8858001 8868000	10000	9631	1.113	10.718
KB708145.1 7151001 7156000	5000	4923	2.173	10.696
KB708133.1 3102001 3109000	7000	6297	1.697	10.686
KB708171.1 4709001 4710000	1000	1000	10.662	10.662
KB708240.1 6876001 6888000	12000	11738	0.908	10.659
KB708182.1 5948001 5952000	4000	4000	2.656	10.626
KB709307.1 14001 15410	1410	651	16.312	10.619
KB708292.1 2682001 2688000	6000	6000	1.769	10.616
KB708223.1 3221001 3225000	4000	4000	2.654	10.616
KB708244.1 3447001 3453000	6000	4685	2.263	10.6
KB708145.1 6848001 6854000	6000	6000	1.766	10.596
KB708219.1 7167001 7172000	5000	5000	2.117	10.584
KB708292.1 3257001 3259000	2000	1645	6.433	10.583
KB708193.1 6870001 6874000	4000	3598	2.937	10.569
KB708210.1 3445001 3455000	10000	10000	1.055	10.549
KB708673.1 9001 12000	3000	1069	9.854	10.534
KB708217.1 454001 457000	3000	2900	3.626	10.516
KB708404.1 20001 21000	1000	453	23.214	10.516
KB708130.1 25343001 25344000	1000	677	15.532	10.515
KB708328.1 2315001 2328000	13000	12900	0.814	10.497
KB708310.1 2399001 2407000	8000	6117	1.716	10.495
KB708144.1 4315001 4317000	2000	1332	7.878	10.494
KB708141.1 24247001 24252000	5000	4300	2.438	10.482
KB708144.1 22811001 22816000	5000	4181	2.507	10.482
KB708169.1 7637001 7638000	1000	1000	10.482	10.482
KB708141.1 11049001 11058000	9000	8645	1.212	10.481
KB708339.1 2008001 2013000	5000	4408	2.374	10.463
KB708374.1 923001 932000	9000	9000	1.161	10.449
KB708200.1 8645001 8646000	1000	1000	10.431	10.431
KB708224.1 4470001 4479000	9000	8065	1.293	10.429
KB708235.1 6619001 6620000	1000	1000	10.427	10.427
KB708219.1 5829001 5839000	10000	9440	1.104	10.426
KB708144.1 2001001 2004000	3000	3000	3.472	10.416
KB708127.1 14724001 14732000	8000	8000	1.302	10.414
KB708207.1 5684001 5689000	5000	5000	2.076	10.38
KB708322.1 1867001 1874000	7000	7000	1.482	10.375
KB708318.1 1110001 1113000	3000	2187	4.739	10.365
APMT01237367.1 1 1000	1000	1000	10.348	10.348
KB708170.1 9017001 9019000	2000	2000	5.166	10.333
KB708312.1 2206001 2210000	4000	2830	3.639	10.298
KB708127.1 71146001 71157000	11000	10900	0.944	10.288
KB708243.1 2589001 2601000	12000	12000	0.855	10.257
KB708153.1 4243001 4254000	11000	7845	1.307	10.256
KB708201.1 5978001 5987000	9000	6647	1.541	10.242
KB708206.1 6989001 6996000	7000	5890	1.738	10.239
KB708221.1 343001 345000	2000	1900	5.384	10.23
KB708202.1 3946001 3949000	3000	3000	3.41	10.229
KB708199.1 9838001 9856000	18000	17020	0.6	10.211
KB708299.1 648001 661000	13000	13000	0.784	10.187
KB708183.1 122001 126000	4000	2505	4.063	10.179
KB708137.1 1042001 1056000	14000	14000	0.727	10.178
KB708290.1 760001 771000	11000	11000	0.925	10.178
KB708153.1 12293001 12295000	2000	1900	5.353	10.171
KB708158.1 5336001 5340000	4000	3268	3.11	10.162
KB708176.1 2856001 2859000	3000	3000	3.383	10.149
KB708128.1 5029001 5032000	3000	3000	3.382	10.145
KB708162.1 3143001 3155000	12000	11850	0.854	10.116
KB708471.1 221001 222000	1000	1000	10.103	10.103
KB708129.1 984001 992000	8000	8000	1.262	10.1
KB708139.1 22136001 22146000	10000	9900	1.018	10.08
KB708144.1 10359001 10370000	11000	10200	0.986	10.062
KB708259.1 3864001 3868000	4000	3636	2.763	10.045
APMT01229665.1 1001 2643	1643	1643	6.094	10.013
KB708163.1 10500001 10506000	6000	6000	1.668	10.011
KB708228.1 6147001 6151000	4000	4000	2.503	10.011
KB708270.1 3674001 3679000	5000	2458	4.071	10.007

## Sheet: Table 3 21 dpp piRNA clusters
coordinates MesAur 1.0	width full	width without Ns	rpkm 21dpp	rpm 21dpp	mouse genome synteny	mouse piRNA locus	mouse piRNA cluster position	bovine genome synteny	bovine piRNA locus	bovine piRNA cluster position	human genome synteny	human piRNA locus	human piRNA cluster position
KB708304.1 503001 578000	75000	72268	2083.39	150563	yes	yes (pi17)	chr17:27,258,405-27,368,951	yes	yes	chr23:7,980,386-8,036,721	yes	yes	chr6:33859174-33968489
KB708182.1 4037001 4095000	58000	53545	924.271	49490.1	yes	yes	chr9:67,663,071-67,772,828	yes	yes	chr10:47,875,281-47,883,852	yes	no
KB708299.1 810001 869000	59000	59000	786.726	46416.8	yes	yes	chr7:73735440-73869733	yes	yes	chr21:14,381,210-14,431,047	yes	yes	chr10:58191591-58193664
KB708128.1 31136001 31199000	63000	62900	597.358	37573.8	yes	yes	chr2:92352199-92648982	yes	yes	chr15:75,727,018-75,780,227	yes	yes	chrX:124862335-124865505
KB708289.1 2660001 2735000	75000	69513	405.23	28168.8	yes	yes (pi6)	chr6:127772135-127852645	yes	yes	chr5:106,401,220-106,436,792	yes	yes	chr12:3422156-3499417
KB708262.1 4569001 4611000	42000	40550	643.765	26104.7	yes	yes	chr15:59229008-59333254	yes	yes	chr14:15,213,642-15,230,887	yes	yes	chr8:124887935-124971095
KB708151.1 4111001 4138000	27000	26487	781.898	20710.1	yes	yes	chr10:75834126-75930537	yes	yes	chr17:71,289,398-71,305,633	yes	yes	chr22:23883864-23916370
KB708272.1 1511001 1558000	47000	47000	432.201	20313.5	yes	yes	chr5:149789889-149833346	yes	yes	chr12:29,564,173-29,610,934	yes	yes	chr16_KI270728v1_random:1699580-1700560
KB708140.1 17074001 17142000	68000	67454	265.715	17923.6	yes	yes	chr12:98382122-98455238	yes	yes	chr10:99,870,641-99,905,420	yes	no
KB708299.1 1525001 1556000	31000	31000	565.339	17525.5	yes	yes	chr7:73101039-73151903	yes	yes	chr21:13,659,745-13,682,984	yes	no
KB708151.1 12107001 12160000	53000	51177	267.588	13694.3	yes	yes?	chr10:66723647-66736051	yes	yes	chr28:20,075,244-20,079,480	yes	yes	chr9:26619588-26644616
KB708214.1 1888001 1945000	57000	51449	249.884	12856.3	yes	no		yes	yes	chr17:64,941,370-64,963,614	yes	yes	chr22:24719461-24719829
KB708277.1 343001 385000	42000	40087	294.24	11795.2	yes	yes	chr14:24079883-24155241	yes	yes	chr28:33,489,859-33,518,989	yes	no
KB708172.1 8506001 8555000	49000	49000	233.893	11460.8	yes	yes	chr4:94264744-94337951	yes	yes	chr8:17,586,212-17,620,154	yes	yes	chr9:26600398-26644514
KB708175.1 6755001 6795000	40000	39560	258.377	10221.4	yes	yes	chr18:67026381-67087725	yes	yes	chr24:42,572,750-42,640,135	yes	maybe	chr6:52995619-52995953
KB708318.1 2704001 2743000	39000	38766	260.526	10099.5	yes	yes	chr15:74577461-74685829	yes	yes	chr14:1,744,161-1,760,754	yes	yes	chr8:142642746-142668363
KB708145.1 16792001 16840000	48000	47900	190.799	9139.29	yes	yes	chr9:54199713-54263307	yes	yes	chr10:59,055,805-59,108,916	yes	yes	chr15:51242846-51320555
KB708151.1 15769001 15834000	65000	63010	140.766	8869.64	yes	no		yes	yes	chr28:25,129,527-25,177,785	yes	no
KB708153.1 4778001 4812000	34000	33324	260.03	8665.25	yes	no		yes	yes	chr22:59,175,013-59,182,467	yes	yes	chr3:129314990-129317018
KB708284.1 1096001 1139000	43000	43000	190.124	8175.33	yes	yes	chr7:69883135-69943132	yes	yes	chr21:10,094,285-10,120,409	yes	yes	chr15:96761618-96789744
KB708127.1 21693001 21711000	18000	18000	421.796	7592.34	yes	no		yes	yes	chr26:13,860,691-13,870,048	yes	no
KB708289.1 3103001 3120000	17000	17000	381.331	6482.63	yes	yes	chr6:128169815-128172301	yes	no		yes	maybe	chr11:110462154-110558381
APMT01233954.1 1 1516	1516	1516	3980.4	6034.29	yes	yes	chr9:67669538-67801996	?	?		yes	no
KB708200.1 7726001 7788000	62000	61064	73.724	4501.91	yes	?	chr16:18011934-18016196	no	no		yes	no
KB708133.1 2980001 3008000	28000	26610	160.735	4277.16	yes	no		no	no		yes	yes	chrX:142264774-142274394
KB708471.1 150001 182000	32000	31894	131.379	4190.2	yes	no		?	?		yes	no
KB708133.1 1771001 1780000	9000	9000	462.957	4166.61	yes	yes	chr13:52118165-52124052	yes	no		yes	no
KB708131.1 13469001 13497000	28000	27859	149.226	4157.3	yes	yes	chr10:18795646-18806123	yes	no		yes	no
KB708133.1 3033001 3158000	125000	101979	40.008	4079.99	yes	yes	chr13:49884945-50914508	no	no		yes	yes	chrX:142262729-142276625
KB708196.1 11269001 11275000	6000	6000	603.854	3623.12	yes	yes	chr1:92992409-92997055	no	no		yes	no
KB708219.1 8840001 8844000	4000	4000	708.83	2835.32	yes	yes	chr4:135626299-135630213	yes	no		yes	yes	chr1:24251588-24254888
KB708304.1 585001 606000	21000	14193	199.58	2832.64	yes	no?		yes	yes	chr23:7,980,386-8,036,721	yes	no
KB708208.1 9734001 9749000	15000	15000	183.688	2755.32	yes	yes	chr6:81894035-81914280	?	?		yes	no
KB708251.1 1263001 1270000	7000	7000	387.981	2715.87	yes	yes	chr1:91403064-91405995	yes	yes	chr3:117,540,101-117,548,073	yes	maybe	chr8:89448978-89454247
KB708145.1 19709001 19739000	30000	27285	92.437	2522.14	yes	no?		yes	no		yes	no
KB708164.1 2833001 2839000	6000	3956	632.446	2501.96	yes	yes	chr8:110121896-110131227	yes	yes	chr18:39,656,297-39,666,755	yes	no
KB708216.1 2494001 2499000	5000	5000	491.212	2456.06	yes	yes	chr8:92189446-92202080	yes	no		yes	no
KB708153.1 230001 245000	15000	11647	207.427	2415.91	yes	yes	chr6:85977471-86003607	yes	no		yes	no
KB708225.1 5363001 5369000	6000	6000	348.395	2090.37	yes	yes	chr5:135154284-135168744	yes	yes	chr25:33,644,785-33,647,159	yes	yes	chr7:73567566-73571923
KB708289.1 3367001 3376000	9000	9000	230.48	2074.32	yes	yes	chr6:128438554-128451623	no	no		yes	no
KB708147.1 13532001 13538000	6000	6000	338.666	2032	yes	yes	chr11:107994367-107997634	yes	no		yes	no
KB708257.1 38001 51000	13000	4750	416.491	1978.33	yes	no		yes	no		yes	no
KB708146.1 13209001 13214000	5000	5000	393.171	1965.85	yes	yes	chr3:34872863-34878963	yes	no		yes	no
APMT01221068.1 1 4000	4000	4000	461.285	1845.14	yes	yes	chr5:113318086-113376455	?	?		yes	no
KB708221.1 6468001 6472000	4000	3671	482.408	1770.92	yes	yes	chr1:125174965-125177701	yes	no		yes	no
KB708160.1 13300001 13325000	25000	25000	69.025	1725.63	yes (low)	yes	chr2:151139135-151425838	no	no		yes	no
KB708293.1 1030001 1040000	10000	10000	165.961	1659.61	yes	yes	chr4:123834045-123844081	yes	no		yes	no
KB708446.1 51001 62000	11000	11000	146.387	1610.26	yes	yes?	chr17:53810954-53822621	yes	no		yes	no
KB708210.1 6064001 6100000	36000	35900	42.861	1538.7	yes	no		yes	no		yes	no
KB708313.1 1291001 1302000	11000	9253	161.833	1497.44	yes (low)	yes	chr6:34,170,304-37,807,971	yes	no		yes	no
KB708149.1 21452001 21467000	15000	15000	96.34	1445.11	yes	yes-upstream of the blat match	chr15:74594226-74685659	yes	no		yes	no
KB708127.1 73463001 73467000	4000	4000	353.335	1413.34	yes	yes	chr7:125321533-125333113	yes	no		yes	no
KB708196.1 63001 92000	29000	12518	94.97	1188.83	yes	yes	chr17:66187384-66229780	yes	no		yes	yes	chr8:119477279-119481683
KB708134.1 18789001 18796000	7000	6546	176.949	1158.31	yes	no		yes	no		yes	no
KB708159.1 13198001 13200000	2000	2000	567.754	1135.51	yes	yes	chr17:49112263-49113514	yes	yes	chr23:14,286,800-14,288,356	yes	no
KB708273.1 4780001 4789000	9000	5902	192.183	1134.27	yes	no		yes	no		yes	no
KB708127.1 70270001 70281000	11000	10787	100.628	1085.48	yes	no		yes	maybe	chr26:39,720,457-39,729,059	yes	no
KB708211.1 66001 71000	5000	5000	214.544	1072.72	yes	no		yes	no		yes	no
KB708225.1 545001 549000	4000	3993	254.987	1018.16	yes	yes	chr5:130151661-130155116	yes	yes	chr25:28,211,327-28,215,206	yes	no
KB708257.1 154001 187000	33000	18126	52.733	955.833	yes	no		yes	no		yes	yes	chr7:113234782-113242736
KB708507.1 43001 48000	5000	3460	276.19	955.619	yes	no		no	no		yes	no
KB708313.1 1275001 1278000	3000	3000	298.838	896.513	yes	no		no	no		yes	no
KB708216.1 928001 932000	4000	4000	218.717	874.867	yes	no		yes	no		yes	no
KB708222.1 1959001 1968000	9000	9000	95.726	861.531	yes	yes	chr5:143763673-143772969	yes	no		yes	yes	chr19:52883715-52884787
KB708136.1 951001 973000	22000	16480	48.229	794.814	yes	yes	chr15:78586559-78700759	yes	no		yes	yes	chr22:37344392-37391949
KB708313.1 1252001 1267000	15000	14536	52.97	769.968	yes	yes	chr17:84183051-84192129	no	no		yes	yes	chr2:43222165-43232643
KB708133.1 1795001 1799000	4000	3900	192.546	750.928	yes	yes	chr13:52096759-52099391	yes	no		yes	no
KB708133.1 27089001 27093000	4000	3054	244.988	748.193	yes	yes	chr13:24987479-24992969	yes	no		yes	no
KB708216.1 1419001 1424000	5000	5000	138.859	694.295	yes	no		yes	no		yes	no
KB708299.1 1483001 1506000	23000	23000	28.596	657.713	yes	yes	chr7:73089730-73160898	yes	yes	chr21:13,658,722-13,683,117	yes	yes	chr15:93402336-93439939
KB708257.1 84001 100000	16000	12570	47.99	603.232	yes (low)	yes?	chr18:12961436-12971663	yes	no		yes	no
KB708133.1 27193001 27195000	2000	2000	299.164	598.328	yes	no		yes	no		yes	no
KB708308.1 350001 353000	3000	2989	158.604	474.068	yes	yes	chr4:57357146-57362246	yes	yes	chr8:99,110,402-99,123,810	yes	no
KB708202.1 209001 210000	1000	1000	471.481	471.481	yes	no		yes	no		yes	no
KB708243.1 5187001 5249000	62000	61900	7.005	433.601	yes	no		yes	no		yes	yes	chr19:1320711-1325409
KB708153.1 2613001 2630000	17000	15259	28.389	433.186	yes	no		yes	no		yes	no
KB708141.1 7420001 7427000	7000	6640	63.706	423.011	yes	yes	chr2:127691863-127705796	yes	no		yes	no
KB708257.1 260001 269000	9000	3939	103.624	408.175	yes	no		yes	no		yes	no
KB708404.1 741001 741722	722	490	788.337	386.285	yes	no	exon coverage	yes	no		yes	no
KB708133.1 3169001 3174000	5000	5000	66.11	330.549	yes	no		no	no		yes	no
KB708135.1 18910001 18913000	3000	3000	100.812	302.436	yes	no		yes	no		yes	no
KB708147.1 19884001 19894000	10000	6866	43.469	298.457	yes	no		no	no		yes	no
KB708136.1 5430001 5433000	3000	3000	98.926	296.777	yes	yes	chr15:83353620-83363969	yes	no		yes	yes	chr22:42867388-42884803
KB708327.1 2212001 2220000	8000	8000	36.14	289.118	yes	yes	chr6:38689102-38698365	yes	no		yes	yes	chr7:139559864-139584123
KB708249.1 1754001 1761000	7000	6552	43.616	285.769	yes	no		no	no		yes	yes	chr17_KI270908v1_alt:915997-1293700
KB708199.1 6449001 6451000	2000	2000	141.995	283.99	yes	no		yes	no		yes	no
KB708257.1 237001 248000	11000	6223	45.371	282.346	yes - low	no		yes	no		yes	maybe	chr1:68854840-68869804
KB708163.1 4119001 4123000	4000	4000	69.114	276.457	yes	yes	chr6:136607603-136610773	yes	no		yes	yes	chr12:14481458-14503001
KB708195.1 9281001 9285000	4000	3840	70.355	270.163	yes	no		no	no		yes	yes	chr1:149,363,500-149,685,159
KB708322.1 390001 393000	3000	2150	123.484	265.491	yes	yes	chr6:58098439-58105602	yes	yes	chr15:29,877,410-29,887,955	yes	yes	chr11:119299185-119307910
KB708201.1 6343001 6346000	3000	2859	87.047	248.866	yes	no		no	no		yes	no
KB708170.1 9070001 9076000	6000	5579	43.309	241.619	yes	no		yes	no		yes	no
KB708187.1 8474001 8482000	8000	8000	30.064	240.51	yes	no		yes	no		yes	no
KB708128.1 50190001 50203000	13000	12340	19.327	238.5	yes	no		yes	maybe	chr15:75,727,018-75,780,227	yes	no
KB708257.1 135001 146000	11000	8789	26.27	230.89	yes	no		yes	no		yes	no
KB708177.1 10724001 10725000	1000	1000	222.133	222.133	yes	no		yes	no		yes	no
KB708128.1 31206001 31220000	14000	14000	15.577	218.08	yes	yes	chr2:92507586-92656337	yes	maybe	chr15:75,727,018-75,780,227	ÿes	yes	chr11:45665780-45755639
KB708183.1 2831001 2855000	24000	23900	8.39	200.519	yes	no		yes	no		yes	yes	chr11:16901466-16926695
KB708144.1 162001 163000	1000	567	335.668	190.324	yes	yes	chr13:53391295-53440423	yes	no		yes	no
KB708133.1 28326001 28328000	2000	2000	93.748	187.495	yes	yes	chr13:23738351-23739690	no	yes	chr23:31,876,305-31,877,128	yes	yes	chr6:26055788-26057028
KB708196.1 129001 139000	10000	4329	41.215	178.419	yes	yes	chr10:86535301-86647738	yes	no		yes	no
KB708200.1 160001 163000	3000	3000	59.377	178.13	yes	no		yes	no		yes	yes	chr13:36430408-36431955
KB708257.1 412001 422000	10000	6456	26.305	169.824	yes	no		yes	no		yes	no
KB708310.1 354001 355000	1000	1000	164.132	164.132	yes	no		no	no		yes	yes	chr1:1054967-1056143
KB708257.1 287001 300000	13000	8043	20.177	162.287	yes	yes?	chr13:47924981-47928646	yes	no		yes	no
KB708214.1 3324001 3330000	6000	5856	25.448	149.025	yes	no		yes	yes	chr17:63,218,746-63,223,497	yes	no
KB708216.1 839001 847000	8000	6970	20.842	145.266	yes	no		yes	no		yes	yes	chr2:210326986-210687662
KB712020.1 3001 3758	758	530	253.477	134.343	yes	yes	chr9:44142995-44150846	yes	yes	chr15:29,879,200-29,886,007	yes	yes	chr11:119299507-119308124
KB708257.1 102001 110000	8000	6324	20.723	131.054	yes	no		yes	no		yes	no
KB708133.1 349001 356000	7000	4047	31.532	127.611	yes	yes	chr13:53413198-53429408	no	yes	chr8:85,628,410-85,637,864	yes	no
KB708213.1 4951001 4958000	7000	7000	15.914	111.395	yes	no		yes	no		yes	yes	chr9:37744428-37792913
KB708201.1 5653001 5657000	4000	958	116.259	111.376	yes	no		no	no		yes	no
KB708127.1 71689001 71692000	3000	2462	44.451	109.438	yes	yes	chr7:127,022,331-127,033,547	yes	no		yes	yes	chr16:29806657-29811926
KB708196.1 230001 238000	8000	4935	22.012	108.63	yes	no		yes	no		yes	no
KB708174.1 12487001 12489000	2000	2000	52.797	105.593	yes	yes?	chr2:181358520-181359718	yes	no		yes	maybe	chr20:63694841-63702249
KB708252.1 3768001 3778000	10000	10000	10.347	103.469	yes	yes?	chr4:8448137-8450763	yes	yes	chr22:12,696,758-12,706,513	yes	maybe	chr3:16574141-16607163

## Sheet: Table 4 mating performance
M x F	+/+	+/-	-/-	M	F	coituses	litters	litter size
Mov10l1+/– x Mov10l1+/–	24	55	17	47	55	21	30	5.8±2.5
Mov10l1+/– x Mov10l1+/+	8	8	-	10	6	3	3	5.7±3.7
Mov10l1+/+ x Mov10l1+/–	2	12	-	4	10	3	2	7.0±2.0
Mov10l1–/– x Mov10l1+/–	-	-	-	-	-	6	-	-
Mov10l1+/– x Mov10l1–/–	-	-	-	-	-	10	-	-

## Sheet: Table 5 DEG GV oocyte
gene	gene name	gene description	coordinates	strand	Mov10l1-/- FPKM	Mov10l1+/+ FPKM	log2FC	p-value
ENSMAUG00000020766	Pdzrn4	PDZ domain containing ring finger 4	KB708136.1 14521063 14678920	+	20.51	0.011	6.29765	1.5001e-35
ENSMAUG00000004779	Epb41l1	erythrocyte membrane protein band 4.1 like 1	KB708301.1 1118547 1163560	-	3.769	0.283	2.35758	3.60991e-15
ENSMAUG00000019116	Cntn1	contactin 1	KB708136.1 14125222 14282947	+	0.911	0.002	1.86655	2.80562e-08
ENSMAUG00000007988	Lrp2	LDL receptor related protein 2	KB708128.1 54423002 54572651	+	0.47	0.011	1.78444	1.92745e-10
ENSMAUG00000000851	Kif2a	kinesin family member 2A	KB708130.1 6553447 6611049	+	100.184	30.994	1.51151	1.07402e-10
ENSMAUG00000012827	Tbc1d5	TBC1 domain family member 5	KB708159.1 14882485 15171961	-	9.012	1.468	1.50244	9.33976e-07
ENSMAUG00000004663	Nacc1	nucleus accumbens associated 1	KB708389.1 448988 467212	-	71.512	25.154	1.43108	1.27131e-13
ENSMAUG00000012459			KB708176.1 5989032 5989610	-	6.974	0.732	1.42087	4.66835e-05
ENSMAUG00000018677	Tmem39a	transmembrane protein 39A	KB708155.1 2229823 2256307	-	47.639	1.61	1.35782	8.81674e-07
ENSMAUG00000019671	Gbp7	guanylate-binding protein 4-like	KB708245.1 5713177 5729338	-	6.894	2.084	1.33572	2.22305e-05
ENSMAUG00000005402	Rpgrip1	RPGR interacting protein 1	KB708374.1 745511 795344	-	0.709	0.019	1.3198	6.62919e-08
ENSMAUG00000007191	Znf720		KB708441.1 232205 233414	+	454.497	175.545	1.25792	1.03943e-08
ENSMAUG00000016143	CUNH3orf33	chromosome unknown C3orf33 homolog	KB708204.1 7404459 7419713	-	7.207	1.276	1.24456	1.9201e-05
ENSMAUG00000018738	Pacsin2	protein kinase C and casein kinase substrate in neurons 2	KB708136.1 5462577 5495319	-	1.319	0.147	1.22332	2.45144e-05
ENSMAUG00000002868	Snx18	sorting nexin 18	KB708130.1 76273 100615	+	5.117	1.627	1.21935	2.52288e-05
ENSMAUG00000022166	Atp6v0a4	ATPase H+ transporting V0 subunit a4	KB708253.1 5733627 5814147	-	32.167	13.989	1.10322	4.15754e-07
ENSMAUG00000013493	Als2	alsin Rho guanine nucleotide exchange factor ALS2	KB708150.1 19302642 19369045	+	0.503	0.024	1.10166	6.5226e-06
ENSMAUG00000013244			KB708294.1 1978227 1984146	-	0.828	0.006	1.10092	1.52894e-06
ENSMAUG00000000598		ceramide kinase, LOC101825724	APMT01211261.1 3551 11018	+	0.862	0.004	1.07174	1.04716e-05
ENSMAUG00000000602	Zfhx3	zinc finger homeobox 3	KB708164.1 1420459 1578122	+	93.711	44.505	1.07094	3.80282e-13
ENSMAUG00000000637	Tnr	tenascin R	KB708154.1 8740514 8834507	+	15.118	6.92	1.0141	1.03889e-05
ENSMAUG00000016263	Fer	FER tyrosine kinase	KB708196.1 2040168 2311919	-	30.292	14.42	0.993811	5.01061e-06
ENSMAUG00000003081	Vps13d	vacuolar protein sorting 13 homolog D	KB708217.1 8848473 9024300	+	10.397	4.962	0.993436	2.92799e-06
ENSMAUG00000013520	Fam110b	family with sequence similarity 110 member B	APMT01211766.1 4840 7818	+	1.024	0.008	0.829511	6.07731e-06
ENSMAUG00000018566	Ntpcr	nucleoside-triphosphatase, cancer-related	KB708128.1 2203882 2218935	+	2.28	0.119	0.82423	2.25556e-05
ENSMAUG00000018826	Mtmr14	myotubularin related protein 14	KB708132.1 10212811 10255833	-	50.187	28.256	0.807853	1.82757e-05
ENSMAUG00000015750	Tmem132b	transmembrane protein 132B	KB708228.1 3365691 3606111	-	0.491	0.001	0.805551	5.82467e-07
ENSMAUG00000016724	Abi2	abl interactor 2	KB708150.1 18108062 18185966	-	18.952	10.787	0.796856	7.94607e-06
ENSMAUG00000013160	Cfap58	cilia and flagella associated protein 58	KB708127.1 11081303 11183710	-	0.977	0	0.793841	2.64426e-06
ENSMAUG00000012514	Nol9	nucleolar protein 9	KB708217.1 4328682 4343852	-	28.559	16.235	0.780333	5.31582e-05
ENSMAUG00000014085		lanosterol 14-alpha demethylase	KB708278.1 3895709 3914912	-	1.982	0.015	0.719614	2.92033e-05
ENSMAUG00000019849		tectonic family member 2	KB708228.1 4406054 4432709	-	1.085	0.042	0.657024	3.29906e-05
ENSMAUG00000007939		versican core protein-like	APMT01206878.1 14797 30614	-	0.837	0.004	0.617986	1.53345e-05
ENSMAUG00000021024	Inhba	inhibin subunit beta A	KB708156.1 15680288 15703458	+	0.402	0.002	0.607352	1.52863e-06
ENSMAUG00000021576	Zmat5	zinc finger matrin-type 5	KB708142.1 23530848 23559570	+	1.249	0	0.478263	3.52228e-05
ENSMAUG00000018277	Deptor	DEP domain containing MTOR-interacting protein	KB708262.1 646017 750458	+	0.808	0	0.456563	2.1286e-05
ENSMAUG00000009983	Cdh17	cadherin 17	KB708132.1 19426352 19488770	-	0.495	0	0.392525	2.54306e-05
ENSMAUG00000009461	Slc6a7	solute carrier family 6 member 7	KB708175.1 12702866 12721270	+	0.502	0	0.329849	1.67862e-05
ENSMAUG00000021480	Endov	endonuclease V	KB708147.1 2259418 2277975	-	0.188	0	0.185291	1.95205e-11
ENSMAUG00000019035	Dusp8	dual specificity phosphatase 8	KB708127.1 56880151 56896899	+	0.244	0	0.146276	9.36255e-12
ENSMAUG00000010563	Gucy2d	olfactory guanylyl cyclase GC-D-like	KB708170.1 9042526 9077406	+	0.295	0	0.13042	4.05359e-10
ENSMAUG00000007190	Hilpda	hypoxia inducible lipid droplet associated	KB708206.1 10129937 10132581	+	0.933	0	0.127083	5.78385e-12
ENSMAUG00000012142	BC051665	cathepsin L1-like	KB708209.1 7155308 7158375	-	0.793	0	0.119379	7.0179e-10
ENSMAUG00000001033			KB708289.1 216893 230753	+	0.97	0	0.118649	8.49546e-11
ENSMAUG00000003595	Ambp	alpha-1-microglobulin/bikunin precursor	KB708178.1 12605057 12615881	+	0.504	0	0.104661	2.98704e-09
ENSMAUG00000018301	C9	complement C9	KB708205.1 3834365 3875105	+	0.065	0	-0.00985362	2.93567e-05
ENSMAUG00000017007	Slc6a8	solute carrier family 6 member 8	KB708368.1 881878 890772	-	0.013	1.396	-0.835698	4.35248e-05
ENSMAUG00000008673	Thrb	thyroid hormone receptor beta	KB708235.1 6838218 6919090	-	3.382	8.056	-1.02149	3.54194e-05
ENSMAUG00000009396	Abt1	activator of basal transcription 1	KB708133.1 28633433 28635653	+	8.054	20.243	-1.07319	1.92466e-05
ENSMAUG00000014828	Gramd1c	GRAM domain containing 1C	KB708176.1 2233173 2307824	-	15.114	40.437	-1.12354	3.80256e-05
ENSMAUG00000008719	Trmt6	tRNA methyltransferase 6	KB708141.1 12634668 12647866	-	5.141	13.296	-1.14119	5.79093e-07
ENSMAUG00000006812	Fgf14	fibroblast growth factor 14	KB708218.1 8728852 9343291	-	10.298	37.515	-1.28739	4.36426e-05
ENSMAUG00000003104	Zfp14	zinc finger protein 14	KB708342.1 185022 190782	+	1.233	7.499	-1.38509	4.66682e-05
ENSMAUG00000008224	Boll	boule homolog, RNA binding protein	KB708233.1 2697596 2788801	+	0.073	5.561	-1.41583	5.43171e-08
ENSMAUG00000003667	Mov10l1	Mov10 like RISC complex RNA helicase 1	KB708136.1 11073749 11134091	+	0.849	4.335	-1.46741	8.85701e-06
ENSMAUG00000017311	Rhbdd1	rhomboid domain containing 1	KB708256.1 2920121 3015865	+	0.074	2.486	-1.58723	3.08987e-07
ENSMAUG00000009791	Tmem231	transmembrane protein 231	KB708164.1 4732791 4752421	-	0.527	4.22	-1.72125	3.6007e-07

## Sheet: Table 6 oocyte piRNA clusters
coordinates MesAur 1.0	width full	width without Ns	rpkm oocyte	rpm oocyte	piRNA type	rpkm PIWIL1 IP	rpkm PIWIL3 IP	rpm PIWIL1 IP	rpm PIWIL3 IP
KB708214.1 8392001 8509000	117000	116780	1544.88	180412	PIWIL1/PIWIL3	2185.57	1199.91	255230	140126
KB708142.1 15903001 16010000	107000	93048	860.069	80027.7	PIWIL1/PIWIL3	1212.99	812.803	112866	75629.7
KB708159.1 13437001 13540000	103000	92180	1306.81	120462	PIWIL1/PIWIL3	2041.81	1378.85	188214	127102
KB708199.1 8726001 8784000	58000	52359	161.473	8454.58	PIWIL1/PIWIL3	230.601	66.851	12074	3500.23
KB708159.1 10227001 10279000	52000	48373	1658.94	80247.9	PIWIL1/PIWIL3	2715.26	1564.39	131345	75674.4
KB708199.1 8788001 8820000	32000	30174	49.998	1508.62	PIWIL1/PIWIL3	47.56	27.574	1435.09	832.013
KB708214.1 8514001 8536000	22000	21357	21.136	451.387	PIWIL1/PIWIL3	8.437	3.607	180.183	77.036
KB708347.1 1774001 1794000	20000	19800	1.603	31.752	PIWIL1/PIWIL3	2.92	1.091	57.818	21.592
KB708209.1 6830001 6848000	18000	17158	7.943	136.292	PIWIL1/PIWIL3	6.802	2.592	116.71	44.47
KB708304.1 2155001 2172000	17000	17000	5.465	92.911	PIWIL1/PIWIL3	7.043	4.211	119.733	71.592
KB708159.1 10318001 10338000	20000	16678	204.273	3406.86	PIWIL1/PIWIL3	223.026	136.784	3719.62	2281.28
KB708209.1 2295001 2311000	16000	16000	2.334	37.34	PIWIL1/PIWIL3	3.892	2.285	62.275	36.555
KB708199.1 8710001 8725000	15000	15000	4.894	73.415	PIWIL1/PIWIL3	3.073	1.815	46.098	27.232
KB708236.1 4830001 4846000	16000	14206	6.299	89.48	PIWIL1/PIWIL3	2.457	1.206	34.899	17.137
KB708134.1 7914001 7927000	13000	13000	12.072	156.928	PIWIL1/PIWIL3	7.566	2.594	98.363	33.726
KB708327.1 426001 439000	13000	12718	5.58	70.97	PIWIL1/PIWIL3	6.648	2.032	84.552	25.849
KB708269.1 817001 829000	12000	12000	2.002	24.024	PIWIL1/PIWIL3	3.033	1.272	36.401	15.27
KB708209.1 2279001 2291000	12000	11900	1.37	16.299	PIWIL1/PIWIL3	1.702	0.923	20.257	10.981
KB708156.1 12175001 12187000	12000	11745	6.171	72.481	PIWIL1/PIWIL3	4.629	1.575	54.373	18.496
KB708362.1 1109001 1121000	12000	11384	14.816	168.665	PIWIL1/PIWIL3	22.796	7.662	259.509	87.222
KB708209.1 5657001 5669000	12000	11158	2.851	31.815	PIWIL1/PIWIL3	3.011	1.931	33.602	21.544
KB708129.1 11385001 11396000	11000	11000	2.133	23.463	PIWIL1	1.99	0.836	21.889	9.196
KB708129.1 1322001 1333000	11000	11000	4.254	46.794	PIWIL1/PIWIL3	6.629	1.69	72.914	18.591
KB708236.1 2962001 2973000	11000	10900	23.5	256.156	PIWIL1/PIWIL3	22.932	10.576	249.962	115.277
KB708265.1 3714001 3725000	11000	10640	1.715	18.243	PIWIL1/PIWIL3	2.209	0.92	23.5	9.793
KB708159.1 10299001 10310000	11000	10147	1162.39	11794.8	PIWIL1/PIWIL3	1815.92	2382.26	18426.1	24172.8
KB708177.1 8919001 8929000	10000	10000	3.472	34.719	PIWIL1/PIWIL3	2.638	1.362	26.38	13.62
KB708198.1 317001 327000	10000	10000	3.336	33.358	PIWIL1/PIWIL3	0.629	58.532	6.294	585.323
KB708362.1 1096001 1106000	10000	10000	1.519	15.19	PIWIL1/PIWIL3	0.769	2.107	7.694	21.072
KB708149.1 3917001 3927000	10000	9862	3.844	37.902	PIWIL1/PIWIL3	2.727	5.168	26.892	50.962
KB708196.1 1315001 1325000	10000	9760	7.77	75.838	PIWIL1/PIWIL3	7.139	3.2	69.676	31.228
KB708292.1 1943001 1953000	10000	9694	18.815	182.394	PIWIL1/PIWIL3	41.257	3.839	399.949	37.218
KB708174.1 10318001 10328000	10000	9245	6.111	56.499	PIWIL1/PIWIL3	8.688	4.245	80.318	39.243
KB708129.1 11413001 11424000	11000	9222	11.384	104.986	PIWIL1/PIWIL3	2.681	3.05	24.722	28.125
KB708141.1 11177001 11186000	9000	9000	2.97	26.73	PIWIL1/PIWIL3	2.033	3.221	18.296	28.993
KB708154.1 15686001 15695000	9000	9000	3.079	27.71	PIWIL1/PIWIL3	3.18	1.213	28.624	10.913
KB708169.1 6403001 6412000	9000	9000	3.767	33.908	PIWIL1/PIWIL3	3.066	1.453	27.594	13.081
KB708176.1 2217001 2226000	9000	9000	6.575	59.174	PIWIL1/PIWIL3	4.925	5.03	44.328	45.27
KB708180.1 4937001 4946000	9000	9000	2.267	20.398	PIWIL1	1.984	0.559	17.858	5.028
KB708201.1 9157001 9166000	9000	9000	1.164	10.475	PIWIL1	1.474	1.076	13.268	9.683
KB708218.1 6272001 6281000	9000	9000	1.223	11.007	PIWIL1	8.484	0.544	76.354	4.894
KB708236.1 630001 639000	9000	9000	7.993	71.94	PIWIL1/PIWIL3	5.253	2.135	47.279	19.212
KB708282.1 3854001 3863000	9000	9000	1.195	10.749	PIWIL1	1.942	0.842	17.477	7.581
KB708181.1 8605001 8614000	9000	8900	1.413	12.575	PIWIL1	2.172	0.665	19.33	5.916
KB708244.1 2726001 2735000	9000	8805	5.472	48.186	PIWIL1/PIWIL3	8.916	3.063	78.504	26.971
KB708132.1 11590001 11599000	9000	8700	2.392	20.807	PIWIL1/PIWIL3	7.607	2.936	66.179	25.544
KB708133.1 27085001 27096000	11000	8630	3.325	28.692	PIWIL1/PIWIL3	2.944	1.258	25.407	10.855
KB708157.1 1739001 1749000	10000	8427	23.015	193.945	PIWIL1/PIWIL3	23.845	12.33	200.944	103.907
KB708159.1 10285001 10294000	9000	8214	446.143	3664.62	PIWIL1/PIWIL3	984.1	1406.27	8083.4	11551.1
KB708146.1 839001 849000	10000	8034	10.208	82.009	PIWIL1/PIWIL3	1.169	109.274	9.388	877.907
KB708128.1 35409001 35417000	8000	8000	2.962	23.703	PIWIL1/PIWIL3	1.158	76.299	9.26	610.396
KB708141.1 184001 192000	8000	8000	4.503	36.018	PIWIL1/PIWIL3	4.243	2.225	33.941	17.802
KB708154.1 8442001 8450000	8000	8000	2.324	18.593	PIWIL1	1.933	0.429	15.46	3.43
KB708196.1 3053001 3061000	8000	8000	9.148	73.188	PIWIL1/PIWIL3	8.865	2.198	70.92	17.587
KB708209.1 2608001 2616000	8000	8000	1.468	11.741	PIWIL1/PIWIL3	2.487	1.256	19.896	10.052
KB708199.1 8830001 8838000	8000	7900	4.016	31.723	PIWIL1/PIWIL3	7.69	2.109	60.749	16.662
KB708214.1 3591001 3599000	8000	7900	4.344	34.317	PIWIL1/PIWIL3	5.025	2.925	39.695	23.108
KB708524.1 1 11000	11000	7894	10.982	86.693	PIWIL1/PIWIL3	6.955	5.953	54.905	46.992
KB708160.1 10810001 10818000	8000	7854	5.309	41.696	PIWIL1/PIWIL3	8.858	6.041	69.571	47.443
KB708272.1 4532001 4541000	9000	7836	4.654	36.472	PIWIL1/PIWIL3	4.986	2.396	39.07	18.775
KB708135.1 10663001 10671000	8000	7464	4.49	33.512	PIWIL1/PIWIL3	2.584	11.388	19.288	85.001
KB708228.1 5586001 5598000	12000	7459	3.58	26.7	PIWIL1/PIWIL3	5.794	1.784	43.214	13.304
KB708413.1 476001 484000	8000	7384	80.517	594.538	PIWIL1/PIWIL3	62.673	30.634	462.775	226.202
KB708131.1 29082001 29090000	8000	7120	3.144	22.387	PIWIL1/PIWIL3	3.423	1.31	24.372	9.325
KB708375.1 898001 907000	9000	7032	2.948	20.727	PIWIL1/PIWIL3	22.793	1.25	160.279	8.79
KB708141.1 23114001 23121000	7000	7000	2.815	19.703	PIWIL1	1.626	0.893	11.385	6.251
KB708170.1 10534001 10541000	7000	7000	2.362	16.53	PIWIL1	2.162	1.182	15.135	8.277
KB708177.1 10626001 10633000	7000	7000	1.581	11.063	PIWIL1	1.447	1.318	10.132	9.228
KB708196.1 2038001 2045000	7000	7000	1.761	12.329	PIWIL3	1.076	2.738	7.532	19.164
KB708213.1 4271001 4278000	7000	7000	17.354	121.48	PIWIL1/PIWIL3	22.131	8.092	154.916	56.641
KB708214.1 2903001 2910000	7000	7000	3.333	23.327	PIWIL1/PIWIL3	5.154	2.928	36.08	20.499
KB708218.1 6475001 6482000	7000	7000	2.266	15.862	PIWIL1	2.454	0.856	17.175	5.991
KB708219.1 5204001 5211000	7000	7000	3.795	26.563	PIWIL1/PIWIL3	3.038	0.981	21.263	6.867
KB708225.1 7221001 7228000	7000	7000	15.054	105.379	PIWIL1/PIWIL3	18.463	7.911	129.242	55.376
KB708230.1 4559001 4566000	7000	7000	20.945	146.61	PIWIL1/PIWIL3	3.507	6.828	24.547	47.798
KB708252.1 1567001 1574000	7000	7000	5.307	37.146	PIWIL1/PIWIL3	2.893	1.726	20.251	12.083
KB708289.1 3112001 3119000	7000	7000	2.297	16.084	PIWIL1	2.031	1.109	14.218	7.76
KB708289.1 3368001 3375000	7000	7000	2.647	18.532	PIWIL1/PIWIL3	1.846	2.227	12.919	15.589
KB708305.1 2207001 2214000	7000	7000	3.711	25.974	PIWIL1/PIWIL3	21.067	3.028	147.468	21.196
KB708318.1 2763001 2770000	7000	7000	1.914	13.397	PIWIL1/PIWIL3	2.641	1.018	18.49	7.123
KB708333.1 1166001 1173000	7000	7000	3.918	27.429	PIWIL1/PIWIL3	28.29	80.121	198.028	560.845
KB708251.1 2993001 3000000	7000	6900	3.407	23.509	NA	3.181	1.285	21.948	8.866
KB708347.1 460001 469000	9000	6845	10.705	73.275	PIWIL1/PIWIL3	14.135	2.108	96.753	14.43
KB708266.1 2186001 2193000	7000	6740	5.821	39.235	PIWIL1/PIWIL3	2.808	2.558	18.924	17.238
KB708152.1 3326001 3333000	7000	6582	5.39	35.477	PIWIL1/PIWIL3	5.761	38.398	37.918	252.737
KB708363.1 880001 888000	8000	6574	12.863	84.561	PIWIL1/PIWIL3	18.587	17.749	122.191	116.681
KB708285.1 2423001 2430000	7000	6505	168.819	1098.16	PIWIL1/PIWIL3	17.287	61.018	112.452	396.922
KB708367.1 677001 684000	7000	6422	4.082	26.214	PIWIL1/PIWIL3	3.358	5.862	21.564	37.644
KB708189.1 76001 83000	7000	6355	12.635	80.291	PIWIL1/PIWIL3	10.742	5.559	68.268	35.327
KB708213.1 7576001 7583000	7000	6294	1.729	10.884	PIWIL1	2.679	0.567	16.863	3.566
KB708149.1 16915001 16922000	7000	6169	8.782	54.176	PIWIL1/PIWIL3	18.184	24.842	112.177	153.25
KB708166.1 12316001 12323000	7000	6165	6.713	41.386	PIWIL1/PIWIL3	19.319	6.493	119.102	40.03
KB708149.1 14302001 14309000	7000	6108	7.23	44.158	PIWIL1/PIWIL3	3.057	9.384	18.675	57.319
KB708130.1 18273001 18279000	6000	6000	3.799	22.797	PIWIL1	2.253	1.101	13.516	6.609
KB708133.1 2449001 2455000	6000	6000	2.611	15.663	PIWIL1/PIWIL3	2.726	0.883	16.356	5.299
KB708133.1 28505001 28511000	6000	6000	11.138	66.828	PIWIL1/PIWIL3	2.328	6.851	13.969	41.107
KB708134.1 7882001 7888000	6000	6000	6.209	37.257	PIWIL1/PIWIL3	2.684	1.604	16.103	9.625
KB708134.1 7941001 7947000	6000	6000	5.345	32.068	PIWIL1/PIWIL3	3.912	1.102	23.473	6.613
KB708135.1 13830001 13836000	6000	6000	11.533	69.196	PIWIL3	11.004	50.717	66.027	304.303
KB708142.1 17392001 17398000	6000	6000	1.964	11.781	PIWIL1	2.147	0.725	12.881	4.352
KB708151.1 16960001 16966000	6000	6000	24.147	144.88	PIWIL1/PIWIL3	27.229	8.495	163.374	50.969
KB708154.1 5605001 5611000	6000	6000	11.461	68.764	PIWIL1/PIWIL3	5.118	2.742	30.708	16.453
KB708166.1 496001 502000	6000	6000	5.513	33.081	PIWIL1/PIWIL3	7.069	1.905	42.415	11.428
KB708175.1 1479001 1485000	6000	6000	1.725	10.346	PIWIL3	38.03	2.102	228.181	12.611
KB708199.1 8843001 8849000	6000	6000	19.099	114.596	PIWIL1/PIWIL3	16.112	13.118	96.669	78.711
KB708201.1 8090001 8096000	6000	6000	2.984	17.903	PIWIL1/PIWIL3	5.355	2.102	32.131	12.609
KB708219.1 6679001 6685000	6000	6000	3.446	20.674	PIWIL1/PIWIL3	2.267	1.243	13.6	7.456
KB708228.1 3720001 3726000	6000	6000	19.13	114.775	PIWIL1/PIWIL3	28.261	8.482	169.568	50.89
KB708333.1 372001 378000	6000	6000	6.371	38.226	PIWIL1/PIWIL3	19.679	3.1	118.076	18.601
KB708239.1 1002001 1008000	6000	5916	2.387	14.12	PIWIL1/PIWIL3	3.167	10.816	18.734	63.989
KB708130.1 18283001 18289000	6000	5900	8.055	47.529	PIWIL1/PIWIL3	5.215	3.043	30.769	17.951
KB708137.1 8080001 8086000	6000	5900	12.879	75.986	PIWIL1/PIWIL3	15.023	6.21	88.634	36.637
KB708149.1 41001 47000	6000	5900	24.901	146.916	PIWIL3	0.908	1.992	5.36	11.755
KB708196.1 5143001 5150000	7000	5842	1.741	10.17	PIWIL3	0.906	4.769	5.291	27.859
KB708341.1 1376001 1382000	6000	5830	20.169	117.588	PIWIL1/PIWIL3	9.187	6.9	53.559	40.226
KB708257.1 1756001 1762000	6000	5809	3.761	21.847	PIWIL1/PIWIL3	2.908	1.85	16.895	10.747
KB708128.1 41072001 41078000	6000	5800	6.246	36.23	PIWIL1/PIWIL3	3.133	45.955	18.169	266.539
KB708217.1 2411001 2417000	6000	5800	11.506	66.738	PIWIL1/PIWIL3	5.108	20.615	29.629	119.568
KB708382.1 1022001 1027779	5779	5779	7.834	45.272	PIWIL1/PIWIL3	9.009	3.609	52.062	20.856
KB708203.1 7063001 7069000	6000	5647	1.878	10.605	PIWIL1/PIWIL3	2.265	3.882	12.793	21.923
KB708259.1 5269001 5277000	8000	5639	2.844	16.033	PIWIL1/PIWIL3	2.729	2.073	15.387	11.687
KB708186.1 8637001 8645000	8000	5537	6.81	37.705	PIWIL1/PIWIL3	4.464	17.789	24.719	98.497
KB708139.1 13800001 13807000	7000	5497	4.382	24.085	PIWIL1/PIWIL3	1.23	22.246	6.761	122.284
KB708149.1 4078001 4086000	8000	5325	3.198	17.029	PIWIL1/PIWIL3	1.546	10.932	8.231	58.214
KB708360.1 83001 89000	6000	5252	2.422	12.724	PIWIL1/PIWIL3	14.87	1.988	78.095	10.443
KB708142.1 16027001 16033000	6000	5236	983.219	5148.14	PIWIL1/PIWIL3	813.646	580.427	4260.25	3039.12
KB708208.1 3276001 3282000	6000	5120	2.669	13.666	PIWIL1/PIWIL3	1.839	19.779	9.416	101.271
KB708129.1 22134001 22139000	5000	5000	2.216	11.079	PIWIL1/PIWIL3	27.217	15.027	136.086	75.137
KB708132.1 9778001 9783000	5000	5000	3.174	15.87	PIWIL1/PIWIL3	1.742	4.49	8.712	22.451
KB708133.1 10540001 10545000	5000	5000	97.124	485.616	PIWIL1/PIWIL3	8.143	6.402	40.715	32.012
KB708143.1 15565001 15570000	5000	5000	2.575	12.874	PIWIL3	0.633	6.763	3.167	33.816
KB708143.1 20990001 20995000	5000	5000	3.524	17.618	PIWIL1	2.043	0.776	10.215	3.878
KB708146.1 2408001 2413000	5000	5000	2.498	12.489	PIWIL1/PIWIL3	2.857	3.682	14.284	18.409
KB708146.1 5357001 5362000	5000	5000	6.585	32.926	PIWIL1/PIWIL3	0.465	22.096	2.325	110.481
KB708150.1 8174001 8179000	5000	5000	2.659	13.296	PIWIL3	0.547	7.857	2.737	39.287
KB708152.1 9938001 9943000	5000	5000	2.136	10.679	PIWIL1	2.431	1.676	12.154	8.38
KB708153.1 2419001 2424000	5000	5000	5.622	28.11	PIWIL1/PIWIL3	4.933	1.141	24.664	5.704
KB708154.1 8946001 8951000	5000	5000	4.26	21.298	PIWIL1/PIWIL3	4.4	2.293	22.002	11.463
KB708160.1 9880001 9885000	5000	5000	4.946	24.728	PIWIL1/PIWIL3	2.449	1.403	12.247	7.017
KB708165.1 2634001 2639000	5000	5000	8.692	43.461	PIWIL1/PIWIL3	152.71	56.49	763.552	282.449
KB708188.1 4464001 4469000	5000	5000	5.692	28.458	PIWIL1/PIWIL3	24.597	119.49	122.987	597.451
KB708192.1 1367001 1372000	5000	5000	2.673	13.369	PIWIL1/PIWIL3	5.601	8.26	28.007	41.3
KB708218.1 3933001 3938000	5000	5000	4.922	24.609	PIWIL1/PIWIL3	3.323	36.626	16.615	183.131
KB708224.1 2236001 2241000	5000	5000	10.837	54.186	PIWIL1/PIWIL3	8.557	4.314	42.787	21.568
KB708228.1 1669001 1674000	5000	5000	4.797	23.987	PIWIL1/PIWIL3	2.547	3.905	12.736	19.527
KB708233.1 1560001 1565000	5000	5000	9.282	46.41	PIWIL1/PIWIL3	4.169	8.298	20.844	41.489
KB708241.1 6280001 6285000	5000	5000	3.467	17.333	PIWIL1/PIWIL3	2.032	4.398	10.158	21.99
KB708252.1 1577001 1582000	5000	5000	2.736	13.683	PIWIL1	2.526	0.345	12.631	1.723
KB708255.1 2033001 2038000	5000	5000	10.171	50.852	PIWIL1/PIWIL3	12.208	2.596	61.042	12.981
KB708260.1 2503001 2508000	5000	5000	4.071	20.355	PIWIL1/PIWIL3	3.491	2.064	17.455	10.319
KB708297.1 2843001 2848000	5000	5000	3.642	18.208	PIWIL1/PIWIL3	3.283	11.348	16.415	56.74
KB708344.1 1265001 1270000	5000	5000	11.245	56.226	PIWIL1/PIWIL3	9.626	6.671	48.131	33.356
KB708366.1 1108001 1113000	5000	5000	3.116	15.583	PIWIL1/PIWIL3	2.367	18.51	11.835	92.552
KB708444.1 285001 290000	5000	5000	24.855	124.275	PIWIL1/PIWIL3	24.477	20.745	122.387	103.727
KB708156.1 3928001 3933000	5000	4957	3.62	17.945	PIWIL1/PIWIL3	2.758	1.054	13.67	5.225
KB708128.1 13278001 13285000	7000	4924	18.141	89.326	PIWIL1/PIWIL3	28.365	3.315	139.671	16.325
KB708129.1 29853001 29858000	5000	4900	2.116	10.37	PIWIL1	1.074	5.491	5.264	26.905
KB708134.1 7859001 7864000	5000	4900	27.792	136.183	PIWIL1/PIWIL3	18.406	3.444	90.188	16.878
KB708258.1 2425001 2430000	5000	4900	12.961	63.509	PIWIL1/PIWIL3	1.228	70.501	6.019	345.455
KB708276.1 4721001 4728000	7000	4888	11.394	55.692	PIWIL1/PIWIL3	11.34	4.553	55.43	22.255
KB708319.1 1541001 1546000	5000	4810	5.037	24.227	PIWIL1/PIWIL3	7.516	2.07	36.152	9.959
KB708150.1 11330001 11335000	5000	4801	2.088	10.026	PIWIL3	2.292	1.152	11.005	5.533
KB708347.1 451001 457000	6000	4723	4.065	19.201	PIWIL1	2.526	0.825	11.928	3.898
KB708277.1 377001 383000	6000	4690	4.453	20.887	PIWIL1	2.712	0.889	12.72	4.17
KB708148.1 11497001 11502000	5000	4675	6.408	29.958	PIWIL1/PIWIL3	2.679	30.939	12.525	144.64
KB708362.1 1086001 1091000	5000	4655	30.157	140.382	PIWIL1/PIWIL3	77.563	3.556	361.057	16.553
KB708220.1 2606001 2611000	5000	4596	10.669	49.033	PIWIL1/PIWIL3	19.451	15.884	89.399	73.001
KB708183.1 12190001 12198000	8000	4581	9.958	45.618	PIWIL1/PIWIL3	9.965	8.3	45.648	38.022
KB708217.1 3391001 3396000	5000	4580	5.294	24.245	PIWIL1/PIWIL3	7.381	2.555	33.807	11.703
KB708294.1 427001 433000	6000	4578	6.605	30.24	PIWIL1/PIWIL3	5.126	27.216	23.468	124.597
KB708312.1 2985001 2990000	5000	4569	4.759	21.741	PIWIL1/PIWIL3	2.909	8.99	13.289	41.077
KB708249.1 1756001 1761000	5000	4552	2.901	13.206	PIWIL3	2.347	1.641	10.684	7.472
KB708258.1 5809001 5817000	8000	4552	3.219	14.655	PIWIL1/PIWIL3	2.162	11.682	9.841	53.176
KB709463.1 2001 7000	5000	4552	3.634	16.54	PIWIL1/PIWIL3	19.613	0.913	89.278	4.154
KB708132.1 20239001 20244000	5000	4521	9.658	43.665	PIWIL1/PIWIL3	14.514	0.97	65.617	4.385
KB708341.1 1288001 1293000	5000	4415	9.981	44.064	PIWIL1/PIWIL3	7.597	6.196	33.541	27.357
KB708160.1 11454001 11459000	5000	4406	2.887	12.722	PIWIL1/PIWIL3	4.842	6.709	21.333	29.56
KB708413.1 10001 16000	6000	4320	29.847	128.939	PIWIL1/PIWIL3	17.361	11.409	74.998	49.287
KB708457.1 5001 10000	5000	4291	38.246	164.112	PIWIL1/PIWIL3	18	256.619	77.24	1101.15
KB710729.1 1 5500	5500	4212	84.253	354.875	PIWIL1/PIWIL3	90.592	87.961	381.573	370.49
KB710531.1 1001 6951	5951	4172	5.247	21.888	PIWIL1/PIWIL3	11.394	5.651	47.537	23.578
KB708267.1 4149001 4155000	6000	4140	3.114	12.892	PIWIL1/PIWIL3	2.26	66.538	9.357	275.467
KB708909.1 21001 31000	10000	4123	148.58	612.599	PIWIL1/PIWIL3	392.272	32.093	1617.34	132.319
KB708290.1 263001 271000	8000	4034	6.497	26.212	PIWIL1/PIWIL3	2.656	2.321	10.714	9.361
KB708127.1 66065001 66069000	4000	4000	9.903	39.611	PIWIL1/PIWIL3	10.077	4.95	40.309	19.8
KB708127.1 71535001 71539000	4000	4000	2.969	11.879	PIWIL1/PIWIL3	6.155	1.374	24.62	5.496
KB708128.1 36731001 36735000	4000	4000	6.127	24.504	PIWIL1/PIWIL3	4.069	21.238	16.275	84.952
KB708128.1 45442001 45446000	4000	4000	2.68	10.72	PIWIL1	91.852	2.775	367.407	11.1
KB708130.1 18026001 18030000	4000	4000	119.601	478.406	PIWIL1/PIWIL3	4.21	8.331	16.841	33.323
KB708130.1 18294001 18298000	4000	4000	13.946	55.785	PIWIL1/PIWIL3	9.13	5.369	36.522	21.475
KB708130.1 18303001 18307000	4000	4000	2.967	11.869	PIWIL1/PIWIL3	4.024	1.849	16.095	7.397
KB708131.1 16559001 16563000	4000	4000	7.107	28.425	PIWIL1/PIWIL3	7.354	4.037	29.415	16.149
KB708133.1 5432001 5436000	4000	4000	6.096	24.383	PIWIL3	1.188	3.939	4.753	15.758
KB708134.1 7852001 7856000	4000	4000	15.266	61.064	PIWIL1/PIWIL3	4.133	2.74	16.532	10.961
KB708136.1 14747001 14751000	4000	4000	14.986	59.945	PIWIL1/PIWIL3	13.23	4.497	52.921	17.987
KB708136.1 2328001 2332000	4000	4000	11.271	45.083	PIWIL1/PIWIL3	5.915	28.981	23.662	115.923
KB708137.1 18716001 18720000	4000	4000	32.198	128.79	PIWIL1/PIWIL3	10.351	3.939	41.405	15.756
KB708138.1 23049001 23053000	4000	4000	8.007	32.03	PIWIL1/PIWIL3	6.356	4.553	25.423	18.214
KB708138.1 7021001 7025000	4000	4000	8.273	33.091	PIWIL1/PIWIL3	5.586	1.103	22.345	4.411
KB708145.1 3282001 3286000	4000	4000	10.454	41.816	PIWIL3	0.497	8.033	1.989	32.13
KB708152.1 13095001 13099000	4000	4000	58.411	233.644	PIWIL1/PIWIL3	29.329	11.009	117.317	44.037
KB708154.1 19417001 19421000	4000	4000	17.788	71.153	PIWIL1/PIWIL3	23.034	7.713	92.134	30.851
KB708158.1 16347001 16351000	4000	4000	8.969	35.877	PIWIL1/PIWIL3	1.279	3.382	5.115	13.527
KB708164.1 3373001 3377000	4000	4000	21.822	87.288	PIWIL1/PIWIL3	4.672	3.547	18.686	14.189
KB708166.1 15346001 15350000	4000	4000	4.966	19.864	PIWIL1/PIWIL3	1.929	15.536	7.717	62.146
KB708167.1 2555001 2559000	4000	4000	5.195	20.78	PIWIL1/PIWIL3	8.189	6.45	32.757	25.8
KB708172.1 4192001 4196000	4000	4000	6.035	24.139	PIWIL3	0.062	11.103	0.248	44.413
KB708189.1 10782001 10786000	4000	4000	6.098	24.393	PIWIL1/PIWIL3	8.277	4.256	33.106	17.025
KB708190.1 929001 933000	4000	4000	6.229	24.917	PIWIL1/PIWIL3	1.262	4.918	5.048	19.674
KB708194.1 8264001 8268000	4000	4000	5.48	21.917	PIWIL1	4.179	0.767	16.717	3.068
KB708199.1 7379001 7383000	4000	4000	7.659	30.637	PIWIL1/PIWIL3	8.348	4.225	33.394	16.899
KB708199.1 7649001 7653000	4000	4000	14.333	57.33	PIWIL1/PIWIL3	14.848	4.382	59.393	17.528
KB708202.1 4436001 4440000	4000	4000	6.463	25.853	PIWIL1/PIWIL3	9.291	1.773	37.166	7.093
KB708208.1 7718001 7722000	4000	4000	14.538	58.152	PIWIL1/PIWIL3	8.787	2.924	35.15	11.696
KB708209.1 1496001 1500000	4000	4000	2.591	10.361	PIWIL1	2.974	1.118	11.895	4.472
KB708209.1 7891001 7895000	4000	4000	3.536	14.147	PIWIL1	7.338	2.629	29.351	10.515
KB708209.1 8122001 8126000	4000	4000	7.637	30.544	PIWIL1/PIWIL3	10.732	9.014	42.93	36.054
KB708211.1 6122001 6126000	4000	4000	2.696	10.784	PIWIL3	16.133	8.28	64.532	33.119
KB708215.1 86001 90000	4000	4000	3.037	12.148	PIWIL1/PIWIL3	0.34	7.133	1.358	28.53
KB708218.1 3298001 3302000	4000	4000	3.833	15.329	PIWIL1/PIWIL3	5.024	1.606	20.096	6.426
KB708228.1 7769001 7773000	4000	4000	6.461	25.843	PIWIL1/PIWIL3	8.008	3.287	32.034	13.147
KB708240.1 4888001 4892000	4000	4000	6.264	25.054	PIWIL1/PIWIL3	3.797	13.215	15.189	52.86
KB708240.1 6813001 6817000	4000	4000	3.6	14.399	PIWIL1	11.095	0.197	44.379	0.789
KB708243.1 3486001 3490000	4000	4000	10.731	42.924	PIWIL1/PIWIL3	86.803	15.285	347.211	61.14
KB708250.1 4199001 4203000	4000	4000	4.096	16.382	PIWIL3	0.905	6.909	3.622	27.635
KB708254.1 1335001 1339000	4000	4000	5.618	22.47	PIWIL1/PIWIL3	4.994	0.577	19.977	2.309
KB708258.1 6030001 6034000	4000	4000	4.446	17.781	PIWIL1/PIWIL3	1.334	9.992	5.335	39.969
KB708283.1 397001 401000	4000	4000	2.911	11.645	PIWIL1/PIWIL3	3.661	1.92	14.643	7.68
KB708290.1 3646001 3650000	4000	4000	19.946	79.785	PIWIL1/PIWIL3	3.12	5.036	12.479	20.142
KB708292.1 3277001 3281000	4000	4000	9.654	38.615	PIWIL1/PIWIL3	10.204	3.928	40.815	15.712
KB708292.1 793001 797000	4000	4000	4.635	18.537	PIWIL1/PIWIL3	4.962	3.495	19.847	13.982
KB708304.1 2736001 2740000	4000	4000	3.484	13.934	PIWIL1/PIWIL3	1.006	7.032	4.023	28.127
KB708345.1 1201001 1205000	4000	4000	3.117	12.468	PIWIL1/PIWIL3	7.391	1.508	29.564	6.03
KB708357.1 89001 93000	4000	4000	5.729	22.919	PIWIL1/PIWIL3	1.963	5.392	7.851	21.569
KB708362.1 501001 505000	4000	4000	9.028	36.113	PIWIL1/PIWIL3	87.157	4.075	348.628	16.301
KB708304.1 2499001 2503000	4000	3980	2.934	11.68	PIWIL1/PIWIL3	2.533	1.591	10.081	6.333
KB708327.1 1762001 1766000	4000	3978	4.162	16.558	PIWIL1/PIWIL3	3.607	8.801	14.348	35.012
KB708287.1 1919001 1925000	6000	3964	2.622	10.394	PIWIL3	1.315	17.157	5.211	68.01
KB708207.1 10117001 10121000	4000	3958	12.22	48.366	PIWIL1/PIWIL3	23.333	76.112	92.352	301.253
KB708131.1 24364001 24368000	4000	3900	7.21	28.118	PIWIL1/PIWIL3	8.56	1.121	33.385	4.37
KB708139.1 7761001 7765000	4000	3900	7.063	27.549	PIWIL1/PIWIL3	17.565	4.429	68.502	17.275
KB708148.1 7929001 7933000	4000	3900	7.993	31.173	PIWIL1/PIWIL3	1.214	138.576	4.734	540.448
KB708154.1 8980001 8984000	4000	3900	4.235	16.519	PIWIL1	3.499	0.31	13.646	1.208
KB708182.1 6549001 6553000	4000	3900	31.158	121.516	PIWIL1/PIWIL3	10.174	7.005	39.679	27.318
KB708244.1 2617001 2621000	4000	3900	3.051	11.899	PIWIL3	0.149	2.709	0.582	10.567
KB708372.1 474001 479000	5000	3894	14.211	55.337	PIWIL1/PIWIL3	40.523	63.869	157.795	248.706
KB708180.1 9870001 9874000	4000	3875	7.812	30.272	PIWIL1/PIWIL3	7.588	2.107	29.404	8.163
KB708220.1 54001 58000	4000	3846	5.192	19.968	PIWIL1/PIWIL3	14.47	23.257	55.651	89.447
KB708190.1 10921001 10925000	4000	3837	10.272	39.415	PIWIL1	10.808	1.234	41.469	4.733
KB708127.1 73980001 73984000	4000	3821	5.349	20.437	PIWIL1/PIWIL3	4.01	3.005	15.321	11.484
KB708220.1 3781001 3785000	4000	3808	4.232	16.112	PIWIL1/PIWIL3	3.727	2.116	14.193	8.058
KB708143.1 273001 277000	4000	3800	5.186	19.706	PIWIL1/PIWIL3	9.302	54.669	35.349	207.741
KB708193.1 6007001 6011000	4000	3800	5.64	21.432	PIWIL1/PIWIL3	7.145	7.861	27.152	29.872
KB708360.1 1475001 1479000	4000	3768	3.624	13.656	PIWIL1/PIWIL3	8.215	7.026	30.955	26.474
KB708200.1 10477001 10481000	4000	3765	5.479	20.627	PIWIL1	4.146	0.877	15.611	3.303
KB708190.1 6883001 6888000	5000	3732	3.881	14.486	PIWIL3	1.363	4.173	5.085	15.575
KB708192.1 7896001 7901000	5000	3727	5.06	18.861	PIWIL1/PIWIL3	2.749	5.058	10.245	18.851
KB708146.1 280001 284000	4000	3718	5.875	21.844	PIWIL1/PIWIL3	1.629	10.481	6.057	38.967
KB708173.1 6157001 6161000	4000	3709	4.067	15.085	PIWIL3	0.218	2.834	0.808	10.513
KB708160.1 10784001 10790000	6000	3707	2.921	10.829	PIWIL3	0.933	4.214	3.459	15.623
KB708134.1 25429001 25434000	5000	3652	3.459	12.634	PIWIL3	0.417	2.864	1.523	10.458
KB708561.1 1 5000	5000	3638	13.451	48.934	PIWIL1/PIWIL3	23.265	9.469	84.638	34.45
KB708196.1 6130001 6134000	4000	3583	6.865	24.596	PIWIL1/PIWIL3	4.679	4.164	16.764	14.919
KB708805.1 38001 42000	4000	3546	28.344	100.505	PIWIL1/PIWIL3	11.53	8.09	40.884	28.687
KB708243.1 3474001 3478000	4000	3524	12.638	44.537	PIWIL1/PIWIL3	98.945	5.583	348.681	19.675
KB708381.1 1093001 1097000	4000	3524	5.415	19.083	PIWIL1/PIWIL3	3.51	2.596	12.371	9.148
KB709083.1 1 7000	7000	3507	48.499	170.084	PIWIL1/PIWIL3	46.859	40.782	164.334	143.021
KB708250.1 6275001 6279000	4000	3505	4.594	16.105	PIWIL1/PIWIL3	1.506	7.856	5.28	27.534
KB709177.1 9001 14000	5000	3474	3.641	12.648	PIWIL1/PIWIL3	2.364	55.015	8.214	191.123
KB708141.1 1976001 1980000	4000	3460	5.993	20.734	PIWIL1	6.604	0.61	22.85	2.109
KB708127.1 19492001 19496000	4000	3450	10.891	37.574	PIWIL1/PIWIL3	14.741	3.125	50.858	10.782
KB708438.1 278001 284000	6000	3427	9.201	31.533	PIWIL1/PIWIL3	28.292	22.504	96.956	77.122
KB708132.1 9786001 9790000	4000	3416	32.212	110.035	PIWIL1/PIWIL3	15.2	50.123	51.924	171.221
KB708143.1 15469001 15474000	5000	3406	9.43	32.119	PIWIL1/PIWIL3	2.126	16.687	7.241	56.835
KB708201.1 8565001 8571000	6000	3365	7.741	26.047	PIWIL1/PIWIL3	7.169	2.72	24.125	9.154
KB708159.1 8284001 8288000	4000	3336	4.791	15.982	PIWIL1/PIWIL3	5.814	1.16	19.395	3.869
KB708528.1 24001 28000	4000	3330	7.887	26.264	PIWIL1/PIWIL3	3.531	3.781	11.758	12.592
APMT01225343.1 1 3317	3317	3317	90.481	300.124	PIWIL1/PIWIL3	88.192	635.947	292.533	2109.43
KB708303.1 1968001 1974000	6000	3305	6.346	20.972	PIWIL1/PIWIL3	4.213	6.288	13.923	20.782
KB708175.1 8697001 8701000	4000	3270	5.121	16.744	PIWIL1/PIWIL3	12.545	10.413	41.022	34.052
KB708280.1 1410001 1415000	5000	3256	9.666	31.472	PIWIL1/PIWIL3	1.49	166.479	4.852	542.056
KB708351.1 1201001 1205000	4000	3245	7.159	23.231	PIWIL1/PIWIL3	1.708	4.888	5.542	15.86
KB709802.1 3001 9000	6000	3199	248.642	795.405	PIWIL1/PIWIL3	334.17	74.176	1069.01	237.288
KB708290.1 4151001 4156000	5000	3197	3.605	11.525	PIWIL1/PIWIL3	5.139	2.495	16.428	7.976
KB708303.1 201001 209000	8000	3135	4.461	13.986	PIWIL1/PIWIL3	1.763	9.607	5.527	30.117
KB708198.1 905001 909000	4000	3129	4.085	12.78	PIWIL1/PIWIL3	2.501	10.506	7.826	32.873
KB708223.1 6180001 6185000	5000	3128	4.548	14.227	PIWIL1/PIWIL3	5.905	4.88	18.472	15.265
KB708129.1 34166001 34170000	4000	3115	8.313	25.897	PIWIL1/PIWIL3	2.404	9.782	7.487	30.47
KB708266.1 4521001 4526000	5000	3058	5.537	16.93	PIWIL1/PIWIL3	4.882	7.579	14.93	23.178
KB708127.1 67821001 67825000	4000	3057	4.165	12.732	PIWIL1	11.36	2.291	34.729	7.004
KB710430.1 1 6137	6137	3002	11.282	33.867	PIWIL1/PIWIL3	40.67	26.422	122.09	79.319
KB708127.1 13245001 13248000	3000	3000	5.614	16.843	PIWIL1/PIWIL3	4.885	2.358	14.655	7.074
KB708127.1 43347001 43350000	3000	3000	124.874	374.622	PIWIL1/PIWIL3	275.045	167.308	825.134	501.924
KB708127.1 55913001 55916000	3000	3000	3.972	11.917	PIWIL1	1.939	3.45	5.818	10.349
KB708127.1 70060001 70063000	3000	3000	3.769	11.306	PIWIL1	5.243	2.932	15.73	8.796
KB708128.1 6334001 6337000	3000	3000	9.914	29.74	PIWIL1/PIWIL3	12.89	9.968	38.671	29.903
KB708131.1 30696001 30699000	3000	3000	16.727	50.18	PIWIL1/PIWIL3	17.172	5.97	51.515	17.909
KB708131.1 9208001 9211000	3000	3000	7.613	22.839	PIWIL1/PIWIL3	3.863	18.308	11.588	54.924
KB708134.1 1174001 1177000	3000	3000	6.032	18.095	PIWIL1/PIWIL3	6.357	4.274	19.072	12.823
KB708135.1 8020001 8023000	3000	3000	125.531	376.593	PIWIL1/PIWIL3	4.435	6.878	13.304	20.635
KB708138.1 14329001 14332000	3000	3000	6.104	18.313	PIWIL1/PIWIL3	1.481	9.448	4.444	28.343
KB708138.1 23063001 23066000	3000	3000	49.185	147.555	PIWIL1/PIWIL3	39.063	13.766	117.188	41.297
KB708140.1 22159001 22162000	3000	3000	374.713	1124.14	PIWIL1/PIWIL3	50.166	104.483	150.499	313.448
KB708141.1 21071001 21074000	3000	3000	6.552	19.656	PIWIL1/PIWIL3	9.465	1.061	28.395	3.182
KB708141.1 6992001 6995000	3000	3000	4.765	14.295	PIWIL1/PIWIL3	4.87	0.916	14.611	2.748
KB708145.1 13717001 13720000	3000	3000	7.214	21.642	PIWIL1	9.694	0.648	29.081	1.943
KB708145.1 3248001 3251000	3000	3000	23.619	70.856	PIWIL1/PIWIL3	2.417	4.753	7.252	14.26
KB708146.1 4085001 4088000	3000	3000	4.834	14.5	PIWIL3	1.136	6.041	3.408	18.122
KB708148.1 450001 453000	3000	3000	3.571	10.712	PIWIL3	1.729	4.585	5.186	13.754
KB708149.1 16940001 16943000	3000	3000	4.578	13.733	PIWIL1/PIWIL3	1.368	16.852	4.103	50.555
KB708149.1 17273001 17276000	3000	3000	4.86	14.58	PIWIL1/PIWIL3	1.654	5.83	4.961	17.489
KB708152.1 15489001 15492000	3000	3000	11.022	33.066	PIWIL1/PIWIL3	5.05	2.496	15.149	7.489
KB708152.1 9951001 9954000	3000	3000	4.041	12.124	PIWIL1/PIWIL3	4.288	1.793	12.865	5.379
KB708158.1 13645001 13648000	3000	3000	4.252	12.758	PIWIL1/PIWIL3	3.726	10.554	11.177	31.663
KB708159.1 9459001 9462000	3000	3000	9.104	27.312	PIWIL1/PIWIL3	5.82	2.471	17.46	7.414
KB708162.1 5478001 5481000	3000	3000	7.319	21.958	PIWIL1/PIWIL3	2.377	17.898	7.132	53.693
KB708163.1 12270001 12273000	3000	3000	6.715	20.145	PIWIL1/PIWIL3	3.383	1.508	10.15	4.523
KB708169.1 10728001 10731000	3000	3000	6.395	19.183	PIWIL1/PIWIL3	23.944	18.7	71.833	56.1
KB708169.1 3897001 3900000	3000	3000	3.674	11.022	PIWIL3	3.502	4.938	10.506	14.813
KB708176.1 2856001 2859000	3000	3000	13.67	41.01	PIWIL1/PIWIL3	16.58	87.663	49.739	262.988
KB708176.1 9077001 9080000	3000	3000	5.017	15.051	PIWIL1/PIWIL3	2.639	8.548	7.918	25.643
KB708178.1 3464001 3467000	3000	3000	9.865	29.597	PIWIL1/PIWIL3	5.183	2.787	15.549	8.361
KB708179.1 12156001 12159000	3000	3000	3.489	10.466	PIWIL1/PIWIL3	10.225	0.955	30.676	2.866
KB708184.1 10981001 10984000	3000	3000	8.1	24.299	PIWIL1/PIWIL3	6.239	3.576	18.716	10.728
KB708185.1 7238001 7241000	3000	3000	6.366	19.097	PIWIL1/PIWIL3	2.796	15.18	8.388	45.54
KB708186.1 7642001 7645000	3000	3000	16.915	50.745	PIWIL1/PIWIL3	36.798	12.634	110.394	37.902
KB708190.1 10968001 10971000	3000	3000	4.687	14.062	PIWIL1/PIWIL3	6.254	4.591	18.761	13.772
KB708191.1 6674001 6677000	3000	3000	5.81	17.429	PIWIL1/PIWIL3	3.153	42.739	9.459	128.216
KB708200.1 5664001 5667000	3000	3000	54.336	163.007	PIWIL1/PIWIL3	12.627	6.283	37.881	18.85
KB708203.1 8753001 8756000	3000	3000	5.547	16.642	PIWIL3	0.048	11.078	0.145	33.233
KB708208.1 2528001 2531000	3000	3000	5.643	16.928	PIWIL3	0.416	7.745	1.248	23.235
KB708220.1 765001 768000	3000	3000	5.768	17.303	PIWIL1/PIWIL3	0.968	7.021	2.905	21.062
KB708221.1 3555001 3558000	3000	3000	3.662	10.986	PIWIL1/PIWIL3	2.537	88.112	7.612	264.337
KB708223.1 1047001 1050000	3000	3000	4.95	14.849	PIWIL1/PIWIL3	59.248	6.947	177.745	20.84
KB708224.1 8697001 8700000	3000	3000	5.507	16.522	PIWIL1	9.069	9.606	27.207	28.817
KB708227.1 509001 512000	3000	3000	9.786	29.358	PIWIL1/PIWIL3	8.845	15.693	26.536	47.079
KB708247.1 372001 375000	3000	3000	354.366	1063.1	PIWIL1/PIWIL3	25.879	51.442	77.637	154.325
KB708248.1 3889001 3892000	3000	3000	4.704	14.113	PIWIL1/PIWIL3	58.202	9.796	174.606	29.389
KB708249.1 3271001 3274000	3000	3000	7.185	21.554	PIWIL1/PIWIL3	4.641	12.146	13.923	36.438
KB708252.1 1215001 1218000	3000	3000	85.845	257.534	PIWIL3	0.183	13.18	0.55	39.54
KB708253.1 258001 261000	3000	3000	4.913	14.739	PIWIL1/PIWIL3	5.953	1.656	17.859	4.969
KB708253.1 5556001 5559000	3000	3000	7.498	22.494	PIWIL1/PIWIL3	1.727	13.403	5.182	40.208
KB708258.1 4937001 4940000	3000	3000	24.963	74.891	PIWIL1/PIWIL3	3.846	3.817	11.539	11.452
KB708274.1 2955001 2958000	3000	3000	6.297	18.89	PIWIL1/PIWIL3	13.233	0.687	39.7	2.061
KB708284.1 2717001 2720000	3000	3000	14.71	44.13	PIWIL1/PIWIL3	24.365	6.291	73.096	18.874
KB708288.1 1159001 1162000	3000	3000	4.158	12.474	PIWIL1	3.879	0.811	11.637	2.432
KB708290.1 3626001 3629000	3000	3000	26.447	79.34	PIWIL1/PIWIL3	3.134	4.964	9.402	14.893
KB708293.1 691001 694000	3000	3000	3.424	10.274	PIWIL1	3.507	0.9	10.522	2.7
KB708297.1 2291001 2294000	3000	3000	8.888	26.663	PIWIL3	0.083	3.643	0.25	10.928
KB708310.1 74001 77000	3000	3000	6.67	20.008	PIWIL1/PIWIL3	1.919	11.457	5.756	34.371
KB708315.1 2649001 2652000	3000	3000	3.431	10.294	PIWIL3	0.151	13.618	0.453	40.855
KB708322.1 1092001 1095000	3000	3000	7.639	22.916	PIWIL1/PIWIL3	4.118	4.421	12.355	13.262
KB708413.1 458001 461000	3000	3000	159.891	479.674	PIWIL1/PIWIL3	135.522	36.386	406.565	109.159
KB708377.1 495001 500000	5000	2998	7.963	23.873	NA	3.366	2.984	10.09	8.947
KB708135.1 2920001 2923000	3000	2994	5.456	16.335	PIWIL1/PIWIL3	2.345	3.43	7.02	10.269
KB708232.1 303001 307000	4000	2973	5.204	15.47	PIWIL1/PIWIL3	8.303	5.181	24.686	15.403
KB708241.1 5469001 5472000	3000	2944	4.921	14.488	PIWIL1/PIWIL3	7.081	3.882	20.845	11.43
KB708248.1 5507001 5510000	3000	2944	3.747	11.031	PIWIL1/PIWIL3	0.969	64.684	2.853	190.43
KB711253.1 1 4198	4198	2930	14.318	41.953	PIWIL1/PIWIL3	18.21	5.779	53.355	16.933
KB708142.1 22669001 22675000	6000	2921	45.456	132.779	PIWIL1/PIWIL3	99.609	17.611	290.957	51.443
KB708133.1 28618001 28621000	3000	2900	13.713	39.767	PIWIL1/PIWIL3	121.069	6.13	351.1	17.777
KB708173.1 8125001 8128000	3000	2900	13.766	39.921	PIWIL1/PIWIL3	11.879	6.25	34.448	18.125
KB708176.1 11435001 11438000	3000	2900	4.34	12.588	PIWIL1/PIWIL3	4.97	20.163	14.412	58.473
KB708314.1 2405001 2408000	3000	2900	65.526	190.024	PIWIL1/PIWIL3	0.566	4.519	1.642	13.106
KB708323.1 1083001 1086000	3000	2848	11.26	32.068	PIWIL1/PIWIL3	40.837	31.143	116.304	88.696
KB708290.1 3861001 3868000	7000	2845	6.042	17.188	PIWIL1/PIWIL3	4.451	3.586	12.664	10.203
KB708134.1 25845001 25849000	4000	2840	9.058	25.725	PIWIL1/PIWIL3	4.068	8.005	11.553	22.734
KB708408.1 300001 305000	5000	2816	7.716	21.728	PIWIL1/PIWIL3	34.176	30.513	96.24	85.925
KB708167.1 12548001 12551000	3000	2800	9.361	26.21	PIWIL1/PIWIL3	3.314	21.406	9.278	59.938
KB708339.1 222001 226000	4000	2800	8.101	22.683	PIWIL1/PIWIL3	3.409	5.072	9.545	14.202
KB708142.1 16021001 16024000	3000	2797	1749.17	4892.44	PIWIL1/PIWIL3	2029.07	2158.74	5675.31	6038.01
KB708130.1 7563001 7566000	3000	2778	5.088	14.134	PIWIL1/PIWIL3	13.342	94.048	37.064	261.264
APMT01229183.1 1 2750	2750	2750	250.554	689.021	PIWIL1/PIWIL3	224.685	90.226	617.883	248.122
KB708147.1 20303001 20307000	4000	2748	17.366	47.721	PIWIL1/PIWIL3	49.889	108.127	137.095	297.133
KB708157.1 12810001 12813000	3000	2735	4.601	12.583	PIWIL1	25.582	1.131	69.967	3.093
KB708237.1 1953001 1956000	3000	2724	14.927	40.662	PIWIL1/PIWIL3	23.506	3.407	64.03	9.28
KB708201.1 5979001 5982000	3000	2720	4.554	12.385	PIWIL1/PIWIL3	364.915	10.764	992.568	29.278
KB711259.1 1 4546	4546	2696	18.255	49.216	PIWIL1/PIWIL3	28.562	10.069	77.004	27.146
KB708370.1 1034001 1037000	3000	2668	4.426	11.808	PIWIL1/PIWIL3	0.918	4.716	2.448	12.581
KB708146.1 12690001 12693000	3000	2665	6.743	17.969	PIWIL3	2.886	4.304	7.691	11.469
KB708250.1 5209001 5212000	3000	2623	199.512	523.319	PIWIL1/PIWIL3	174.53	85.498	457.793	224.261
KB708387.1 914001 917000	3000	2611	5.78	15.092	PIWIL1/PIWIL3	4	5.606	10.445	14.636
KB708159.1 12654001 12657000	3000	2602	4.472	11.636	PIWIL1/PIWIL3	5.115	2.564	13.31	6.672
KB708321.1 2566001 2571000	5000	2598	411.389	1068.79	PIWIL1/PIWIL3	61.27	118.097	159.18	306.816
KB710774.1 1 5000	5000	2573	11.97	30.8	PIWIL1/PIWIL3	11.686	19.847	30.069	51.066
KB708172.1 7022001 7025000	3000	2571	8.47	21.777	PIWIL1/PIWIL3	1.705	9.766	4.383	25.108
KB708224.1 8361001 8365000	4000	2570	25.592	65.773	PIWIL1/PIWIL3	16.238	4.03	41.731	10.358
KB708168.1 14817001 14820000	3000	2567	57.796	148.362	PIWIL1/PIWIL3	37.548	16.881	96.386	43.334
KB708279.1 3275001 3278000	3000	2555	9.377	23.958	PIWIL1/PIWIL3	5.233	1.98	13.371	5.058
KB708136.1 18531001 18534000	3000	2547	85.252	217.138	PIWIL1/PIWIL3	31.971	65.369	81.431	166.494
KB708157.1 3072001 3075000	3000	2543	4.289	10.907	PIWIL3	1.939	5.054	4.93	12.852
KB708240.1 3216001 3219000	3000	2531	4.729	11.97	PIWIL1/PIWIL3	6.556	6.049	16.594	15.311
KB708189.1 1852001 1856000	4000	2530	9.538	24.132	PIWIL1/PIWIL3	4.303	3.131	10.887	7.922
KB708130.1 32992001 32996000	4000	2523	127.552	321.814	PIWIL1/PIWIL3	100.293	55.892	253.038	141.016
KB708460.1 172001 175000	3000	2518	4.044	10.181	PIWIL3	3.906	17.53	9.835	44.14
KB708378.1 1084001 1091000	7000	2510	24.479	61.443	PIWIL1/PIWIL3	4.49	33.22	11.27	83.383
APMT01230297.1 1 2501	2501	2501	85.936	214.925	PIWIL1/PIWIL3	51.735	40.387	129.389	101.007
KB708173.1 8472001 8475000	3000	2500	52.514	131.285	PIWIL1/PIWIL3	20.32	25.933	50.799	64.832
KB708197.1 11205001 11208000	3000	2500	72.648	181.62	PIWIL1/PIWIL3	20.913	42.709	52.283	106.772
APMT01210908.1 10001 12491	2491	2491	59.636	148.553	PIWIL1/PIWIL3	16.364	7.059	40.762	17.584
KB709046.1 7001 12000	5000	2491	9.329	23.239	PIWIL1/PIWIL3	4.635	11.965	11.547	29.805
KB708141.1 7299001 7304000	5000	2458	14.672	36.065	PIWIL1/PIWIL3	13.256	15.915	32.583	39.12
KB708160.1 1482001 1486000	4000	2439	27.011	65.88	PIWIL1/PIWIL3	54.354	33.491	132.57	81.685
KB708159.1 10185001 10189000	4000	2437	470.847	1147.45	PIWIL1/PIWIL3	1062.1	291.096	2588.34	709.401
KB709177.1 1001 6000	5000	2427	6.622	16.072	PIWIL1/PIWIL3	15.534	6.444	37.702	15.64
KB708330.1 2343001 2346000	3000	2420	17.145	41.491	PIWIL1/PIWIL3	11.915	9.905	28.835	23.969
KB708206.1 2208001 2212000	4000	2419	5.242	12.68	PIWIL1/PIWIL3	3.479	7.251	8.415	17.541
KB708250.1 2524001 2529000	5000	2415	10.137	24.48	PIWIL1/PIWIL3	4.847	4.456	11.705	10.761
KB708397.1 853001 857000	4000	2382	9.79	23.32	PIWIL1/PIWIL3	5.887	28.66	14.024	68.269
KB708131.1 14995001 14999000	4000	2379	19.068	45.362	PIWIL1/PIWIL3	8.272	28.305	19.68	67.337
KB708553.1 64001 67000	3000	2379	4.208	10.009	PIWIL3	2.28	56.192	5.424	133.681
KB708137.1 20518001 20523000	5000	2374	19.151	45.464	PIWIL1/PIWIL3	108.112	43.153	256.657	102.446
KB708240.1 1247001 1250000	3000	2367	13.232	31.322	PIWIL1/PIWIL3	8.092	49.08	19.153	116.173
KB708142.1 16014001 16018000	4000	2366	1065.16	2520.17	PIWIL1/PIWIL3	2329.06	891.342	5510.56	2108.92
KB708292.1 2747001 2750000	3000	2348	13.681	32.123	PIWIL1/PIWIL3	9.534	8.493	22.387	19.941
KB708154.1 15854001 15860000	6000	2335	10.987	25.656	PIWIL1/PIWIL3	23.134	37.916	54.018	88.535
KB708133.1 1115001 1118000	3000	2330	4.317	10.06	PIWIL1/PIWIL3	5.675	4.006	13.223	9.335
KB708251.1 6291001 6296000	5000	2310	67.942	156.945	PIWIL1/PIWIL3	4.529	5.353	10.462	12.365
KB708185.1 558001 561000	3000	2292	14.698	33.686	PIWIL1/PIWIL3	2.233	240.594	5.119	551.442
KB708202.1 8736001 8740000	4000	2274	40.365	91.789	PIWIL1/PIWIL3	24.028	13.534	54.639	30.776
KB708449.1 176001 184000	8000	2246	7.364	16.54	PIWIL1/PIWIL3	31.918	36.256	71.688	81.431
KB708358.1 1373001 1376000	3000	2245	5.983	13.432	PIWIL1	1.822	12.505	4.09	28.074
KB708306.1 1308001 1311000	3000	2224	22.233	49.446	PIWIL1/PIWIL3	5.384	36.796	11.973	81.835
KB708205.1 1606001 1609000	3000	2190	8.331	18.245	PIWIL1/PIWIL3	476.711	0.799	1044	1.75
KB708134.1 17001 23000	6000	2168	354.184	767.871	PIWIL1/PIWIL3	261.873	173.235	567.74	375.573
APMT01217190.1 4001 6155	2155	2155	11.758	25.339	PIWIL1/PIWIL3	14.667	3.498	31.608	7.538
KB708175.1 2134001 2137000	3000	2135	17.043	36.385	PIWIL1/PIWIL3	43.099	0.562	92.016	1.199
KB708139.1 19102001 19105000	3000	2101	8.265	17.365	PIWIL1/PIWIL3	3.639	406.039	7.645	853.088
KB708365.1 1245001 1249000	4000	2090	7.252	15.156	PIWIL1/PIWIL3	8.728	13.753	18.241	28.743
KB708212.1 8459001 8463000	4000	2080	6.02	12.521	PIWIL3	0.891	31.784	1.853	66.11
KB708143.1 3369001 3372000	3000	2037	7.276	14.823	PIWIL1/PIWIL3	54.884	2.946	111.798	6.001
KB708155.1 18968001 18972000	4000	2030	11.155	22.644	PIWIL1/PIWIL3	5.749	2.723	11.671	5.527
KB708127.1 37735001 37739000	4000	2029	21.823	44.28	PIWIL1/PIWIL3	32.308	6.597	65.552	13.386
KB708268.1 5611001 5614000	3000	2027	9.845	19.957	PIWIL1/PIWIL3	10.544	15.352	21.372	31.118
KB708209.1 3329001 3333000	4000	2007	73.34	147.194	PIWIL1/PIWIL3	208.282	646.706	418.021	1297.94
KB708303.1 3134001 3137000	3000	2006	9.619	19.295	PIWIL1/PIWIL3	1.653	29.279	3.316	58.733
KB709255.1 14001 17853	3853	2006	9.165	18.385	PIWIL1/PIWIL3	5.291	54.916	10.613	110.161
APMT01209951.1 5001 7000	2000	2000	21.333	42.666	PIWIL1/PIWIL3	5.166	15.227	10.333	30.455
APMT01218952.1 1001 3000	2000	2000	14.753	29.507	PIWIL1/PIWIL3	49.879	22.384	99.758	44.768
APMT01227264.1 1 2000	2000	2000	77.514	155.027	PIWIL1/PIWIL3	20.604	15.768	41.208	31.536
KB708127.1 15273001 15275000	2000	2000	12.894	25.788	PIWIL1/PIWIL3	16.849	14.461	33.699	28.923
KB708127.1 54791001 54793000	2000	2000	855.154	1710.31	PIWIL1/PIWIL3	109.988	90.388	219.977	180.775
KB708127.1 587001 589000	2000	2000	5.626	11.251	PIWIL1/PIWIL3	6.906	11.238	13.812	22.476
KB708128.1 20804001 20806000	2000	2000	8.532	17.063	PIWIL1/PIWIL3	3.379	275.772	6.758	551.544
KB708128.1 28458001 28460000	2000	2000	9.684	19.369	PIWIL1/PIWIL3	2.044	8.342	4.088	16.684
KB708130.1 10733001 10735000	2000	2000	6.32	12.64	PIWIL1/PIWIL3	2.954	11.312	5.908	22.625
KB708134.1 9237001 9239000	2000	2000	17.516	35.031	PIWIL1/PIWIL3	13.14	28.465	26.28	56.93
KB708134.1 9526001 9528000	2000	2000	6.522	13.044	PIWIL1/PIWIL3	4.294	5.087	8.587	10.174
KB708135.1 221001 223000	2000	2000	5.056	10.111	PIWIL1	9.713	0.02	19.426	0.039
KB708135.1 783001 785000	2000	2000	19.548	39.095	PIWIL1/PIWIL3	15.36	22.253	30.721	44.506
KB708137.1 6324001 6326000	2000	2000	14.598	29.196	PIWIL1/PIWIL3	8.456	8.14	16.912	16.281
KB708137.1 8002001 8004000	2000	2000	10.671	21.343	PIWIL1/PIWIL3	5.07	6.306	10.14	12.611
KB708138.1 14046001 14048000	2000	2000	52.375	104.75	PIWIL1/PIWIL3	8.783	15.314	17.565	30.628
KB708138.1 6912001 6914000	2000	2000	26.176	52.351	PIWIL1/PIWIL3	49.131	32.252	98.262	64.504
KB708141.1 17654001 17656000	2000	2000	29.904	59.809	PIWIL1/PIWIL3	23.773	30.184	47.547	60.369
KB708141.1 2604001 2606000	2000	2000	8.604	17.207	PIWIL1/PIWIL3	2.262	5.564	4.524	11.127
KB708141.1 3614001 3616000	2000	2000	5.1	10.199	PIWIL1/PIWIL3	2.269	7.924	4.539	15.849
KB708142.1 14321001 14323000	2000	2000	12.984	25.968	PIWIL1/PIWIL3	4.386	27.526	8.772	55.051
KB708143.1 12753001 12755000	2000	2000	7.803	15.607	PIWIL1	5.948	6.037	11.897	12.074
KB708144.1 2001001 2003000	2000	2000	9.671	19.343	PIWIL1/PIWIL3	1.546	15.188	3.091	30.377
KB708144.1 20821001 20823000	2000	2000	7.961	15.922	PIWIL1/PIWIL3	1.456	6.923	2.911	13.846
KB708146.1 4538001 4540000	2000	2000	8.116	16.232	PIWIL1/PIWIL3	20.203	6.376	40.406	12.753
KB708147.1 11837001 11839000	2000	2000	42.249	84.499	PIWIL1/PIWIL3	38.31	72.688	76.62	145.375
KB708147.1 18063001 18065000	2000	2000	52.422	104.842	PIWIL1/PIWIL3	10.888	38.229	21.776	76.458
KB708148.1 12479001 12481000	2000	2000	11.588	23.175	PIWIL1	9.858	0.714	19.715	1.427
KB708149.1 16901001 16903000	2000	2000	5.552	11.105	PIWIL3	2.066	10.571	4.133	21.142
KB708151.1 5743001 5745000	2000	2000	165.564	331.128	PIWIL1/PIWIL3	518.312	75.05	1036.62	150.1
KB708152.1 10373001 10375000	2000	2000	26.933	53.867	PIWIL1	51.818	0.308	103.636	0.617
KB708152.1 13565001 13567000	2000	2000	17.975	35.951	PIWIL1	53.626	0.445	107.253	0.89
KB708152.1 6119001 6121000	2000	2000	9.6	19.2	PIWIL1/PIWIL3	16.106	3.925	32.212	7.85
KB708153.1 10517001 10519000	2000	2000	17.228	34.457	PIWIL1/PIWIL3	16.205	26.956	32.41	53.913
KB708153.1 410001 412000	2000	2000	9.672	19.344	PIWIL1/PIWIL3	7	4.656	14.001	9.311
KB708155.1 19287001 19289000	2000	2000	30.786	61.572	PIWIL1/PIWIL3	20.419	9.29	40.838	18.58
KB708159.1 13240001 13242000	2000	2000	7.694	15.387	PIWIL1/PIWIL3	28.213	1.736	56.426	3.472
KB708159.1 15339001 15341000	2000	2000	13.697	27.395	PIWIL1/PIWIL3	7.425	46.089	14.85	92.178
KB708163.1 7080001 7082000	2000	2000	11.568	23.137	PIWIL1/PIWIL3	6.342	8.092	12.683	16.183
KB708164.1 4223001 4225000	2000	2000	38.546	77.093	PIWIL1/PIWIL3	605.482	170.087	1210.96	340.174
KB708164.1 6508001 6510000	2000	2000	6.564	13.128	PIWIL3	0.798	5.346	1.597	10.692
KB708165.1 3609001 3611000	2000	2000	51.644	103.288	PIWIL1/PIWIL3	12.837	8.933	25.674	17.866
KB708165.1 7670001 7672000	2000	2000	57.422	114.845	PIWIL1/PIWIL3	8.171	331.634	16.342	663.269
KB708167.1 555001 557000	2000	2000	20.313	40.627	PIWIL1/PIWIL3	11.866	18.878	23.733	37.756
KB708169.1 1553001 1555000	2000	2000	11.537	23.076	PIWIL1/PIWIL3	11.379	2.195	22.757	4.389
KB708172.1 6370001 6372000	2000	2000	21.197	42.394	PIWIL1/PIWIL3	25.518	24.049	51.036	48.098
KB708173.1 11142001 11144000	2000	2000	5.076	10.151	PIWIL1	1.494	206.415	2.988	412.83
KB708176.1 11451001 11453000	2000	2000	6.188	12.375	PIWIL1/PIWIL3	1.93	21.349	3.859	42.699
KB708176.1 12094001 12096000	2000	2000	6.633	13.267	PIWIL1/PIWIL3	4.099	9.166	8.198	18.332
KB708176.1 5825001 5827000	2000	2000	28.37	56.74	PIWIL1/PIWIL3	14.37	63.185	28.739	126.37
KB708179.1 2053001 2055000	2000	2000	10.958	21.915	PIWIL1/PIWIL3	3.958	58.586	7.916	117.172
KB708179.1 2329001 2331000	2000	2000	26.598	53.196	PIWIL1/PIWIL3	11.379	6.388	22.757	12.777
KB708180.1 3355001 3357000	2000	2000	5.825	11.652	PIWIL1/PIWIL3	5.464	2.158	10.929	4.316
KB708180.1 6660001 6662000	2000	2000	18.618	37.237	PIWIL1/PIWIL3	12.441	19.04	24.882	38.079
KB708181.1 11526001 11528000	2000	2000	20.464	40.929	PIWIL1	48.231	0.392	96.462	0.785
KB708181.1 12613001 12615000	2000	2000	10.474	20.948	PIWIL1/PIWIL3	42.896	2.179	85.792	4.357
KB708181.1 3402001 3404000	2000	2000	12.749	25.499	PIWIL1/PIWIL3	3.688	12.434	7.377	24.868
KB708182.1 3596001 3598000	2000	2000	18.77	37.539	PIWIL1/PIWIL3	16.572	11.534	33.143	23.067
KB708182.1 5062001 5064000	2000	2000	26.78	53.56	PIWIL1/PIWIL3	22.061	28.568	44.121	57.137
KB708182.1 8867001 8869000	2000	2000	12.322	24.643	PIWIL1/PIWIL3	3.695	22.652	7.39	45.304
KB708185.1 4193001 4195000	2000	2000	95.439	190.879	PIWIL1/PIWIL3	45.498	11.621	90.995	23.243
KB708186.1 1183001 1185000	2000	2000	6.072	12.144	PIWIL1/PIWIL3	18.371	5.21	36.742	10.421
KB708187.1 3691001 3693000	2000	2000	5.75	11.5	PIWIL3	0.016	5.11	0.032	10.22
KB708187.1 5709001 5711000	2000	2000	18.068	36.135	PIWIL1/PIWIL3	7.242	8.249	14.483	16.498
KB708190.1 5970001 5972000	2000	2000	8.274	16.548	PIWIL1/PIWIL3	8.578	17.337	17.156	34.673
KB708191.1 4006001 4008000	2000	2000	19.934	39.868	PIWIL1/PIWIL3	2.361	13.773	4.723	27.546
KB708192.1 7019001 7021000	2000	2000	13.981	27.961	PIWIL1/PIWIL3	13.255	5.928	26.511	11.856
KB708194.1 4341001 4343000	2000	2000	79.33	158.661	PIWIL1/PIWIL3	33.01	57.694	66.021	115.388
KB708196.1 2485001 2487000	2000	2000	13.699	27.398	PIWIL1/PIWIL3	6.608	3.002	13.215	6.003
KB708196.1 5351001 5353000	2000	2000	7.61	15.22	PIWIL1/PIWIL3	2.45	9.629	4.9	19.257
KB708196.1 5389001 5391000	2000	2000	35.935	71.871	PIWIL1	8.258	2.602	16.515	5.205
KB708197.1 6790001 6792000	2000	2000	19.835	39.67	PIWIL1/PIWIL3	12.044	15.998	24.088	31.997
KB708198.1 1024001 1026000	2000	2000	8.542	17.083	PIWIL1/PIWIL3	4.041	19.093	8.082	38.185
KB708201.1 10087001 10089000	2000	2000	24.181	48.363	PIWIL1	49.72	0.363	99.44	0.726
KB708202.1 392001 394000	2000	2000	6.248	12.495	PIWIL1/PIWIL3	10.982	1.686	21.963	3.372
KB708206.1 432001 434000	2000	2000	7.404	14.808	PIWIL1/PIWIL3	5.707	86.42	11.414	172.841
KB708206.1 6195001 6197000	2000	2000	9.131	18.263	PIWIL1	8.986	12.055	17.971	24.109
KB708207.1 6951001 6953000	2000	2000	9.538	19.078	PIWIL1/PIWIL3	5.371	6.829	10.742	13.658
KB708211.1 4523001 4525000	2000	2000	578.604	1157.21	PIWIL1/PIWIL3	82.278	32.415	164.555	64.83
KB708213.1 2461001 2463000	2000	2000	11.233	22.465	PIWIL1/PIWIL3	16.456	8.56	32.912	17.12
KB708218.1 4549001 4551000	2000	2000	8.84	17.68	PIWIL1/PIWIL3	1.076	13.898	2.153	27.795
KB708222.1 8242001 8244000	2000	2000	24.478	48.956	PIWIL1/PIWIL3	9.617	17.064	19.234	34.127
KB708223.1 611001 613000	2000	2000	6.213	12.426	PIWIL1/PIWIL3	8.117	1.204	16.235	2.409
KB708226.1 8583001 8585000	2000	2000	6.081	12.163	PIWIL1/PIWIL3	5.425	2.03	10.85	4.06
KB708231.1 2930001 2932000	2000	2000	16.182	32.364	PIWIL1/PIWIL3	5.892	14.981	11.784	29.962
KB708231.1 5557001 5559000	2000	2000	23.44	46.881	PIWIL3	0.23	80.579	0.461	161.157
KB708237.1 5597001 5599000	2000	2000	6.171	12.342	PIWIL3	0.124	18.696	0.249	37.392
KB708239.1 3579001 3581000	2000	2000	10.47	20.938	PIWIL1/PIWIL3	3.154	29.52	6.307	59.041
KB708243.1 4989001 4991000	2000	2000	15.889	31.777	PIWIL1/PIWIL3	4.351	63.106	8.701	126.212
KB708245.1 4744001 4746000	2000	2000	5.878	11.757	PIWIL3	0.436	7.859	0.873	15.719
KB708246.1 2938001 2940000	2000	2000	173.382	346.765	PIWIL1/PIWIL3	12.886	17.678	25.772	35.357
KB708247.1 2001 4000	2000	2000	11.419	22.837	PIWIL1/PIWIL3	10.124	1.614	20.249	3.229
KB708249.1 5789001 5791000	2000	2000	8.874	17.747	PIWIL1	7.741	0.427	15.482	0.854
KB708255.1 4529001 4531000	2000	2000	6.156	12.311	PIWIL1/PIWIL3	7.26	1.254	14.52	2.508
KB708263.1 3858001 3860000	2000	2000	38.343	76.686	PIWIL3	0.108	85.972	0.215	171.943
KB708269.1 3812001 3814000	2000	2000	10.38	20.76	PIWIL1/PIWIL3	7.133	0.881	14.266	1.763
KB708270.1 975001 977000	2000	2000	22.736	45.473	PIWIL1/PIWIL3	14.845	22.942	29.69	45.885
KB708271.1 1369001 1371000	2000	2000	8.269	16.538	PIWIL1/PIWIL3	3.675	5.604	7.35	11.208
KB708283.1 2309001 2311000	2000	2000	34.253	68.505	PIWIL1/PIWIL3	24.875	7.707	49.751	15.415
KB708283.1 373001 375000	2000	2000	71.454	142.91	PIWIL1/PIWIL3	37.109	36.609	74.218	73.218
KB708286.1 828001 830000	2000	2000	8.579	17.158	PIWIL1/PIWIL3	10.372	7.668	20.744	15.335
KB708297.1 191001 193000	2000	2000	5.242	10.484	PIWIL1	14.422	16.656	28.845	33.312
KB708314.1 218001 220000	2000	2000	30.285	60.57	PIWIL1/PIWIL3	60.033	37.569	120.066	75.139
KB708323.1 2029001 2031000	2000	2000	7.693	15.386	PIWIL1/PIWIL3	3.892	8.919	7.784	17.838
KB708324.1 1476001 1478000	2000	2000	15.013	30.028	PIWIL1/PIWIL3	2.646	18.211	5.292	36.422
KB708339.1 1960001 1962000	2000	2000	33.25	66.499	PIWIL1/PIWIL3	16.082	12.767	32.165	25.534
KB708351.1 1171001 1173000	2000	2000	218.341	436.682	PIWIL1/PIWIL3	177.481	135.141	354.962	270.281
KB708366.1 460001 462000	2000	2000	12.164	24.329	PIWIL3	4.606	6.702	9.211	13.404
KB708391.1 107001 109000	2000	2000	6.122	12.243	PIWIL3	0.051	12.731	0.101	25.462
KB708391.1 800001 802000	2000	2000	5.679	11.358	PIWIL1/PIWIL3	1.857	130.309	3.715	260.618
KB708395.1 646001 648000	2000	2000	32.009	64.017	PIWIL1/PIWIL3	38.98	8.253	77.961	16.506
KB708398.1 422001 424000	2000	2000	5.951	11.902	PIWIL1/PIWIL3	2.517	7.018	5.034	14.035
KB708439.1 159001 161000	2000	2000	11.796	23.592	PIWIL1/PIWIL3	12.142	17.55	24.284	35.101
KB709223.1 7001 9000	2000	2000	22.766	45.532	PIWIL1/PIWIL3	5.484	39.722	10.967	79.444
KB710990.1 1001 3000	2000	2000	7.376	14.752	PIWIL3	2.131	31.784	4.262	63.568
KB708134.1 26493001 26496000	3000	1993	8.955	17.848	PIWIL1/PIWIL3	8.713	26.816	17.365	53.445
KB708138.1 2813001 2815000	2000	1993	6.27	12.497	PIWIL1/PIWIL3	1.988	20.443	3.963	40.742
KB708204.1 5900001 5902000	2000	1993	34.985	69.725	PIWIL1/PIWIL3	30.961	11.96	61.706	23.836
KB708132.1 13603001 13606000	3000	1962	8.311	16.305	PIWIL1/PIWIL3	8.202	42.665	16.092	83.708
KB708382.1 880001 883000	3000	1925	44.397	85.464	PIWIL1/PIWIL3	180.745	1.956	347.934	3.766
KB708510.1 53001 55000	2000	1916	12.167	23.312	PIWIL1/PIWIL3	18.767	10.682	35.957	20.466
KB708194.1 6611001 6613000	2000	1915	22.809	43.678	PIWIL1/PIWIL3	38.984	12.035	74.655	23.047
KB708245.1 3844001 3846000	2000	1911	31.145	59.519	PIWIL1/PIWIL3	1.185	23.96	2.265	45.788
KB708132.1 889001 891000	2000	1900	14.153	26.892	PIWIL1/PIWIL3	43.984	6.617	83.569	12.572
KB708186.1 12150001 12152000	2000	1900	17.52	33.287	PIWIL1/PIWIL3	3.276	41.937	6.224	79.68
KB711799.1 1 3925	3925	1899	17.574	33.374	PIWIL1/PIWIL3	12.69	31.304	24.099	59.447
KB708207.1 666001 668000	2000	1896	9.871	18.715	PIWIL1/PIWIL3	15.583	11.486	29.545	21.778
KB708206.1 6990001 6993000	3000	1890	6.058	11.45	PIWIL1/PIWIL3	13.066	20.823	24.695	39.356
KB708359.1 1421001 1424000	3000	1875	7.883	14.781	PIWIL1/PIWIL3	7.369	3.729	13.817	6.991
KB708560.1 36001 41000	5000	1866	17.443	32.549	PIWIL1/PIWIL3	23.544	12.989	43.933	24.238
KB708173.1 13554001 13556000	2000	1825	11.241	20.516	PIWIL1/PIWIL3	18.614	7.055	33.971	12.875
KB708218.1 5102001 5104000	2000	1814	6.939	12.588	PIWIL1/PIWIL3	11.734	2.885	21.286	5.234
KB708132.1 9793001 9795000	2000	1805	6.122	11.051	PIWIL1/PIWIL3	0.777	24.446	1.403	44.125
KB708134.1 25840001 25842000	2000	1800	16.307	29.354	PIWIL1/PIWIL3	6.044	3.54	10.88	6.372
KB708173.1 14223001 14225000	2000	1800	22.458	40.424	PIWIL1/PIWIL3	34.674	2.139	62.414	3.85
KB708545.1 46001 50000	4000	1792	103.212	184.955	PIWIL1/PIWIL3	53.848	56.989	96.495	102.125
KB708146.1 4349001 4352000	3000	1781	16.219	28.886	PIWIL1/PIWIL3	103.102	11.911	183.624	21.213
KB708250.1 4660001 4662000	2000	1780	11.805	21.013	PIWIL3	0.076	45.634	0.136	81.229
KB708130.1 28805001 28809000	4000	1775	28.29	50.215	PIWIL1/PIWIL3	29.068	70.917	51.595	125.878
KB708131.1 16141001 16145000	4000	1768	8.948	15.819	PIWIL1/PIWIL3	5.239	15.187	9.262	26.85
KB708209.1 6693001 6695000	2000	1760	17.57	30.924	PIWIL1/PIWIL3	23.23	23.658	40.884	41.638
KB708250.1 6860001 6862000	2000	1747	14.833	25.913	PIWIL1/PIWIL3	10.099	10.111	17.643	17.664
KB708261.1 3875001 3877000	2000	1733	8.838	15.317	PIWIL1/PIWIL3	5.731	11.107	9.932	19.249
KB708310.1 245001 248000	3000	1724	41.167	70.973	PIWIL1/PIWIL3	24.422	84.213	42.104	145.183
KB709062.1 18001 20711	2711	1721	32.94	56.689	PIWIL1/PIWIL3	27.138	33.12	46.705	57
KB708305.1 926001 929000	3000	1715	9.054	15.528	PIWIL1/PIWIL3	7.639	11.203	13.101	19.214
KB708239.1 4045001 4047000	2000	1710	16.485	28.189	PIWIL1/PIWIL3	6.81	2.107	11.645	3.603
KB708127.1 49221001 49223000	2000	1698	60.325	102.431	PIWIL1/PIWIL3	5.787	7.816	9.827	13.271
KB708159.1 13362001 13364000	2000	1697	52.002	88.247	PIWIL1/PIWIL3	50.941	23.638	86.447	40.113
KB708243.1 759001 761000	2000	1695	19.828	33.609	PIWIL3	0.227	6.002	0.384	10.174
KB711822.1 1 3852	3852	1686	6.744	11.37	PIWIL1/PIWIL3	3.664	8.231	6.177	13.877
KB708366.1 131001 133000	2000	1682	1027.42	1728.13	PIWIL1/PIWIL3	183.539	274.677	308.712	462.006
KB708296.1 3236001 3238000	2000	1681	6.496	10.919	PIWIL1/PIWIL3	8.169	3.497	13.732	5.878
KB708148.1 1010001 1012000	2000	1663	8.614	14.325	PIWIL1/PIWIL3	8.1	4.007	13.47	6.664
KB708435.1 30001 32000	2000	1645	38.575	63.456	PIWIL1/PIWIL3	17.107	8.638	28.141	14.21
KB708168.1 10642001 10644000	2000	1641	7.466	12.252	PIWIL1/PIWIL3	32.009	131.32	52.527	215.496
KB708324.1 2134001 2136000	2000	1635	18.32	29.953	PIWIL1/PIWIL3	2.873	331.65	4.698	542.247
KB708223.1 2932001 2934000	2000	1624	9.762	15.855	PIWIL1/PIWIL3	6.969	9.096	11.318	14.772
KB708218.1 5851001 5853000	2000	1621	12.207	19.787	PIWIL1	13.621	0.161	22.08	0.261
KB708255.1 259001 261000	2000	1618	10.709	17.328	PIWIL1/PIWIL3	3.24	17.467	5.242	28.261
KB708358.1 1090001 1092000	2000	1608	11.371	18.284	PIWIL1/PIWIL3	17.818	13.177	28.651	21.189
KB708434.1 318001 321000	3000	1608	23.025	37.024	PIWIL1/PIWIL3	76.65	8.996	123.253	14.465
APMT01219891.1 3001 4604	1604	1604	7.73	12.399	PIWIL1	6.986	1.069	11.206	1.715
KB708280.1 326001 329000	3000	1604	66.698	106.985	PIWIL1/PIWIL3	66.143	4.106	106.094	6.586
KB708158.1 18092001 18094000	2000	1561	8.563	13.368	PIWIL1/PIWIL3	3.281	8.628	5.121	13.469
KB708258.1 393001 395000	2000	1555	41.246	64.138	PIWIL1	208.117	0.271	323.622	0.422
KB708246.1 2844001 2846000	2000	1538	7.131	10.967	PIWIL1/PIWIL3	4.167	14.748	6.409	22.683
KB708127.1 34612001 34615000	3000	1527	19.655	30.012	PIWIL1/PIWIL3	10.585	6.469	16.164	9.878
KB708175.1 13347001 13349000	2000	1519	19.774	30.037	PIWIL1	16.433	1.071	24.962	1.627
KB708132.1 12318001 12320000	2000	1500	19.569	29.354	PIWIL1/PIWIL3	9.017	7.146	13.525	10.719
KB708312.1 2286001 2289000	3000	1492	144.121	215.028	PIWIL1/PIWIL3	480.714	270.105	717.225	402.997
KB708492.1 42001 44000	2000	1479	23.552	34.834	PIWIL1/PIWIL3	11.742	1.853	17.367	2.741
KB710815.1 1 5000	5000	1456	60.386	87.922	PIWIL1/PIWIL3	251.474	156.967	366.146	228.544
KB708716.1 6001 8000	2000	1452	58.304	84.657	PIWIL1/PIWIL3	42.81	11.427	62.16	16.592
KB708524.1 46001 48000	2000	1413	21.008	29.685	PIWIL1/PIWIL3	20.089	20.699	28.386	29.248
KB708983.1 19001 23000	4000	1411	16.72	23.592	PIWIL1/PIWIL3	43.769	13.19	61.758	18.611
KB708339.1 2011001 2013000	2000	1408	24.817	34.941	PIWIL1/PIWIL3	37.783	11.759	53.199	16.556
KB708457.1 78001 80000	2000	1402	8.67	12.155	PIWIL1/PIWIL3	16.609	20.383	23.286	28.577
KB714198.1 1 2469	2469	1395	12.002	16.744	PIWIL1/PIWIL3	13.745	6.785	19.174	9.465
KB708379.1 353001 355000	2000	1386	28.54	39.556	PIWIL1/PIWIL3	17.098	24.118	23.698	33.428
KB708148.1 7053001 7055000	2000	1382	16.549	22.871	PIWIL1/PIWIL3	71.852	67.47	99.299	93.243
KB708217.1 8746001 8749000	3000	1373	9.021	12.386	PIWIL1	1.616	65.564	2.219	90.019
KB708312.1 2207001 2209000	2000	1372	8.072	11.074	PIWIL1/PIWIL3	3.891	8.83	5.339	12.115
KB708131.1 30711001 30713000	2000	1370	17.198	23.561	PIWIL1/PIWIL3	14.723	3.915	20.171	5.364
KB708153.1 268001 271000	3000	1369	11.046	15.122	PIWIL1/PIWIL3	5.459	26.903	7.473	36.83
KB708208.1 6895001 6897000	2000	1350	8.638	11.662	PIWIL1/PIWIL3	64.576	50.777	87.178	68.549
KB708146.1 22579001 22581000	2000	1348	28.255	38.088	PIWIL1/PIWIL3	85.185	48.99	114.829	66.039
KB708129.1 16642001 16646000	4000	1345	11.495	15.461	PIWIL1/PIWIL3	4.377	47.16	5.887	63.43
KB708360.1 889001 892000	3000	1329	31.584	41.974	PIWIL1/PIWIL3	9.131	59.755	12.135	79.415
KB708167.1 4703001 4705000	2000	1328	34.45	45.75	PIWIL1/PIWIL3	35.861	17.612	47.623	23.389
KB708243.1 3386001 3388000	2000	1310	8.062	10.56	PIWIL1/PIWIL3	9.479	25.242	12.417	33.067
KB708243.1 3499001 3503000	4000	1310	28.114	36.829	PIWIL1/PIWIL3	264.904	12.134	347.024	15.895
KB708292.1 1991001 1994000	3000	1310	37.685	49.367	PIWIL1/PIWIL3	12.656	5.059	16.58	6.627
KB708418.1 16001 18000	2000	1310	75.292	98.632	PIWIL1/PIWIL3	4.353	508.931	5.703	666.7
KB708462.1 166001 168000	2000	1308	14.315	18.725	PIWIL1/PIWIL3	73.743	40.233	96.456	52.625
KB708243.1 3493001 3495000	2000	1303	52.036	67.803	PIWIL1/PIWIL3	531.467	22.405	692.501	29.194
KB708240.1 1256001 1258000	2000	1298	15.399	19.988	PIWIL1/PIWIL3	10.62	16.137	13.785	20.946
KB709366.1 7001 8677	1677	1288	44.167	56.887	PIWIL1/PIWIL3	6.763	138.898	8.711	178.9
KB708140.1 1118001 1120000	2000	1272	20.117	25.588	PIWIL1/PIWIL3	3.052	124.266	3.882	158.066
KB709745.1 2001 5000	3000	1266	20.831	26.372	PIWIL1/PIWIL3	18.751	14.638	23.739	18.532
KB708352.1 1456001 1458000	2000	1265	20.348	25.74	PIWIL1/PIWIL3	9.245	85.605	11.695	108.29
KB708282.1 3525001 3527000	2000	1262	22.747	28.707	PIWIL1/PIWIL3	22.308	1.575	28.153	1.988
KB711815.1 1 3000	3000	1256	23.84	29.943	PIWIL1/PIWIL3	2.928	430.399	3.677	540.581
KB708135.1 21883001 21886000	3000	1251	18.053	22.584	PIWIL1/PIWIL3	11.924	16.48	14.917	20.616
KB708936.1 20001 23000	3000	1240	34.385	42.637	PIWIL1/PIWIL3	9.007	65.258	11.169	80.92
KB708200.1 2080001 2084000	4000	1233	25.876	31.905	PIWIL1/PIWIL3	12.98	28.586	16.004	35.246
KB708178.1 4613001 4617000	4000	1226	23.168	28.404	PIWIL1/PIWIL3	86.117	60.268	105.58	73.889
KB708178.1 11431001 11433000	2000	1202	25.227	30.323	PIWIL1/PIWIL3	128.559	11.076	154.528	13.313
KB708435.1 378001 380000	2000	1197	58.832	70.421	PIWIL1/PIWIL3	70.556	22.185	84.455	26.555
KB708203.1 5372001 5374000	2000	1189	31.76	37.762	PIWIL1/PIWIL3	18.346	76.559	21.813	91.029
KB708185.1 566001 568000	2000	1186	8.46	10.034	PIWIL1/PIWIL3	20.481	9.766	24.291	11.583
KB708158.1 17637001 17639000	2000	1162	15.217	17.682	PIWIL1/PIWIL3	16.139	89.969	18.754	104.544
KB708149.1 12725001 12727000	2000	1161	17.32	20.108	PIWIL1/PIWIL3	2.103	295.628	2.442	343.224
APMT01235695.1 1 1155	1155	1155	9.591	11.078	PIWIL3	0.142	106.45	0.164	122.95
KB708298.1 885001 888000	3000	1155	35.876	41.437	PIWIL1/PIWIL3	9.359	71.377	10.81	82.441
KB708179.1 6731001 6733000	2000	1143	27.897	31.886	PIWIL1/PIWIL3	30.815	5.168	35.221	5.907
KB708567.1 70001 72000	2000	1137	71.743	81.572	PIWIL1/PIWIL3	76.014	47.93	86.428	54.496
KB708381.1 1100001 1102000	2000	1130	12.034	13.598	PIWIL1	4.612	45.869	5.212	51.832
KB708292.1 2089001 2091000	2000	1129	34.726	39.206	PIWIL1/PIWIL3	15.306	2.961	17.281	3.343
KB709148.1 1 2000	2000	1119	18.221	20.389	PIWIL1/PIWIL3	8.331	19.139	9.322	21.416
KB711352.1 3001 4098	1098	1098	15.041	16.515	PIWIL1/PIWIL3	25.721	10.964	28.242	12.039
KB708805.1 1001 4000	3000	1090	209.87	228.758	PIWIL1/PIWIL3	147.094	43.744	160.332	47.681
KB708205.1 5767001 5769000	2000	1078	55.008	59.298	PIWIL1/PIWIL3	10.878	378.622	11.727	408.155
KB708511.1 27001 29000	2000	1070	121.624	130.137	PIWIL1/PIWIL3	54.911	363.242	58.755	388.669
KB708303.1 1276001 1279000	3000	1069	172.532	184.437	PIWIL1/PIWIL3	40.528	9.83	43.324	10.508
KB708673.1 9001 12000	3000	1069	31.457	33.628	PIWIL1/PIWIL3	23.257	11.94	24.862	12.764
KB708135.1 21439001 21441000	2000	1067	15.558	16.6	PIWIL1/PIWIL3	5.904	11.431	6.3	12.197
KB714560.1 1 1862	1862	1047	367.28	384.542	PIWIL1/PIWIL3	469.257	234.878	491.312	245.917
APMT01237322.1 1 1045	1045	1045	1665.17	1740.1	PIWIL1/PIWIL3	1553.4	652.905	1623.3	682.286
KB709599.1 2001 4000	2000	1025	13.998	14.348	PIWIL1/PIWIL3	9.601	16.524	9.841	16.937
KB708157.1 5490001 5492000	2000	1002	25.551	25.602	PIWIL1/PIWIL3	2.824	29.94	2.83	30
APMT01207943.1 1 1000	1000	1000	13.519	13.519	PIWIL1/PIWIL3	12.565	6.417	12.565	6.417
APMT01208505.1 8001 9000	1000	1000	27.211	27.211	PIWIL1/PIWIL3	12.605	95.625	12.605	95.625
APMT01209386.1 6001 7000	1000	1000	18.773	18.773	PIWIL3	0.065	22.759	0.065	22.759
APMT01210019.1 1 1000	1000	1000	11.632	11.632	PIWIL3	0.22	21.967	0.22	21.967
APMT01210908.1 1 1000	1000	1000	39.444	39.444	PIWIL1	93.877	0.416	93.877	0.416
APMT01211032.1 5001 6000	1000	1000	900.405	900.405	PIWIL1/PIWIL3	50.157	25.257	50.157	25.257
APMT01212165.1 5001 6000	1000	1000	31.87	31.87	PIWIL1/PIWIL3	23.446	66.816	23.446	66.816
APMT01214410.1 7001 8000	1000	1000	13.962	13.962	PIWIL1/PIWIL3	3.474	26.954	3.474	26.954
APMT01216720.1 1001 2000	1000	1000	1691.18	1691.18	PIWIL1/PIWIL3	57.871	43.852	57.871	43.852
APMT01217720.1 1 1000	1000	1000	97.198	97.198	PIWIL1/PIWIL3	3.518	11.726	3.518	11.726
APMT01224190.1 1 1000	1000	1000	52.39	52.39	PIWIL1	101.328	0.576	101.328	0.576
APMT01226349.1 1 1000	1000	1000	38.576	38.576	PIWIL1/PIWIL3	195.698	96.285	195.698	96.285
APMT01226611.1 1 1000	1000	1000	16.748	16.748	PIWIL1	10.718	0.541	10.718	0.541
APMT01228498.1 1 1000	1000	1000	10.073	10.073	PIWIL1/PIWIL3	10.389	2.716	10.389	2.716
APMT01230646.1 1 1000	1000	1000	24.256	24.256	PIWIL1/PIWIL3	11.629	16.469	11.629	16.469
APMT01231081.1 1001 2000	1000	1000	35.345	35.345	PIWIL1/PIWIL3	345.858	15.793	345.858	15.793
APMT01232234.1 1 1000	1000	1000	46.101	46.101	PIWIL1/PIWIL3	38.823	46.374	38.823	46.374
APMT01232624.1 1 1000	1000	1000	33.957	33.957	PIWIL1/PIWIL3	11.055	9.529	11.055	9.529
APMT01234700.1 1 1000	1000	1000	97.379	97.379	PIWIL1/PIWIL3	1.029	118.358	1.029	118.358
APMT01235037.1 1 1000	1000	1000	25.636	25.636	PIWIL1/PIWIL3	20.621	122.346	20.621	122.346
APMT01236871.1 1 1000	1000	1000	32.366	32.366	PIWIL1/PIWIL3	353.685	14.637	353.685	14.637
KB708127.1 18023001 18024000	1000	1000	12.018	12.018	PIWIL3	0.129	64.418	0.129	64.418
KB708127.1 28477001 28478000	1000	1000	10.466	10.466	PIWIL1	22.346	0.326	22.346	0.326
KB708127.1 30598001 30599000	1000	1000	12.676	12.676	PIWIL3	0.84	72.456	0.84	72.456
KB708127.1 44044001 44045000	1000	1000	32.213	32.213	PIWIL1/PIWIL3	2582.44	17612.9	2582.44	17612.9
KB708127.1 44555001 44556000	1000	1000	72.362	72.362	PIWIL1/PIWIL3	156.764	498.037	156.764	498.037
KB708127.1 47988001 47989000	1000	1000	13.352	13.352	PIWIL3	0.501	54.476	0.501	54.476
KB708127.1 58791001 58792000	1000	1000	22.943	22.943	PIWIL3	0.215	88.683	0.215	88.683
KB708127.1 6642001 6643000	1000	1000	29.536	29.536	PIWIL1	92.337	0.158	92.337	0.158
KB708127.1 73315001 73316000	1000	1000	14.123	14.123	PIWIL1/PIWIL3	29.333	1.034	29.333	1.034
KB708127.1 76771001 76772000	1000	1000	579.953	579.953	PIWIL1/PIWIL3	29.766	183.56	29.766	183.56
KB708128.1 10802001 10803000	1000	1000	17.58	17.58	PIWIL1/PIWIL3	5.194	178.727	5.194	178.727
KB708128.1 18903001 18904000	1000	1000	28.149	28.149	PIWIL1/PIWIL3	18.67	76.397	18.67	76.397
KB708128.1 22170001 22171000	1000	1000	57.897	57.897	PIWIL1/PIWIL3	30.116	333.567	30.116	333.567
KB708128.1 32873001 32874000	1000	1000	15.002	15.002	PIWIL1/PIWIL3	3.221	11.999	3.221	11.999
KB708128.1 37845001 37846000	1000	1000	82.308	82.308	PIWIL3	0.866	29.292	0.866	29.292
KB708128.1 868001 869000	1000	1000	69.876	69.876	PIWIL1/PIWIL3	1656.05	5.48	1656.05	5.48
KB708129.1 1254001 1255000	1000	1000	77.537	77.537	PIWIL1/PIWIL3	162.72	43.974	162.72	43.974
KB708129.1 15382001 15383000	1000	1000	47.45	47.45	PIWIL1/PIWIL3	261.911	25.12	261.911	25.12
KB708129.1 22789001 22790000	1000	1000	46.194	46.194	PIWIL1/PIWIL3	73.294	333.57	73.294	333.57
KB708129.1 25046001 25047000	1000	1000	17.934	17.934	PIWIL3	0.431	110.35	0.431	110.35
KB708129.1 28780001 28781000	1000	1000	238.237	238.237	PIWIL1/PIWIL3	494.223	176.266	494.223	176.266
KB708129.1 32584001 32585000	1000	1000	10.604	10.604	PIWIL1/PIWIL3	30.697	1.023	30.697	1.023
KB708129.1 35285001 35286000	1000	1000	56.616	56.616	PIWIL1/PIWIL3	8.442	743.998	8.442	743.998
KB708129.1 38441001 38442000	1000	1000	10.433	10.433	PIWIL1	21.905	0.287	21.905	0.287
KB708129.1 41338001 41339000	1000	1000	191.098	191.098	PIWIL1/PIWIL3	7.477	1699.42	7.477	1699.42
KB708130.1 11225001 11226000	1000	1000	480.755	480.755	PIWIL1/PIWIL3	23.822	100.624	23.822	100.624
KB708130.1 16396001 16397000	1000	1000	38.494	38.494	PIWIL3	0.129	54.256	0.129	54.256
KB708130.1 17200001 17201000	1000	1000	30.984	30.984	PIWIL1	108.588	0.256	108.588	0.256
KB708130.1 22661001 22662000	1000	1000	14.906	14.906	PIWIL1/PIWIL3	1.276	61.075	1.276	61.075
KB708130.1 27823001 27824000	1000	1000	15.36	15.36	PIWIL1/PIWIL3	6.228	31.557	6.228	31.557
KB708130.1 30854001 30855000	1000	1000	34.641	34.641	PIWIL1/PIWIL3	1.1	372.822	1.1	372.822
KB708130.1 34062001 34063000	1000	1000	11.422	11.422	PIWIL1/PIWIL3	12.948	49.314	12.948	49.314
KB708131.1 19133001 19134000	1000	1000	72.508	72.508	PIWIL1/PIWIL3	1665.74	5.299	1665.74	5.299
KB708131.1 2896001 2897000	1000	1000	125.648	125.648	PIWIL1/PIWIL3	38.903	14.84	38.903	14.84
KB708131.1 6838001 6839000	1000	1000	37.182	37.182	PIWIL1/PIWIL3	123.025	26.007	123.025	26.007
KB708131.1 9226001 9227000	1000	1000	72.158	72.158	PIWIL1/PIWIL3	37.667	17.318	37.667	17.318
KB708132.1 10941001 10942000	1000	1000	22.554	22.554	PIWIL1/PIWIL3	106.828	4.302	106.828	4.302
KB708132.1 11797001 11798000	1000	1000	31.11	31.11	PIWIL1/PIWIL3	15.843	14.761	15.843	14.761
KB708132.1 17796001 17797000	1000	1000	81.89	81.89	PIWIL1/PIWIL3	1.33	83.553	1.33	83.553
KB708132.1 3189001 3190000	1000	1000	26.398	26.398	PIWIL3	0.378	50.208	0.378	50.208
KB708132.1 6022001 6023000	1000	1000	16.265	16.265	PIWIL1/PIWIL3	23.663	5.011	23.663	5.011
KB708132.1 8163001 8164000	1000	1000	10.906	10.906	PIWIL3	0.28	60.373	0.28	60.373
KB708132.1 8884001 8885000	1000	1000	18.379	18.379	PIWIL3	0.338	111.822	0.338	111.822
KB708133.1 10077001 10078000	1000	1000	362.428	362.428	PIWIL1/PIWIL3	26.332	9.017	26.332	9.017
KB708133.1 10402001 10403000	1000	1000	20.757	20.757	PIWIL1/PIWIL3	38.353	9.559	38.353	9.559
KB708133.1 14746001 14747000	1000	1000	71.516	71.516	PIWIL1/PIWIL3	2.938	10.955	2.938	10.955
KB708133.1 18553001 18554000	1000	1000	10.535	10.535	PIWIL3	0.129	22.267	0.129	22.267
KB708133.1 24020001 24021000	1000	1000	62.147	62.147	PIWIL1/PIWIL3	7.607	387.869	7.607	387.869
KB708133.1 24804001 24805000	1000	1000	11.913	11.913	PIWIL1/PIWIL3	3.862	26.853	3.862	26.853
KB708133.1 28516001 28517000	1000	1000	17.367	17.367	PIWIL1/PIWIL3	20.041	11.193	20.041	11.193
KB708134.1 13691001 13692000	1000	1000	78.868	78.868	PIWIL1/PIWIL3	77.813	1.432	77.813	1.432
KB708134.1 1606001 1607000	1000	1000	10.173	10.173	PIWIL1/PIWIL3	4.461	21.855	4.461	21.855
KB708134.1 19974001 19975000	1000	1000	16.563	16.563	PIWIL1/PIWIL3	15.57	36.538	15.57	36.538
KB708134.1 21992001 21993000	1000	1000	16.947	16.947	PIWIL1/PIWIL3	1.379	178.738	1.379	178.738
KB708135.1 23617001 23618000	1000	1000	23.279	23.279	PIWIL1	12.681	0.077	12.681	0.077
KB708135.1 25273001 25274000	1000	1000	13.215	13.215	PIWIL1/PIWIL3	6.435	37.59	6.435	37.59
KB708136.1 13765001 13766000	1000	1000	10.178	10.178	PIWIL1	14.503	0.248	14.503	0.248
KB708137.1 12651001 12652000	1000	1000	68.052	68.052	PIWIL1/PIWIL3	46.009	9.157	46.009	9.157
KB708137.1 17159001 17160000	1000	1000	15.077	15.077	PIWIL1/PIWIL3	2.845	13.358	2.845	13.358
KB708137.1 6638001 6639000	1000	1000	17.42	17.42	PIWIL1/PIWIL3	33.132	10.582	33.132	10.582
KB708137.1 8054001 8055000	1000	1000	87.112	87.112	PIWIL1/PIWIL3	6.724	18.591	6.724	18.591
KB708138.1 18605001 18606000	1000	1000	182.081	182.081	PIWIL1/PIWIL3	180.526	1873.86	180.526	1873.86
KB708138.1 18611001 18612000	1000	1000	11.227	11.227	PIWIL3	0.259	68.007	0.259	68.007
KB708138.1 4603001 4604000	1000	1000	96.267	96.267	PIWIL1/PIWIL3	170.056	46.797	170.056	46.797
KB708139.1 19470001 19471000	1000	1000	11.427	11.427	PIWIL3	0.091	67.427	0.091	67.427
KB708140.1 11991001 11992000	1000	1000	18.132	18.132	PIWIL1/PIWIL3	3.002	37.608	3.002	37.608
KB708140.1 1653001 1654000	1000	1000	69.056	69.056	PIWIL1/PIWIL3	87.329	25.939	87.329	25.939
KB708140.1 17772001 17773000	1000	1000	17.507	17.507	PIWIL1/PIWIL3	5.194	180.539	5.194	180.539
KB708140.1 1946001 1947000	1000	1000	32.949	32.949	PIWIL1/PIWIL3	11.063	16.477	11.063	16.477
KB708140.1 621001 622000	1000	1000	11.936	11.936	PIWIL3	0.401	180.279	0.401	180.279
KB708141.1 12217001 12218000	1000	1000	18.713	18.713	PIWIL3	0.28	52.544	0.28	52.544
KB708141.1 15635001 15636000	1000	1000	29.063	29.063	PIWIL1	95.298	0.262	95.298	0.262
KB708141.1 18981001 18982000	1000	1000	12.049	12.049	PIWIL3	0.306	122.186	0.306	122.186
KB708141.1 19677001 19678000	1000	1000	18.492	18.492	PIWIL1/PIWIL3	8.814	182.092	8.814	182.092
KB708141.1 4542001 4543000	1000	1000	44.648	44.648	PIWIL1/PIWIL3	52.969	102.726	52.969	102.726
KB708142.1 1760001 1761000	1000	1000	27.487	27.487	PIWIL1/PIWIL3	12.208	123.357	12.208	123.357
KB708142.1 3889001 3890000	1000	1000	35.198	35.198	PIWIL1/PIWIL3	29.415	44.939	29.415	44.939
KB708142.1 4200001 4201000	1000	1000	25.063	25.063	PIWIL1/PIWIL3	116.237	14.879	116.237	14.879
KB708143.1 15279001 15280000	1000	1000	26.057	26.057	PIWIL1	27.314	0	27.314	0
KB708143.1 19860001 19861000	1000	1000	11.611	11.611	PIWIL1/PIWIL3	91.792	1.643	91.792	1.643
KB708143.1 22092001 22093000	1000	1000	30.526	30.526	PIWIL1/PIWIL3	92.195	1.231	92.195	1.231
KB708143.1 225001 226000	1000	1000	11.278	11.278	PIWIL1/PIWIL3	32.211	27.437	32.211	27.437
KB708143.1 2970001 2971000	1000	1000	10.257	10.257	PIWIL1	21.85	0.287	21.85	0.287
KB708143.1 4924001 4925000	1000	1000	58.085	58.085	PIWIL1/PIWIL3	19.193	2.649	19.193	2.649
KB708143.1 5226001 5227000	1000	1000	28.811	28.811	PIWIL3	0.086	51.905	0.086	51.905
KB708144.1 10195001 10196000	1000	1000	12.22	12.22	PIWIL1/PIWIL3	3.802	26.853	3.802	26.853
KB708144.1 12128001 12129000	1000	1000	19.709	19.709	PIWIL1	11.435	0.058	11.435	0.058
KB708144.1 14806001 14807000	1000	1000	30.872	30.872	PIWIL1/PIWIL3	39.997	8.864	39.997	8.864
KB708144.1 20091001 20092000	1000	1000	34.636	34.636	PIWIL1/PIWIL3	39.803	10.699	39.803	10.699
KB708144.1 22753001 22754000	1000	1000	24.995	24.995	PIWIL1/PIWIL3	8.028	28.717	8.028	28.717
KB708144.1 4165001 4166000	1000	1000	20.29	20.29	PIWIL1/PIWIL3	1.12	63.057	1.12	63.057
KB708144.1 4384001 4385000	1000	1000	115.75	115.75	PIWIL1/PIWIL3	34.904	4.398	34.904	4.398
KB708144.1 707001 708000	1000	1000	26.073	26.073	PIWIL1/PIWIL3	1.494	144.841	1.494	144.841
KB708144.1 7129001 7130000	1000	1000	26.902	26.902	PIWIL1/PIWIL3	8.577	20.239	8.577	20.239
KB708145.1 14505001 14506000	1000	1000	24.659	24.659	PIWIL1/PIWIL3	34.085	20.579	34.085	20.579
KB708145.1 2052001 2053000	1000	1000	16.402	16.402	PIWIL1/PIWIL3	1.482	38.817	1.482	38.817
KB708145.1 2653001 2654000	1000	1000	13.933	13.933	PIWIL1/PIWIL3	42.658	0.828	42.658	0.828
KB708145.1 4276001 4277000	1000	1000	63.036	63.036	PIWIL1/PIWIL3	2.133	242.129	2.133	242.129
KB708146.1 13994001 13995000	1000	1000	17.02	17.02	PIWIL3	0.808	16.428	0.808	16.428
KB708146.1 1434001 1435000	1000	1000	20.146	20.146	PIWIL1/PIWIL3	31.145	13.019	31.145	13.019
KB708146.1 14499001 14500000	1000	1000	18.568	18.568	PIWIL1	10.992	0.044	10.992	0.044
KB708146.1 17106001 17107000	1000	1000	14.839	14.839	PIWIL1/PIWIL3	4.024	26.954	4.024	26.954
KB708146.1 5435001 5436000	1000	1000	10.957	10.957	PIWIL1/PIWIL3	3.772	26.911	3.772	26.911
KB708146.1 9053001 9054000	1000	1000	13.977	13.977	PIWIL3	0.453	14.71	0.453	14.71
KB708147.1 14078001 14079000	1000	1000	192.798	192.798	PIWIL1/PIWIL3	37.863	47.846	37.863	47.846
KB708147.1 16506001 16507000	1000	1000	447.124	447.124	PIWIL1/PIWIL3	134.751	1530.84	134.751	1530.84
KB708147.1 17796001 17797000	1000	1000	33.908	33.908	PIWIL1/PIWIL3	116.639	1.082	116.639	1.082
KB708147.1 18090001 18091000	1000	1000	148.804	148.804	PIWIL1/PIWIL3	88.396	60.699	88.396	60.699
KB708147.1 4834001 4835000	1000	1000	215.892	215.892	PIWIL1/PIWIL3	21.078	44.655	21.078	44.655
KB708147.1 5107001 5108000	1000	1000	53.239	53.239	PIWIL1/PIWIL3	9.116	13.33	9.116	13.33
KB708147.1 7818001 7819000	1000	1000	35.524	35.524	PIWIL1/PIWIL3	5.396	10.523	5.396	10.523
KB708148.1 5933001 5934000	1000	1000	29.416	29.416	PIWIL1/PIWIL3	11.639	79.27	11.639	79.27
KB708148.1 6759001 6760000	1000	1000	63.687	63.687	PIWIL1/PIWIL3	7.117	154.128	7.117	154.128
KB708148.1 9199001 9200000	1000	1000	24.023	24.023	PIWIL1/PIWIL3	25.097	16.837	25.097	16.837
KB708149.1 21195001 21196000	1000	1000	13.838	13.838	PIWIL3	0.74	53.241	0.74	53.241
KB708149.1 7124001 7125000	1000	1000	16.648	16.648	PIWIL1/PIWIL3	6.166	11.618	6.166	11.618
KB708149.1 9075001 9076000	1000	1000	15.244	15.244	PIWIL3	0.065	12.219	0.065	12.219
KB708150.1 10859001 10860000	1000	1000	14.837	14.837	PIWIL1/PIWIL3	4.057	26.954	4.057	26.954
KB708150.1 11306001 11307000	1000	1000	158.943	158.943	PIWIL1/PIWIL3	29.404	7.468	29.404	7.468
KB708150.1 13116001 13117000	1000	1000	29.841	29.841	PIWIL1/PIWIL3	11.932	82.407	11.932	82.407
KB708150.1 18136001 18137000	1000	1000	14.943	14.943	PIWIL1	12.316	0.008	12.316	0.008
KB708150.1 2404001 2405000	1000	1000	49.775	49.775	PIWIL1/PIWIL3	211.142	388.039	211.142	388.039
KB708150.1 9515001 9516000	1000	1000	44.076	44.076	PIWIL1/PIWIL3	36.447	14.105	36.447	14.105
KB708151.1 10325001 10326000	1000	1000	17.674	17.674	PIWIL3	0.496	31.411	0.496	31.411
KB708151.1 8539001 8540000	1000	1000	43.659	43.659	PIWIL1/PIWIL3	19.464	13.303	19.464	13.303
KB708152.1 11692001 11693000	1000	1000	10.556	10.556	PIWIL1/PIWIL3	7.375	12.589	7.375	12.589
KB708152.1 12293001 12294000	1000	1000	16.601	16.601	PIWIL1/PIWIL3	52.132	0.812	52.132	0.812
KB708152.1 14248001 14249000	1000	1000	11.878	11.878	PIWIL1	13.516	0.323	13.516	0.323
KB708152.1 17355001 17356000	1000	1000	19.566	19.566	PIWIL1	22.011	0.726	22.011	0.726
KB708152.1 18373001 18374000	1000	1000	18.47	18.47	PIWIL1/PIWIL3	1.952	21.78	1.952	21.78
KB708152.1 6883001 6884000	1000	1000	31.143	31.143	PIWIL1/PIWIL3	94.355	2.105	94.355	2.105
KB708153.1 2692001 2693000	1000	1000	45.246	45.246	PIWIL1/PIWIL3	2.426	25.721	2.426	25.721
KB708153.1 3320001 3321000	1000	1000	19.61	19.61	PIWIL1/PIWIL3	15.565	14.436	15.565	14.436
KB708155.1 12002001 12003000	1000	1000	37.904	37.904	PIWIL1/PIWIL3	98.266	2.112	98.266	2.112
KB708155.1 14082001 14083000	1000	1000	12.554	12.554	PIWIL1/PIWIL3	3.783	26.853	3.783	26.853
KB708155.1 18843001 18844000	1000	1000	13.922	13.922	PIWIL1/PIWIL3	5.478	12.636	5.478	12.636
KB708155.1 7367001 7368000	1000	1000	12.171	12.171	PIWIL3	0.668	32.414	0.668	32.414
KB708156.1 13606001 13607000	1000	1000	484.365	484.365	PIWIL1/PIWIL3	477.518	1782.4	477.518	1782.4
KB708156.1 13914001 13915000	1000	1000	18.113	18.113	PIWIL1/PIWIL3	84.971	11.926	84.971	11.926
KB708156.1 19239001 19240000	1000	1000	32.096	32.096	PIWIL1	95.2	0.209	95.2	0.209
KB708156.1 97001 98000	1000	1000	221.662	221.662	PIWIL1/PIWIL3	34.897	121.295	34.897	121.295
KB708157.1 11699001 11700000	1000	1000	65.575	65.575	PIWIL1/PIWIL3	25.39	5.024	25.39	5.024
KB708157.1 15153001 15154000	1000	1000	43.909	43.909	PIWIL1/PIWIL3	11.308	1.169	11.308	1.169
KB708157.1 18052001 18053000	1000	1000	11.431	11.431	PIWIL1/PIWIL3	56.601	8.009	56.601	8.009
KB708157.1 805001 806000	1000	1000	35.652	35.652	PIWIL1	96.647	0.441	96.647	0.441
KB708158.1 13977001 13978000	1000	1000	19.873	19.873	PIWIL1/PIWIL3	1.088	61.753	1.088	61.753
KB708158.1 16938001 16939000	1000	1000	52.903	52.903	PIWIL1/PIWIL3	5.888	148.96	5.888	148.96
KB708159.1 10924001 10925000	1000	1000	754.707	754.707	PIWIL1/PIWIL3	1850.24	13209.8	1850.24	13209.8
KB708159.1 14140001 14141000	1000	1000	52.69	52.69	PIWIL1/PIWIL3	31.449	514.554	31.449	514.554
KB708159.1 3594001 3595000	1000	1000	19.533	19.533	PIWIL1/PIWIL3	25.659	1.939	25.659	1.939
KB708160.1 10118001 10119000	1000	1000	568.454	568.454	PIWIL1/PIWIL3	69.172	49.542	69.172	49.542
KB708160.1 11414001 11415000	1000	1000	43.742	43.742	PIWIL1/PIWIL3	30.065	7.15	30.065	7.15
KB708160.1 12795001 12796000	1000	1000	36.092	36.092	PIWIL1	99.274	0.216	99.274	0.216
KB708160.1 12799001 12800000	1000	1000	40.762	40.762	PIWIL1/PIWIL3	55.92	194.217	55.92	194.217
KB708160.1 13325001 13326000	1000	1000	12.934	12.934	PIWIL1/PIWIL3	62.014	9.628	62.014	9.628
KB708160.1 15950001 15951000	1000	1000	193.009	193.009	PIWIL3	0.21	248.239	0.21	248.239
KB708160.1 555001 556000	1000	1000	94.489	94.489	PIWIL1/PIWIL3	48.836	15.61	48.836	15.61
KB708160.1 8967001 8968000	1000	1000	72.006	72.006	PIWIL1/PIWIL3	11.82	199.176	11.82	199.176
KB708160.1 935001 936000	1000	1000	11.991	11.991	PIWIL1/PIWIL3	54.289	32.187	54.289	32.187
KB708160.1 9510001 9511000	1000	1000	1756.52	1756.52	PIWIL1/PIWIL3	392.761	488.584	392.761	488.584
KB708161.1 14369001 14370000	1000	1000	32.831	32.831	PIWIL3	0.453	115.193	0.453	115.193
KB708161.1 15875001 15876000	1000	1000	52.635	52.635	PIWIL1/PIWIL3	1.563	997.482	1.563	997.482
KB708161.1 2979001 2980000	1000	1000	46.701	46.701	PIWIL1/PIWIL3	15.426	2.536	15.426	2.536
KB708162.1 10056001 10057000	1000	1000	11.842	11.842	PIWIL3	0.065	81.29	0.065	81.29
KB708162.1 13166001 13167000	1000	1000	17.367	17.367	PIWIL1/PIWIL3	20.041	11.193	20.041	11.193
KB708163.1 11122001 11123000	1000	1000	13.602	13.602	PIWIL1/PIWIL3	4.251	12.72	4.251	12.72
KB708163.1 8187001 8188000	1000	1000	23.254	23.254	PIWIL1/PIWIL3	9.116	24.477	9.116	24.477
KB708164.1 12805001 12806000	1000	1000	11.588	11.588	PIWIL1/PIWIL3	3.546	50.784	3.546	50.784
KB708164.1 15250001 15251000	1000	1000	12.581	12.581	PIWIL1/PIWIL3	1573.25	14421.3	1573.25	14421.3
KB708164.1 6766001 6767000	1000	1000	30.159	30.159	PIWIL1	10.87	0.681	10.87	0.681
KB708164.1 7086001 7087000	1000	1000	32.891	32.891	PIWIL3	0.84	485.298	0.84	485.298
KB708165.1 10733001 10734000	1000	1000	19.124	19.124	PIWIL1	24.56	0.576	24.56	0.576
KB708165.1 14612001 14613000	1000	1000	10.179	10.179	PIWIL1/PIWIL3	12.477	40.074	12.477	40.074
KB708165.1 2001001 2002000	1000	1000	11.419	11.419	PIWIL1/PIWIL3	91.79	1.508	91.79	1.508
KB708165.1 6132001 6133000	1000	1000	11.825	11.825	PIWIL1/PIWIL3	11.93	1.089	11.93	1.089
KB708165.1 7957001 7958000	1000	1000	40.21	40.21	PIWIL1/PIWIL3	0.934	61.22	0.934	61.22
KB708166.1 10072001 10073000	1000	1000	11.244	11.244	PIWIL1/PIWIL3	6.579	32.883	6.579	32.883
KB708166.1 1761001 1762000	1000	1000	17.237	17.237	PIWIL1/PIWIL3	31.791	5.145	31.791	5.145
KB708166.1 190001 191000	1000	1000	19.145	19.145	PIWIL1/PIWIL3	1.212	13.77	1.212	13.77
KB708166.1 626001 627000	1000	1000	16.69	16.69	PIWIL1/PIWIL3	10.037	2.738	10.037	2.738
KB708167.1 10673001 10674000	1000	1000	13.206	13.206	PIWIL1	38.806	0.146	38.806	0.146
KB708167.1 14522001 14523000	1000	1000	11.456	11.456	PIWIL1/PIWIL3	5.187	27.087	5.187	27.087
KB708167.1 14935001 14936000	1000	1000	35.479	35.479	PIWIL1	96.506	0.433	96.506	0.433
KB708167.1 4660001 4661000	1000	1000	102.828	102.828	PIWIL3	0.477	351.805	0.477	351.805
KB708167.1 4950001 4951000	1000	1000	17.191	17.191	PIWIL1/PIWIL3	4.667	43	4.667	43
KB708168.1 10265001 10266000	1000	1000	14.046	14.046	PIWIL1/PIWIL3	10.646	10.962	10.646	10.962
KB708168.1 11553001 11554000	1000	1000	11.735	11.735	PIWIL1	290.05	0.292	290.05	0.292
KB708168.1 4915001 4916000	1000	1000	14.948	14.948	PIWIL1/PIWIL3	4.892	11.197	4.892	11.197
KB708168.1 561001 562000	1000	1000	52.876	52.876	PIWIL1/PIWIL3	125.716	10.016	125.716	10.016
KB708168.1 6671001 6672000	1000	1000	84.1	84.1	PIWIL1/PIWIL3	2.416	71.135	2.416	71.135
KB708168.1 9871001 9872000	1000	1000	18.358	18.358	PIWIL1	47.375	0.262	47.375	0.262
KB708169.1 10723001 10724000	1000	1000	11.359	11.359	PIWIL1/PIWIL3	1.904	60.43	1.904	60.43
KB708170.1 10769001 10770000	1000	1000	19.976	19.976	PIWIL1	61.926	0	61.926	0
KB708170.1 14161001 14162000	1000	1000	52.797	52.797	PIWIL1/PIWIL3	1.621	997.503	1.621	997.503
KB708170.1 4659001 4660000	1000	1000	46.046	46.046	PIWIL1	28.163	0.013	28.163	0.013
KB708170.1 6454001 6455000	1000	1000	11.204	11.204	PIWIL1	31.355	0.351	31.355	0.351
KB708170.1 8904001 8905000	1000	1000	10.365	10.365	PIWIL1/PIWIL3	5.705	16.122	5.705	16.122
KB708170.1 9634001 9635000	1000	1000	12.726	12.726	PIWIL3	0.129	19.692	0.129	19.692
KB708171.1 14521001 14522000	1000	1000	29.649	29.649	PIWIL1	10.806	0.096	10.806	0.096
KB708171.1 3083001 3084000	1000	1000	16.574	16.574	PIWIL1/PIWIL3	5.657	26.338	5.657	26.338
KB708172.1 11002001 11003000	1000	1000	15.293	15.293	PIWIL1/PIWIL3	4.057	27.045	4.057	27.045
KB708172.1 6646001 6647000	1000	1000	60.118	60.118	PIWIL1/PIWIL3	3.987	20.818	3.987	20.818
KB708172.1 7496001 7497000	1000	1000	15.265	15.265	PIWIL1	17.79	0.146	17.79	0.146
KB708172.1 9504001 9505000	1000	1000	32.412	32.412	PIWIL1/PIWIL3	13.307	167.985	13.307	167.985
KB708173.1 10592001 10593000	1000	1000	20.619	20.619	PIWIL1/PIWIL3	72.339	3.835	72.339	3.835
KB708173.1 14083001 14084000	1000	1000	166.757	166.757	PIWIL1/PIWIL3	510.814	1.679	510.814	1.679
KB708174.1 1038001 1039000	1000	1000	18.23	18.23	PIWIL1/PIWIL3	35.527	5.254	35.527	5.254
KB708174.1 10986001 10987000	1000	1000	387.845	387.845	PIWIL1/PIWIL3	111.227	23.157	111.227	23.157
KB708174.1 11173001 11174000	1000	1000	469.497	469.497	PIWIL1/PIWIL3	6.874	11.04	6.874	11.04
KB708174.1 6564001 6565000	1000	1000	362.88	362.88	PIWIL1/PIWIL3	11.808	6.681	11.808	6.681
KB708174.1 6749001 6750000	1000	1000	360.319	360.319	PIWIL1/PIWIL3	18.611	22.931	18.611	22.931
KB708175.1 2735001 2736000	1000	1000	59.447	59.447	PIWIL1	20.617	0.041	20.617	0.041
KB708175.1 3039001 3040000	1000	1000	16.066	16.066	PIWIL1/PIWIL3	3.234	45.5	3.234	45.5
KB708176.1 11346001 11347000	1000	1000	36.413	36.413	PIWIL1/PIWIL3	14.841	430.865	14.841	430.865
KB708176.1 6200001 6201000	1000	1000	233.821	233.821	PIWIL1/PIWIL3	20.754	4244.53	20.754	4244.53
KB708177.1 10601001 10602000	1000	1000	14.707	14.707	PIWIL1/PIWIL3	11.702	4.307	11.702	4.307
KB708177.1 10922001 10923000	1000	1000	32.194	32.194	PIWIL1	12.007	0.36	12.007	0.36
KB708177.1 11423001 11424000	1000	1000	13.131	13.131	PIWIL1	15.004	0.453	15.004	0.453
KB708177.1 252001 253000	1000	1000	637.756	637.756	PIWIL1/PIWIL3	27.243	30.432	27.243	30.432
KB708177.1 7492001 7493000	1000	1000	33.453	33.453	PIWIL1/PIWIL3	9.613	26.484	9.613	26.484
KB708178.1 11609001 11610000	1000	1000	10.609	10.609	PIWIL3	0.259	87.029	0.259	87.029
KB708178.1 4059001 4060000	1000	1000	104.717	104.717	PIWIL1/PIWIL3	6.149	145.054	6.149	145.054
KB708178.1 6127001 6128000	1000	1000	17.873	17.873	PIWIL1/PIWIL3	15.591	2.499	15.591	2.499
KB708178.1 9256001 9257000	1000	1000	13.128	13.128	PIWIL3	0.076	20.386	0.076	20.386
KB708179.1 7278001 7279000	1000	1000	107.43	107.43	PIWIL1/PIWIL3	25.633	4.465	25.633	4.465
KB708179.1 7295001 7296000	1000	1000	15.328	15.328	PIWIL1/PIWIL3	5.789	24.657	5.789	24.657
KB708179.1 8325001 8326000	1000	1000	18.05	18.05	PIWIL1/PIWIL3	3.582	34.086	3.582	34.086
KB708181.1 11498001 11499000	1000	1000	112.235	112.235	PIWIL3	0.392	75.859	0.392	75.859
KB708181.1 2211001 2212000	1000	1000	31.561	31.561	PIWIL1	94.491	0.302	94.491	0.302
KB708181.1 3472001 3473000	1000	1000	28.681	28.681	PIWIL3	0.289	20.53	0.289	20.53
KB708181.1 6826001 6827000	1000	1000	13.218	13.218	PIWIL1/PIWIL3	24.012	1.999	24.012	1.999
KB708181.1 7887001 7888000	1000	1000	78.227	78.227	PIWIL1/PIWIL3	558.32	15428.3	558.32	15428.3
KB708182.1 2547001 2548000	1000	1000	30.048	30.048	PIWIL1/PIWIL3	157.659	158.991	157.659	158.991
KB708182.1 3251001 3252000	1000	1000	10.926	10.926	PIWIL3	0.162	31.657	0.162	31.657
KB708183.1 585001 586000	1000	1000	51.46	51.46	PIWIL1/PIWIL3	41.758	23.273	41.758	23.273
KB708183.1 5997001 5998000	1000	1000	26.505	26.505	PIWIL3	0.162	22.535	0.162	22.535
KB708186.1 11273001 11274000	1000	1000	10.398	10.398	PIWIL1	33.385	0.117	33.385	0.117
KB708186.1 4520001 4521000	1000	1000	27.173	27.173	PIWIL1	15.001	0.489	15.001	0.489
KB708188.1 2282001 2283000	1000	1000	99.978	99.978	PIWIL1/PIWIL3	1.82	136.071	1.82	136.071
KB708188.1 5836001 5837000	1000	1000	10.56	10.56	PIWIL1/PIWIL3	3.74	26.853	3.74	26.853
KB708189.1 8681001 8682000	1000	1000	14.028	14.028	PIWIL1/PIWIL3	17.59	1.098	17.59	1.098
KB708190.1 10604001 10605000	1000	1000	15.218	15.218	PIWIL1/PIWIL3	38.843	57.026	38.843	57.026
KB708190.1 10720001 10721000	1000	1000	12.65	12.65	PIWIL1/PIWIL3	23.031	12.596	23.031	12.596
KB708190.1 7619001 7620000	1000	1000	15.003	15.003	PIWIL1/PIWIL3	4.17	21.276	4.17	21.276
KB708191.1 8561001 8562000	1000	1000	28.681	28.681	PIWIL3	0.095	18.761	0.095	18.761
KB708193.1 6528001 6529000	1000	1000	15.798	15.798	PIWIL3	0.178	51.329	0.178	51.329
KB708193.1 7774001 7775000	1000	1000	41.571	41.571	PIWIL1/PIWIL3	195.969	113.5	195.969	113.5
KB708193.1 9588001 9589000	1000	1000	92.731	92.731	PIWIL3	0.485	177.124	0.485	177.124
KB708194.1 1158001 1159000	1000	1000	15.142	15.142	PIWIL1/PIWIL3	13.087	16.201	13.087	16.201
KB708194.1 6684001 6685000	1000	1000	17.43	17.43	PIWIL1/PIWIL3	5.219	178.765	5.219	178.765
KB708195.1 2778001 2779000	1000	1000	28.285	28.285	PIWIL1/PIWIL3	94.355	21.165	94.355	21.165
KB708195.1 5184001 5185000	1000	1000	17.307	17.307	PIWIL1/PIWIL3	81.528	236.046	81.528	236.046
KB708196.1 10144001 10145000	1000	1000	67.504	67.504	PIWIL1/PIWIL3	21.341	14.789	21.341	14.789
KB708196.1 7102001 7103000	1000	1000	10.634	10.634	PIWIL1/PIWIL3	1.638	32.838	1.638	32.838
KB708197.1 10323001 10324000	1000	1000	13.121	13.121	PIWIL1/PIWIL3	28.005	6.978	28.005	6.978
KB708197.1 10641001 10642000	1000	1000	25.792	25.792	PIWIL1/PIWIL3	23.268	1.361	23.268	1.361
KB708197.1 11224001 11225000	1000	1000	65.221	65.221	PIWIL1/PIWIL3	196.098	565.959	196.098	565.959
KB708197.1 1936001 1937000	1000	1000	10.144	10.144	PIWIL3	0.69	28.364	0.69	28.364
KB708198.1 25001 26000	1000	1000	27.86	27.86	PIWIL1/PIWIL3	34.472	14.666	34.472	14.666
KB708198.1 935001 936000	1000	1000	18.72	18.72	PIWIL1/PIWIL3	13.518	6.045	13.518	6.045
KB708199.1 9082001 9083000	1000	1000	10.156	10.156	PIWIL3	0.223	27.54	0.223	27.54
KB708200.1 6194001 6195000	1000	1000	1195.44	1195.44	PIWIL1/PIWIL3	70.949	130.839	70.949	130.839
KB708200.1 6466001 6467000	1000	1000	406.698	406.698	PIWIL1/PIWIL3	12.512	62.487	12.512	62.487
KB708200.1 7716001 7717000	1000	1000	421.01	421.01	PIWIL1/PIWIL3	4.299	13.667	4.299	13.667
KB708200.1 9157001 9158000	1000	1000	19.654	19.654	PIWIL1/PIWIL3	11.983	1.763	11.983	1.763
KB708201.1 2102001 2103000	1000	1000	63.397	63.397	PIWIL1/PIWIL3	18.777	30.797	18.777	30.797
KB708201.1 2873001 2874000	1000	1000	20.78	20.78	PIWIL1/PIWIL3	44.417	0.866	44.417	0.866
KB708201.1 389001 390000	1000	1000	943.91	943.91	PIWIL1/PIWIL3	25.725	23.416	25.725	23.416
KB708201.1 6075001 6076000	1000	1000	16.824	16.824	PIWIL1/PIWIL3	10.569	5.376	10.569	5.376
KB708201.1 6648001 6649000	1000	1000	12.063	12.063	PIWIL1/PIWIL3	10.721	0.818	10.721	0.818
KB708201.1 6760001 6761000	1000	1000	16.891	16.891	PIWIL1	17.457	0	17.457	0
KB708201.1 8668001 8669000	1000	1000	30.579	30.579	PIWIL1	98.19	0.743	98.19	0.743
KB708202.1 7848001 7849000	1000	1000	19.667	19.667	PIWIL3	0.74	166.669	0.74	166.669
KB708203.1 6617001 6618000	1000	1000	30.567	30.567	PIWIL1	92.836	0.158	92.836	0.158
KB708204.1 2173001 2174000	1000	1000	58.984	58.984	PIWIL1/PIWIL3	3.653	18.975	3.653	18.975
KB708204.1 4819001 4820000	1000	1000	170.467	170.467	PIWIL1/PIWIL3	237.122	43.801	237.122	43.801
KB708204.1 7389001 7390000	1000	1000	31.489	31.489	PIWIL3	0.63	82.565	0.63	82.565
KB708205.1 10539001 10540000	1000	1000	57.903	57.903	PIWIL1/PIWIL3	51.669	1.627	51.669	1.627
KB708205.1 6075001 6076000	1000	1000	24.594	24.594	PIWIL1/PIWIL3	17.945	22.226	17.945	22.226
KB708205.1 6929001 6930000	1000	1000	21.935	21.935	PIWIL1	44.404	0.429	44.404	0.429
KB708206.1 2029001 2030000	1000	1000	319.437	319.437	PIWIL3	0.894	29.758	0.894	29.758
KB708206.1 5052001 5053000	1000	1000	21.154	21.154	PIWIL1	124.515	0.526	124.515	0.526
KB708207.1 8390001 8391000	1000	1000	13.196	13.196	PIWIL1/PIWIL3	1.81	416.778	1.81	416.778
KB708208.1 10181001 10182000	1000	1000	28.589	28.589	PIWIL1	92.376	0.146	92.376	0.146
KB708208.1 1615001 1616000	1000	1000	78.7	78.7	PIWIL1/PIWIL3	43.649	190.682	43.649	190.682
KB708208.1 3576001 3577000	1000	1000	18.336	18.336	PIWIL3	0.469	168.906	0.469	168.906
KB708210.1 490001 491000	1000	1000	10.732	10.732	PIWIL1/PIWIL3	3.265	17.027	3.265	17.027
KB708211.1 295001 296000	1000	1000	12.502	12.502	PIWIL1/PIWIL3	27.119	1.013	27.119	1.013
KB708211.1 3936001 3937000	1000	1000	228.946	228.946	PIWIL1/PIWIL3	16.332	8.941	16.332	8.941
KB708211.1 4433001 4434000	1000	1000	11.674	11.674	PIWIL1/PIWIL3	31.473	5.111	31.473	5.111
KB708212.1 1306001 1307000	1000	1000	30.75	30.75	PIWIL3	0.11	26.667	0.11	26.667
KB708212.1 2440001 2441000	1000	1000	308.843	308.843	PIWIL1/PIWIL3	5.343	15.695	5.343	15.695
KB708212.1 2675001 2676000	1000	1000	32.77	32.77	PIWIL3	0.469	112.152	0.469	112.152
KB708212.1 4704001 4705000	1000	1000	14.557	14.557	PIWIL1/PIWIL3	5.383	17.185	5.383	17.185
KB708212.1 4892001 4893000	1000	1000	88.235	88.235	PIWIL1/PIWIL3	99.776	12.078	99.776	12.078
KB708212.1 8132001 8133000	1000	1000	15.143	15.143	PIWIL1/PIWIL3	32.396	5.968	32.396	5.968
KB708213.1 1456001 1457000	1000	1000	25.921	25.921	PIWIL1/PIWIL3	27.656	14.359	27.656	14.359
KB708215.1 2144001 2145000	1000	1000	718.495	718.495	PIWIL1/PIWIL3	113.008	94.782	113.008	94.782
KB708215.1 7814001 7815000	1000	1000	12.143	12.143	PIWIL1/PIWIL3	2.284	10.177	2.284	10.177
KB708216.1 1428001 1429000	1000	1000	24.827	24.827	PIWIL1/PIWIL3	1.604	103.019	1.604	103.019
KB708216.1 6792001 6793000	1000	1000	10.156	10.156	PIWIL3	0.094	27.813	0.094	27.813
KB708216.1 8063001 8064000	1000	1000	11.026	11.026	PIWIL1/PIWIL3	8.815	12.117	8.815	12.117
KB708217.1 1277001 1278000	1000	1000	11.33	11.33	PIWIL1/PIWIL3	3.039	16.35	3.039	16.35
KB708219.1 8789001 8790000	1000	1000	111.191	111.191	PIWIL1/PIWIL3	10.442	19.596	10.442	19.596
KB708220.1 2808001 2809000	1000	1000	24.19	24.19	PIWIL3	0.423	102.32	0.423	102.32
KB708220.1 8235001 8236000	1000	1000	17.461	17.461	PIWIL1/PIWIL3	5.208	178.765	5.208	178.765
KB708221.1 1737001 1738000	1000	1000	179.35	179.35	PIWIL1/PIWIL3	2031.23	2.537	2031.23	2.537
KB708221.1 2689001 2690000	1000	1000	11.714	11.714	PIWIL1/PIWIL3	3.958	26.94	3.958	26.94
KB708221.1 3788001 3789000	1000	1000	35.461	35.461	PIWIL1/PIWIL3	114.746	2.614	114.746	2.614
KB708221.1 6850001 6851000	1000	1000	13.348	13.348	PIWIL1/PIWIL3	2.446	17.497	2.446	17.497
KB708223.1 3894001 3895000	1000	1000	10.332	10.332	PIWIL1	21.905	0.287	21.905	0.287
KB708223.1 4573001 4574000	1000	1000	60.698	60.698	PIWIL1/PIWIL3	85.723	2.28	85.723	2.28
KB708224.1 7180001 7181000	1000	1000	32.567	32.567	PIWIL1/PIWIL3	13.232	4.202	13.232	4.202
KB708225.1 4166001 4167000	1000	1000	32.69	32.69	PIWIL1/PIWIL3	132.939	1.698	132.939	1.698
KB708227.1 2460001 2461000	1000	1000	16.145	16.145	PIWIL1/PIWIL3	4.558	34.951	4.558	34.951
KB708227.1 395001 396000	1000	1000	11.417	11.417	PIWIL1/PIWIL3	8.345	23.052	8.345	23.052
KB708228.1 2630001 2631000	1000	1000	15.539	15.539	PIWIL1	56.597	0.195	56.597	0.195
KB708229.1 2747001 2748000	1000	1000	46.454	46.454	PIWIL1/PIWIL3	110.137	19.591	110.137	19.591
KB708229.1 3592001 3593000	1000	1000	26.52	26.52	PIWIL1/PIWIL3	4.86	76.51	4.86	76.51
KB708231.1 1479001 1480000	1000	1000	647.104	647.104	PIWIL1/PIWIL3	15.29	20.813	15.29	20.813
KB708232.1 668001 669000	1000	1000	233.551	233.551	PIWIL1/PIWIL3	33.887	8.726	33.887	8.726
KB708232.1 977001 978000	1000	1000	69.02	69.02	PIWIL1/PIWIL3	151.995	4.955	151.995	4.955
KB708233.1 4567001 4568000	1000	1000	2983.85	2983.85	PIWIL1/PIWIL3	129.944	236.62	129.944	236.62
KB708233.1 8478001 8479000	1000	1000	92.392	92.392	PIWIL1/PIWIL3	28.623	51.743	28.623	51.743
KB708234.1 1819001 1820000	1000	1000	29.659	29.659	PIWIL1/PIWIL3	92.705	0.844	92.705	0.844
KB708234.1 5690001 5691000	1000	1000	14.442	14.442	PIWIL1/PIWIL3	62.559	3.654	62.559	3.654
KB708235.1 3174001 3175000	1000	1000	13.263	13.263	PIWIL1/PIWIL3	2.426	145.052	2.426	145.052
KB708235.1 3646001 3647000	1000	1000	11.647	11.647	PIWIL1/PIWIL3	4.204	30.902	4.204	30.902
KB708235.1 4157001 4158000	1000	1000	16.131	16.131	PIWIL1/PIWIL3	16.562	8.206	16.562	8.206
KB708235.1 6015001 6016000	1000	1000	28.321	28.321	PIWIL1/PIWIL3	111.768	1.56	111.768	1.56
KB708236.1 2886001 2887000	1000	1000	456.199	456.199	PIWIL1/PIWIL3	12.795	18.234	12.795	18.234
KB708236.1 6853001 6854000	1000	1000	11.691	11.691	PIWIL1/PIWIL3	253.041	2.543	253.041	2.543
KB708237.1 4749001 4750000	1000	1000	536.522	536.522	PIWIL1/PIWIL3	14.47	16.421	14.47	16.421
KB708237.1 7635001 7636000	1000	1000	48.153	48.153	PIWIL1/PIWIL3	8.319	19.585	8.319	19.585
KB708238.1 816001 817000	1000	1000	22.889	22.889	PIWIL3	0.904	301.882	0.904	301.882
KB708239.1 4894001 4895000	1000	1000	20.086	20.086	PIWIL1/PIWIL3	2.24	21.492	2.24	21.492
KB708241.1 6739001 6740000	1000	1000	11.897	11.897	PIWIL1	10.806	0.145	10.806	0.145
KB708242.1 2624001 2625000	1000	1000	19.398	19.398	PIWIL3	0.043	51.03	0.043	51.03
KB708242.1 64001 65000	1000	1000	24.03	24.03	PIWIL3	0.885	32.538	0.885	32.538
KB708243.1 4306001 4307000	1000	1000	73.455	73.455	PIWIL1/PIWIL3	46.77	7.009	46.77	7.009
KB708246.1 2224001 2225000	1000	1000	29.122	29.122	PIWIL3	0.032	56.075	0.032	56.075
KB708247.1 1377001 1378000	1000	1000	133.01	133.01	PIWIL1	10.63	0	10.63	0
KB708247.1 6576001 6577000	1000	1000	32.873	32.873	PIWIL1/PIWIL3	132.781	1.593	132.781	1.593
KB708251.1 5386001 5387000	1000	1000	46.185	46.185	PIWIL1/PIWIL3	73.358	333.512	73.358	333.512
KB708251.1 6286001 6287000	1000	1000	36.072	36.072	PIWIL1/PIWIL3	8.34	12.696	8.34	12.696
KB708252.1 3277001 3278000	1000	1000	13.251	13.251	PIWIL3	0	16.105	0	16.105
KB708253.1 3751001 3752000	1000	1000	230.942	230.942	PIWIL1	15.907	0.078	15.907	0.078
KB708253.1 860001 861000	1000	1000	48.079	48.079	PIWIL1/PIWIL3	104.452	35.145	104.452	35.145
KB708254.1 202001 203000	1000	1000	14.844	14.844	PIWIL1/PIWIL3	17.639	6.231	17.639	6.231
KB708258.1 2966001 2967000	1000	1000	61.162	61.162	PIWIL1/PIWIL3	29.706	54.463	29.706	54.463
KB708258.1 3418001 3419000	1000	1000	36.861	36.861	PIWIL1/PIWIL3	40.465	5.922	40.465	5.922
KB708258.1 4785001 4786000	1000	1000	173.308	173.308	PIWIL1/PIWIL3	4.906	2477.22	4.906	2477.22
KB708259.1 26001 27000	1000	1000	13.242	13.242	PIWIL1/PIWIL3	2.348	145.116	2.348	145.116
KB708259.1 2809001 2810000	1000	1000	51.469	51.469	PIWIL1/PIWIL3	84.283	3.898	84.283	3.898
KB708260.1 1372001 1373000	1000	1000	19.057	19.057	PIWIL1/PIWIL3	11.81	1.763	11.81	1.763
KB708261.1 3133001 3134000	1000	1000	135.997	135.997	PIWIL1/PIWIL3	2.009	857.662	2.009	857.662
KB708261.1 4048001 4049000	1000	1000	15.131	15.131	PIWIL1/PIWIL3	116.71	3.589	116.71	3.589
KB708261.1 4689001 4690000	1000	1000	104.02	104.02	PIWIL1/PIWIL3	156.999	16.194	156.999	16.194
KB708261.1 4725001 4726000	1000	1000	11.221	11.221	PIWIL1/PIWIL3	1.481	35.563	1.481	35.563
KB708262.1 3619001 3620000	1000	1000	32.91	32.91	PIWIL3	0.048	39.447	0.048	39.447
KB708263.1 604001 605000	1000	1000	25.765	25.765	PIWIL1/PIWIL3	28.428	14.194	28.428	14.194
KB708264.1 619001 620000	1000	1000	54.535	54.535	PIWIL1/PIWIL3	101.537	7.233	101.537	7.233
KB708264.1 794001 795000	1000	1000	11.728	11.728	PIWIL1/PIWIL3	59.654	21.711	59.654	21.711
KB708265.1 2369001 2370000	1000	1000	27.679	27.679	PIWIL1/PIWIL3	30.024	9.302	30.024	9.302
KB708266.1 1143001 1144000	1000	1000	48.793	48.793	PIWIL1	99.599	0.609	99.599	0.609
KB708269.1 3191001 3192000	1000	1000	18.228	18.228	PIWIL1/PIWIL3	53.918	3.609	53.918	3.609
KB708269.1 3950001 3951000	1000	1000	24.284	24.284	PIWIL3	0.854	212.908	0.854	212.908
KB708270.1 2698001 2699000	1000	1000	51.896	51.896	PIWIL1/PIWIL3	17.786	499.286	17.786	499.286
KB708270.1 3399001 3400000	1000	1000	21.684	21.684	PIWIL1	21.7	0.165	21.7	0.165
KB708271.1 1798001 1799000	1000	1000	42.444	42.444	PIWIL1/PIWIL3	103.299	564.973	103.299	564.973
KB708273.1 3863001 3864000	1000	1000	11.843	11.843	PIWIL1/PIWIL3	28.038	21.315	28.038	21.315
KB708274.1 2966001 2967000	1000	1000	13.537	13.537	PIWIL1/PIWIL3	8.47	260.738	8.47	260.738
KB708275.1 2156001 2157000	1000	1000	35.337	35.337	PIWIL1/PIWIL3	9.353	117.234	9.353	117.234
KB708278.1 4564001 4565000	1000	1000	12.316	12.316	PIWIL1	25.153	0.503	25.153	0.503
KB708280.1 4964001 4965000	1000	1000	20.646	20.646	PIWIL1/PIWIL3	72.98	3.54	72.98	3.54
KB708281.1 468001 469000	1000	1000	13.164	13.164	PIWIL1/PIWIL3	20.473	6.696	20.473	6.696
KB708282.1 2620001 2621000	1000	1000	11.135	11.135	PIWIL1/PIWIL3	66.159	33.004	66.159	33.004
KB708282.1 479001 480000	1000	1000	77.424	77.424	PIWIL1/PIWIL3	1.649	1181.45	1.649	1181.45
KB708283.1 4102001 4103000	1000	1000	33.96	33.96	PIWIL1/PIWIL3	13.315	10.675	13.315	10.675
KB708283.1 4140001 4141000	1000	1000	58.491	58.491	PIWIL1/PIWIL3	25.89	10.989	25.89	10.989
KB708284.1 37001 38000	1000	1000	51.737	51.737	PIWIL1/PIWIL3	83.069	23.565	83.069	23.565
KB708284.1 4073001 4074000	1000	1000	27.698	27.698	PIWIL1	24.114	0.352	24.114	0.352
KB708285.1 1714001 1715000	1000	1000	51.767	51.767	PIWIL1	100.132	0.558	100.132	0.558
KB708285.1 1764001 1765000	1000	1000	13.731	13.731	PIWIL3	0.388	201.768	0.388	201.768
KB708285.1 2839001 2840000	1000	1000	131.808	131.808	PIWIL1/PIWIL3	6.435	21.04	6.435	21.04
KB708285.1 305001 306000	1000	1000	10.497	10.497	PIWIL1/PIWIL3	14.09	12.563	14.09	12.563
KB708287.1 3368001 3369000	1000	1000	23.464	23.464	PIWIL1/PIWIL3	1.215	32.448	1.215	32.448
KB708287.1 3941001 3942000	1000	1000	39.592	39.592	PIWIL3	0.065	25.147	0.065	25.147
KB708287.1 562001 563000	1000	1000	302.262	302.262	PIWIL1/PIWIL3	20.219	63.274	20.219	63.274
KB708288.1 2934001 2935000	1000	1000	235.162	235.162	PIWIL1/PIWIL3	20.771	16.387	20.771	16.387
KB708289.1 1478001 1479000	1000	1000	1741.48	1741.48	PIWIL1/PIWIL3	88.621	53.919	88.621	53.919
KB708290.1 2371001 2372000	1000	1000	21.96	21.96	PIWIL1/PIWIL3	20.235	0.877	20.235	0.877
KB708291.1 3479001 3480000	1000	1000	13.846	13.846	PIWIL3	0.129	50.181	0.129	50.181
KB708293.1 2372001 2373000	1000	1000	30.783	30.783	PIWIL1/PIWIL3	3.924	118.566	3.924	118.566
KB708296.1 2111001 2112000	1000	1000	12.204	12.204	PIWIL3	0.846	136.472	0.846	136.472
KB708297.1 2286001 2287000	1000	1000	23.284	23.284	PIWIL1/PIWIL3	21.131	16.613	21.131	16.613
KB708298.1 1554001 1555000	1000	1000	83.119	83.119	PIWIL1/PIWIL3	1655.58	5.561	1655.58	5.561
KB708298.1 665001 666000	1000	1000	16.685	16.685	PIWIL1/PIWIL3	10.791	12.924	10.791	12.924
KB708299.1 2974001 2975000	1000	1000	318.754	318.754	PIWIL1/PIWIL3	7.496	50.575	7.496	50.575
KB708302.1 2686001 2687000	1000	1000	356.822	356.822	PIWIL1/PIWIL3	167.526	47.614	167.526	47.614
KB708303.1 2877001 2878000	1000	1000	30.045	30.045	PIWIL1	290.082	0.292	290.082	0.292
KB708306.1 213001 214000	1000	1000	38.175	38.175	PIWIL1/PIWIL3	98.266	2.127	98.266	2.127
KB708309.1 1112001 1113000	1000	1000	13.358	13.358	PIWIL1	19.815	0.292	19.815	0.292
KB708309.1 1883001 1884000	1000	1000	54.867	54.867	PIWIL1/PIWIL3	21.884	23.123	21.884	23.123
KB708310.1 1137001 1138000	1000	1000	12.199	12.199	PIWIL1/PIWIL3	1.224	40.416	1.224	40.416
KB708313.1 643001 644000	1000	1000	24.692	24.692	PIWIL1/PIWIL3	54.047	52.278	54.047	52.278
KB708315.1 2676001 2677000	1000	1000	12.062	12.062	PIWIL1/PIWIL3	15.629	1.25	15.629	1.25
KB708316.1 2130001 2131000	1000	1000	11.405	11.405	PIWIL3	0.032	11.824	0.032	11.824
KB708316.1 2654001 2655000	1000	1000	106.388	106.388	PIWIL1/PIWIL3	55.668	8.052	55.668	8.052
KB708316.1 753001 754000	1000	1000	26.579	26.579	PIWIL1/PIWIL3	51.535	19.756	51.535	19.756
KB708317.1 1079001 1080000	1000	1000	74.123	74.123	PIWIL1	24.805	0.103	24.805	0.103
KB708318.1 2353001 2354000	1000	1000	92.849	92.849	PIWIL1/PIWIL3	1023.55	8.53	1023.55	8.53
KB708323.1 524001 525000	1000	1000	571.038	571.038	PIWIL1/PIWIL3	10.166	45.582	10.166	45.582
KB708323.1 55001 56000	1000	1000	13.496	13.496	PIWIL1/PIWIL3	3.474	26.954	3.474	26.954
KB708325.1 1300001 1301000	1000	1000	38.592	38.592	PIWIL1/PIWIL3	20.138	5.339	20.138	5.339
KB708325.1 533001 534000	1000	1000	35.766	35.766	PIWIL1/PIWIL3	85.899	11.02	85.899	11.02
KB708329.1 2249001 2250000	1000	1000	20.584	20.584	PIWIL1/PIWIL3	32.843	12.62	32.843	12.62
KB708336.1 1899001 1900000	1000	1000	78.449	78.449	PIWIL1	88.612	0.356	88.612	0.356
KB708337.1 1185001 1186000	1000	1000	11.41	11.41	PIWIL1/PIWIL3	4.469	15.732	4.469	15.732
KB708341.1 1311001 1312000	1000	1000	196.399	196.399	PIWIL1/PIWIL3	180.895	68.282	180.895	68.282
KB708341.1 1724001 1725000	1000	1000	10.298	10.298	PIWIL1/PIWIL3	3.74	26.872	3.74	26.872
KB708344.1 576001 577000	1000	1000	64.189	64.189	PIWIL1/PIWIL3	3.782	23.858	3.782	23.858
KB708357.1 1781001 1782000	1000	1000	25.209	25.209	PIWIL3	0.803	214.406	0.803	214.406
KB708357.1 81001 82000	1000	1000	17.351	17.351	PIWIL1/PIWIL3	1.276	69.447	1.276	69.447
KB708357.1 899001 900000	1000	1000	15.466	15.466	NA	9.492	14.998	9.492	14.998
KB708362.1 397001 398000	1000	1000	127.829	127.829	PIWIL1/PIWIL3	39.219	15.465	39.219	15.465
KB708364.1 1172001 1173000	1000	1000	10.267	10.267	PIWIL1/PIWIL3	5.561	26.853	5.561	26.853
KB708364.1 924001 925000	1000	1000	115.969	115.969	PIWIL1/PIWIL3	58.729	21.692	58.729	21.692
KB708383.1 653001 654000	1000	1000	11.734	11.734	PIWIL1	175.103	0.672	175.103	0.672
KB708388.1 752001 753000	1000	1000	17.169	17.169	PIWIL1/PIWIL3	12.757	10.246	12.757	10.246
KB708389.1 675001 676000	1000	1000	43.619	43.619	PIWIL1/PIWIL3	74.55	22.234	74.55	22.234
KB708391.1 342001 343000	1000	1000	71.004	71.004	PIWIL1/PIWIL3	163.994	0.994	163.994	0.994
KB708391.1 903001 904000	1000	1000	15.193	15.193	PIWIL1/PIWIL3	4.099	26.954	4.099	26.954
KB708399.1 750001 751000	1000	1000	10.261	10.261	PIWIL1/PIWIL3	10.328	3.09	10.328	3.09
KB708400.1 115001 116000	1000	1000	36.864	36.864	PIWIL1/PIWIL3	67.628	12.857	67.628	12.857
KB708410.1 414001 415000	1000	1000	10.104	10.104	PIWIL1/PIWIL3	0.934	27.813	0.934	27.813
KB708413.1 538001 539000	1000	1000	28.357	28.357	PIWIL1/PIWIL3	19.03	108.321	19.03	108.321
KB708418.1 38001 39000	1000	1000	15.119	15.119	PIWIL1/PIWIL3	89.265	2.674	89.265	2.674
KB708425.1 479001 480000	1000	1000	10.9	10.9	PIWIL1/PIWIL3	13.135	12.623	13.135	12.623
KB708433.1 376001 377000	1000	1000	17.994	17.994	PIWIL1/PIWIL3	36.384	12.767	36.384	12.767
KB708441.1 64001 65000	1000	1000	11.783	11.783	PIWIL1/PIWIL3	13.339	5.765	13.339	5.765
KB708461.1 200001 201000	1000	1000	64.173	64.173	PIWIL3	0.657	359.196	0.657	359.196
KB708466.1 234001 235000	1000	1000	27.747	27.747	PIWIL1/PIWIL3	88.691	503.595	88.691	503.595
KB708186.1 1819001 1820000	1000	996	754.006	750.99	PIWIL1/PIWIL3	12.294	27.33	12.245	27.221
KB710678.1 4001 5516	1516	996	83.477	83.143	PIWIL1/PIWIL3	38.356	8.997	38.203	8.961
KB708303.1 1690001 1691000	1000	989	10.776	10.658	PIWIL1/PIWIL3	30.4	62.857	30.066	62.166
KB708214.1 1863001 1864000	1000	985	10.928	10.764	PIWIL1/PIWIL3	4.125	27.815	4.063	27.398
APMT01232260.1 1001 1974	974	974	47.331	46.101	PIWIL1/PIWIL3	39.859	47.598	38.823	46.36
KB708358.1 1099001 1100000	1000	966	15.306	14.786	PIWIL1/PIWIL3	52.799	20.914	51.004	20.203
KB708131.1 5340001 5341000	1000	964	66.865	64.458	PIWIL1/PIWIL3	427.075	13.7	411.7	13.207
KB709378.1 1001 2000	1000	964	32.13	30.973	PIWIL1/PIWIL3	18.088	51.712	17.437	49.85
KB708144.1 10695001 10696000	1000	962	969.726	932.877	PIWIL1/PIWIL3	99.517	556.552	95.735	535.403
KB708135.1 22681001 22683000	2000	961	117.661	113.073	PIWIL1/PIWIL3	450.41	16.637	432.844	15.988
KB708322.1 458001 459000	1000	952	42.23	40.203	PIWIL1/PIWIL3	78.67	14.424	74.894	13.732
KB708149.1 8030001 8031000	1000	945	14.997	14.172	PIWIL1/PIWIL3	1.357	24.067	1.282	22.743
KB709065.1 2001 6000	4000	939	30.403	28.548	PIWIL1/PIWIL3	14.361	39.096	13.485	36.711
KB708228.1 8020001 8021000	1000	933	16.053	14.977	PIWIL1/PIWIL3	1.594	30.465	1.487	28.424
KB708185.1 8432001 8433000	1000	932	82.235	76.643	PIWIL1/PIWIL3	61.054	23.502	56.902	21.904
KB708248.1 3411001 3412000	1000	929	13.226	12.287	PIWIL1/PIWIL3	354.467	20.46	329.3	19.007
KB708303.1 2174001 2176000	2000	923	69.014	63.7	PIWIL1/PIWIL3	127.462	249.829	117.647	230.592
KB708459.1 96001 97000	1000	923	14.33	13.227	PIWIL3	0.471	157.141	0.435	145.041
KB708128.1 28441001 28442000	1000	922	32.314	29.794	PIWIL1/PIWIL3	4.06	585.439	3.743	539.775
KB708909.1 34001 36000	2000	922	56.61	52.194	PIWIL1/PIWIL3	55.969	15.021	51.603	13.849
KB712187.1 2001 3707	1707	921	12.769	11.76	PIWIL1/PIWIL3	5.693	22.658	5.243	20.868
KB708166.1 7272001 7276000	4000	920	14.398	13.246	PIWIL1/PIWIL3	41.529	15.578	38.207	14.332
KB708136.1 20434001 20436000	2000	915	37.281	34.112	PIWIL1/PIWIL3	13.145	8.967	12.028	8.205
KB708343.1 110001 111000	1000	913	13.634	12.448	PIWIL1/PIWIL3	5.225	11.143	4.77	10.174
KB709366.1 1 3000	3000	909	19.079	17.343	PIWIL1/PIWIL3	28.545	7.703	25.947	7.002
KB708142.1 23263001 23264000	1000	908	45.244	41.082	PIWIL1/PIWIL3	69.677	3.952	63.267	3.588
KB708334.1 2278001 2279000	1000	907	45.642	41.398	PIWIL1/PIWIL3	6.099	86.724	5.532	78.659
KB708716.1 1 1000	1000	907	26.323	23.875	PIWIL1/PIWIL3	15.361	2.097	13.932	1.902
KB708415.1 392001 393000	1000	904	14.774	13.355	PIWIL1/PIWIL3	1.283	14.57	1.16	13.171
KB708496.1 155001 157000	2000	904	61.736	55.81	PIWIL1/PIWIL3	56.898	126.829	51.436	114.653
KB708127.1 39447001 39448000	1000	900	23.788	21.409	PIWIL1/PIWIL3	35.986	12.004	32.387	10.804
KB708128.1 55954001 55955000	1000	900	13.864	12.478	PIWIL3	0.216	51.719	0.194	46.547
KB708131.1 5390001 5391000	1000	900	25.711	23.14	PIWIL3	0.862	86.176	0.776	77.558
KB708137.1 6240001 6241000	1000	900	45.444	40.9	PIWIL1/PIWIL3	99.417	80.498	89.475	72.448
KB708140.1 802001 803000	1000	900	29.394	26.455	PIWIL1/PIWIL3	38.737	158.333	34.863	142.5
KB708149.1 10747001 10748000	1000	900	154.554	139.099	PIWIL1/PIWIL3	11.299	14.687	10.169	13.218
KB708149.1 3913001 3914000	1000	900	571.823	514.641	PIWIL1/PIWIL3	73.49	42.556	66.141	38.3
KB708151.1 7761001 7762000	1000	900	20.216	18.194	PIWIL1/PIWIL3	18.356	4.888	16.52	4.399
KB708160.1 11214001 11215000	1000	900	11.619	10.457	PIWIL1/PIWIL3	30.14	14.606	27.126	13.145
KB708192.1 8732001 8733000	1000	900	39.544	35.589	PIWIL1/PIWIL3	15.498	2.492	13.948	2.243
KB708268.1 1367001 1368000	1000	900	28.314	25.482	PIWIL1/PIWIL3	23.389	21.908	21.05	19.717
KB708364.1 1472001 1473000	1000	900	13.573	12.216	PIWIL1/PIWIL3	25.754	32.016	23.179	28.814
KB708369.1 827001 828000	1000	900	23.346	21.011	PIWIL3	0.562	125.073	0.506	112.566
KB708480.1 82001 83000	1000	900	27.598	24.839	PIWIL1/PIWIL3	504.4	2.663	453.96	2.397
KB708269.1 274001 275000	1000	899	125.017	112.39	PIWIL1/PIWIL3	50.665	225.406	45.548	202.64
KB708223.1 7987001 7988000	1000	897	19.986	17.927	PIWIL1/PIWIL3	95.43	13.347	85.601	11.972
KB708189.1 1927001 1928000	1000	895	15.999	14.319	PIWIL1/PIWIL3	10.193	15.33	9.123	13.72
KB708152.1 9662001 9664000	2000	882	15.239	13.441	PIWIL1/PIWIL3	13.379	14.091	11.8	12.428
KB708163.1 5233001 5235000	2000	878	39.153	34.376	PIWIL1/PIWIL3	36.383	22.066	31.944	19.374
KB708135.1 7352001 7353000	1000	875	82.99	72.616	PIWIL1/PIWIL3	179.111	567.537	156.722	496.595
KB708268.1 5635001 5637000	2000	872	16.892	14.73	PIWIL1/PIWIL3	10.481	13.321	9.139	11.616
KB708139.1 784001 785000	1000	870	26.942	23.44	PIWIL1	12.889	0.409	11.213	0.356
KB708133.1 19912001 19913000	1000	867	12.16	10.543	PIWIL1/PIWIL3	1.225	23.874	1.062	20.699
KB708162.1 14852001 14853000	1000	840	86.324	72.512	PIWIL1/PIWIL3	19.051	19.41	16.003	16.304
KB709951.1 7001 8000	1000	836	38.668	32.326	PIWIL1/PIWIL3	54.673	35.049	45.707	29.301
KB708399.1 243001 244000	1000	835	117.886	98.435	PIWIL1/PIWIL3	243.389	25.618	203.23	21.391
KB708210.1 7998001 7999000	1000	818	63.014	51.545	PIWIL1/PIWIL3	203.754	197.005	166.671	161.15
KB709976.1 4001 6000	2000	815	92.337	75.255	PIWIL1/PIWIL3	213.303	95.301	173.842	77.67
KB708318.1 1496001 1497000	1000	812	18.443	14.975	PIWIL1/PIWIL3	28.211	3.319	22.907	2.695
KB708179.1 6915001 6916000	1000	805	1495.43	1203.82	PIWIL1/PIWIL3	2013.93	70.816	1621.21	57.007
KB708176.1 6653001 6654000	1000	802	340.1	272.76	PIWIL1/PIWIL3	985.782	166.115	790.597	133.224
KB712457.1 1 3000	3000	798	14.809	11.818	PIWIL1/PIWIL3	6.274	371.563	5.007	296.507
KB708196.1 5368001 5369000	1000	788	24.112	19	PIWIL1/PIWIL3	13.43	7.654	10.583	6.031
KB708135.1 15688001 15689000	1000	780	81.782	63.79	PIWIL1/PIWIL3	76.844	21.378	59.938	16.675
KB708303.1 243001 244000	1000	779	14.238	11.091	PIWIL1/PIWIL3	51.858	8.363	40.397	6.515
KB708185.1 2113001 2114000	1000	777	36.544	28.395	PIWIL3	0.36	157.835	0.28	122.638
KB708229.1 472001 473000	1000	759	79.747	60.528	PIWIL1/PIWIL3	384.686	36.352	291.977	27.591
KB708226.1 2491001 2492000	1000	756	113.567	85.857	PIWIL1/PIWIL3	9.262	14.118	7.002	10.673
KB708158.1 17545001 17546000	1000	754	16.512	12.45	PIWIL1/PIWIL3	25.638	6.698	19.331	5.05
KB708318.1 953001 954000	1000	752	17.118	12.873	PIWIL1/PIWIL3	55.104	3.332	41.438	2.506
KB708337.1 357001 358000	1000	750	16.035	12.026	PIWIL1/PIWIL3	50.608	6.061	37.956	4.546
KB708164.1 2935001 2936000	1000	745	23.46	17.478	PIWIL1/PIWIL3	114.813	15.495	85.536	11.544
KB708524.1 16001 17000	1000	741	20.294	15.038	PIWIL1/PIWIL3	79.961	48.452	59.251	35.903
KB708252.1 3516001 3517000	1000	740	19.63	14.526	PIWIL1	200.631	0.334	148.467	0.247
KB708128.1 38279001 38280000	1000	730	15.861	11.579	PIWIL1/PIWIL3	15.519	3.721	11.329	2.716
KB708135.1 21418001 21419000	1000	727	28.983	21.071	PIWIL1/PIWIL3	20.274	10.271	14.739	7.467
KB708422.1 69001 71000	2000	725	18.763	13.603	PIWIL1/PIWIL3	19.603	5.619	14.212	4.074
KB708292.1 2147001 2148000	1000	719	61.032	43.882	PIWIL1/PIWIL3	21.57	27.569	15.509	19.822
KB708149.1 15672001 15673000	1000	716	16.543	11.845	PIWIL1/PIWIL3	43.75	12.682	31.325	9.08
KB708322.1 2026001 2027000	1000	705	24.724	17.43	PIWIL1/PIWIL3	7.387	253.65	5.208	178.823
KB708194.1 9001 10000	1000	699	142.445	99.569	PIWIL1/PIWIL3	11.777	16.971	8.232	11.863
KB708408.1 453001 454000	1000	697	16.1	11.222	PIWIL1/PIWIL3	26.156	5.403	18.231	3.766
KB708250.1 280001 282000	2000	683	25.982	17.746	PIWIL1	24.845	5.206	16.969	3.556
KB708130.1 25343001 25344000	1000	677	52.071	35.252	PIWIL1/PIWIL3	62.394	13.383	42.241	9.06
KB708131.1 23204001 23205000	1000	676	142.584	96.387	PIWIL1/PIWIL3	48.519	0.951	32.799	0.643
KB708976.1 1001 2000	1000	674	18.543	12.498	PIWIL1/PIWIL3	28.663	18.955	19.319	12.776
KB708178.1 4521001 4522000	1000	673	21.131	14.221	PIWIL1/PIWIL3	11.055	28.085	7.44	18.901
KB708128.1 36600001 36602000	2000	670	39.448	26.43	PIWIL1/PIWIL3	29.149	20.637	19.53	13.827
KB708303.1 1757001 1759000	2000	668	26.03	17.388	PIWIL1/PIWIL3	24.728	28.144	16.518	18.8
KB708158.1 3107001 3108000	1000	656	140.631	92.254	PIWIL1/PIWIL3	3.203	16.265	2.101	10.67
KB714182.1 1 1000	1000	629	32.901	20.695	PIWIL1/PIWIL3	7.941	76.067	4.995	47.846
KB708422.1 511001 512000	1000	627	18.258	11.448	PIWIL1/PIWIL3	27.743	8.04	17.395	5.041
KB708158.1 17505001 17509000	4000	623	19.575	12.195	PIWIL1/PIWIL3	3.944	21.804	2.457	13.584
KB708188.1 3207001 3208000	1000	623	19.137	11.922	PIWIL1/PIWIL3	3.205	25.022	1.997	15.589
KB710414.1 6001 6612	612	612	84.721	51.849	PIWIL1/PIWIL3	182.27	17.382	111.549	10.638
KB708146.1 5324001 5325000	1000	611	46.81	28.601	PIWIL1/PIWIL3	6.288	125.013	3.842	76.383
KB708492.1 60001 61000	1000	611	299.548	183.024	PIWIL1/PIWIL3	308.288	182.584	188.364	111.559
KB708128.1 59706001 59707000	1000	609	26.166	15.935	PIWIL1/PIWIL3	2.836	17.535	1.727	10.679
KB708363.1 1001 3000	2000	608	31.012	18.855	PIWIL3	1.16	22.576	0.705	13.726
KB708193.1 6873001 6874000	1000	598	40.121	23.992	PIWIL1/PIWIL3	23.784	7.477	14.223	4.471
KB708224.1 8439001 8440000	1000	597	21.549	12.865	PIWIL1/PIWIL3	19.258	2.228	11.497	1.33
KB710529.1 1 3000	3000	595	34.553	20.559	PIWIL1/PIWIL3	37.874	8.936	22.535	5.317
KB708131.1 16094001 16096000	2000	590	50.931	30.049	PIWIL1/PIWIL3	82.42	6.841	48.628	4.036
APMT01224189.1 3001 3583	583	583	89.778	52.341	PIWIL1/PIWIL3	173.804	0.988	101.328	0.576
KB708196.1 10584001 10585000	1000	583	29.921	17.444	PIWIL1/PIWIL3	8.993	306.63	5.243	178.765
KB708216.1 7486001 7487000	1000	581	91.19	52.981	PIWIL1/PIWIL3	29.542	637.862	17.164	370.598
APMT01229994.1 2001 2577	577	577	43.279	24.972	PIWIL1/PIWIL3	39.945	24.52	23.048	14.148
KB708156.1 3943001 3944000	1000	576	36.042	20.76	PIWIL1/PIWIL3	22.205	7.938	12.79	4.572
KB709396.1 2001 4000	2000	575	20.663	11.881	PIWIL1/PIWIL3	5.534	24.8	3.182	14.26
KB708298.1 2953001 2954000	1000	573	21.726	12.449	PIWIL1/PIWIL3	25.208	2.928	14.444	1.678
KB713283.1 2001 3060	1060	571	34.203	19.53	PIWIL1	156.979	121.548	89.635	69.404
KB708172.1 4663001 4664000	1000	569	110.918	63.112	PIWIL1/PIWIL3	2.471	376.227	1.406	214.073
KB714460.1 1 1000	1000	567	63.175	35.82	PIWIL1/PIWIL3	108.979	2.4	61.791	1.361
KB708148.1 14979001 14980000	1000	564	33.508	18.898	PIWIL1/PIWIL3	20.112	16.067	11.343	9.062
KB708349.1 645001 646000	1000	560	37.586	21.048	PIWIL1/PIWIL3	31.855	2.586	17.839	1.448
KB708366.1 4001 5000	1000	556	84.919	47.215	PIWIL1/PIWIL3	68.651	165.538	38.17	92.039
KB708198.1 9388001 9389000	1000	554	195.199	108.14	PIWIL1/PIWIL3	147.617	638.204	81.78	353.565
KB709210.1 6001 7000	1000	554	53.308	29.533	PIWIL1/PIWIL3	72.307	17.338	40.058	9.605
KB708218.1 5113001 5115000	2000	553	78.26	43.278	PIWIL1/PIWIL3	130.553	23.098	72.196	12.773
KB713146.1 2001 2746	746	553	977.412	540.509	PIWIL1/PIWIL3	633.499	126.776	350.325	70.107
KB708356.1 1083001 1084000	1000	549	34.982	19.205	PIWIL1/PIWIL3	56.166	137.348	30.835	75.404
KB711647.1 1 1000	1000	546	503.716	275.029	PIWIL1/PIWIL3	773.011	137.15	422.064	74.884
KB708239.1 3504001 3505000	1000	539	70.44	37.967	PIWIL1/PIWIL3	138.367	19.269	74.58	10.386
KB708366.1 108001 109000	1000	536	95.056	50.95	PIWIL1/PIWIL3	88.328	11.674	47.344	6.257
KB711123.1 3001 4498	1498	535	163.626	87.54	PIWIL1/PIWIL3	86.178	203.712	46.105	108.986
KB708406.1 667001 668000	1000	532	36.678	19.513	PIWIL1/PIWIL3	69.778	25.637	37.122	13.639
KB708206.1 9500001 9501000	1000	515	57.185	29.45	PIWIL1/PIWIL3	17.186	28.577	8.851	14.717
KB708241.1 5431001 5432000	1000	496	26.75	13.268	PIWIL1/PIWIL3	5.131	49.016	2.545	24.312
KB708427.1 322001 323000	1000	495	30.863	15.277	PIWIL1/PIWIL3	15.695	34.186	7.769	16.922
KB708148.1 9355001 9356000	1000	489	71.456	34.942	PIWIL1/PIWIL3	98.775	22.335	48.301	10.922
KB711167.1 5001 5898	898	489	60.818	29.74	PIWIL1/PIWIL3	81.793	45.896	39.997	22.443
KB708308.1 853001 854000	1000	478	22.786	10.892	PIWIL1/PIWIL3	1521.45	4092.19	727.252	1956.07
APMT01216536.1 6001 6473	473	473	1241.34	587.154	PIWIL1/PIWIL3	53.56	44.573	25.334	21.083
KB708197.1 1877001 1879000	2000	471	22.66	10.673	PIWIL1/PIWIL3	39.403	5.696	18.559	2.683
KB708408.1 296001 297000	1000	469	58.211	27.301	PIWIL1/PIWIL3	85.672	14.783	40.18	6.933
KB708156.1 744001 746000	2000	463	45.082	20.873	PIWIL1/PIWIL3	26.914	28.825	12.461	13.346
KB708362.1 1298001 1299000	1000	461	27.755	12.795	PIWIL1/PIWIL3	14.501	31.894	6.685	14.703
KB708819.1 2001 3000	1000	460	21.824	10.039	PIWIL1/PIWIL3	40.73	43.633	18.736	20.071
KB708705.1 10001 11000	1000	453	79.153	35.856	PIWIL1/PIWIL3	89.029	53.581	40.33	24.272
KB708582.1 58001 60000	2000	445	80.194	35.686	PIWIL1/PIWIL3	186.582	97.022	83.029	43.175
KB708128.1 54900001 54901000	1000	432	27.687	11.961	PIWIL1/PIWIL3	90.757	43.627	39.207	18.847
KB714307.1 1 1000	1000	429	48.79	20.931	PIWIL1/PIWIL3	33.557	26.744	14.396	11.473
KB708170.1 5453001 5454000	1000	417	40.609	16.934	PIWIL1/PIWIL3	235.691	34.353	98.283	14.325
KB708173.1 11035001 11036000	1000	411	77.867	32.003	PIWIL1	250.693	0.698	103.035	0.287
KB708146.1 5955001 5956000	1000	410	87.627	35.927	PIWIL1/PIWIL3	454.207	285.81	186.225	117.182
KB708422.1 34001 35000	1000	410	116.012	47.565	PIWIL1/PIWIL3	102.478	236.293	42.016	96.88
KB708135.1 20901001 20902000	1000	399	249.11	99.395	PIWIL1/PIWIL3	62.311	15.018	24.862	5.992
KB708458.1 1 1000	1000	390	44.7	17.433	PIWIL1/PIWIL3	469.99	2.51	183.296	0.979
KB708207.1 3795001 3796000	1000	384	43.203	16.59	PIWIL1/PIWIL3	15.133	79.505	5.811	30.53
KB708578.1 54001 55000	1000	377	44.78	16.882	PIWIL1/PIWIL3	28.016	14.414	10.562	5.434
KB708188.1 10479001 10480000	1000	353	59.816	21.115	PIWIL1/PIWIL3	9.7	230.68	3.424	81.43
KB708626.1 53001 54000	1000	349	33.641	11.741	PIWIL1/PIWIL3	9.069	41.65	3.165	14.536
KB708147.1 18097001 18098000	1000	340	99.335	33.774	PIWIL1/PIWIL3	13.359	101.75	4.542	34.595
KB708520.1 117001 118000	1000	334	42.802	14.296	PIWIL1/PIWIL3	13.216	236.308	4.414	78.927
KB708140.1 19142001 19143000	1000	322	31.472	10.134	PIWIL1/PIWIL3	40.214	9.404	12.949	3.028
KB708149.1 17053001 17054000	1000	321	34.579	11.1	PIWIL1/PIWIL3	15.938	43.548	5.116	13.979
KB708208.1 9288001 9289000	1000	309	40.476	12.507	PIWIL1/PIWIL3	66.43	94.081	20.527	29.071
KB708130.1 11462001 11463000	1000	299	1600.67	478.6	PIWIL1/PIWIL3	196.338	104.742	58.705	31.318
KB708205.1 10666001 10667000	1000	292	43.925	12.826	PIWIL1/PIWIL3	97.123	1.401	28.36	0.409
KB708191.1 9453001 9454000	1000	289	65.004	18.786	PIWIL3	0.896	188.183	0.259	54.385
KB708191.1 9658001 9659000	1000	287	179.004	51.374	PIWIL1/PIWIL3	182.16	12.446	52.28	3.572
KB708148.1 15120001 15121000	1000	276	1274.41	351.738	PIWIL1/PIWIL3	49.138	224.986	13.562	62.096
KB708184.1 2380001 2381000	1000	268	950.724	254.794	PIWIL1/PIWIL3	71.892	52.41	19.267	14.046
KB708150.1 6493001 6494000	1000	255	143.255	36.53	PIWIL1/PIWIL3	18.792	134.361	4.792	34.262
KB708273.1 2365001 2366000	1000	245	92.425	22.644	PIWIL1/PIWIL3	163.633	511.012	40.09	125.198
KB708354.1 338001 339000	1000	242	64.772	15.675	PIWIL1/PIWIL3	17.669	78.19	4.276	18.922
KB708278.1 3086001 3087000	1000	241	61.428	14.804	PIWIL1/PIWIL3	42.137	34.917	10.155	8.415
KB708248.1 6896001 6897000	1000	230	60.353	13.881	PIWIL1/PIWIL3	7.8	58.348	1.794	13.42
KB708250.1 5633001 5634000	1000	171	187.731	32.102	PIWIL1/PIWIL3	346.708	55.988	59.287	9.574
KB708203.1 7700001 7701000	1000	152	884.02	134.371	PIWIL1/PIWIL3	443.086	439.243	67.349	66.765
KB708132.1 20254001 20255000	1000	145	371.159	53.818	PIWIL1/PIWIL3	700.29	7.131	101.542	1.034
KB708238.1 6845001 6846000	1000	127	224.811	28.551	PIWIL1/PIWIL3	27.709	601.441	3.519	76.383
KB708187.1 8962001 8963000	1000	108	378.88	40.919	PIWIL1/PIWIL3	93.25	707.639	10.071	76.425
KB708192.1 10572001 10573000	1000	101	189.366	19.126	PIWIL1/PIWIL3	141.891	55.525	14.331	5.608

## Sheet: Table 7 DEG 9dpp testes
gene	gene name	gene description	coordinates	strand	Mov10l1-/- FPKM	Mov10l1+/+ FPKM	log2FC	p-value
ENSMAUG00000013712	Lypd6b	LY6/PLAUR domain containing 6B	KB708143.1 10319987 10337642	+	2.2	0.335	1.78178	1.68308e-28
ENSMAUG00000016216			KB708173.1 11900684 11903812	-	2.024	0.527	1.46962	1.29354e-23
ENSMAUG00000009793	Kif5c	kinesin family member 5C	KB708143.1 10003844 10139859	+	20.909	9.751	1.08761	2.87992e-42
ENSMAUG00000009200	Pak6	serine/threonine-protein kinase PAK 6	KB708128.1 5266628 5305926	-	1.119	0.427	0.910448	1.42549e-08
ENSMAUG00000008573	Fst	follistatin	KB708263.1 627871 633426	-	1.634	0.553	0.884463	9.12644e-08
ENSMAUG00000004915	Tp53inp2	tumor protein p53 inducible nuclear protein 2	KB708301.1 2303981 2311850	-	8.355	4.304	0.87592	2.27846e-14
ENSMAUG00000013332	Slc26a2	solute carrier family 26 member 2	KB708175.1 12509729 12526108	+	7.016	3.835	0.846732	5.7061e-19
ENSMAUG00000001059	Igsf10	immunoglobulin superfamily member 10	KB708204.1 3601513 3626082	-	4.864	2.819	0.768863	6.93906e-16
ENSMAUG00000019797	Pvalb	parvalbumin	KB708136.1 463264 475564	-	5.928	3.06	0.76682	8.19829e-08
ENSMAUG00000016570	Ndn	necdin, MAGE family member	KB708416.1 332542 333519	+	30.243	17.942	0.75029	1.68299e-17
ENSMAUG00000015002	Magel2	MAGE family member L2	KB708416.1 362578 366531	+	1.391	0.769	0.712777	2.23298e-07
ENSMAUG00000013421	Chp2	calcineurin like EF-hand protein 2	KB708127.1 76568392 76572020	-	4.981	2.716	0.710368	5.20738e-07
ENSMAUG00000001826			KB708127.1 56204403 56205230	-	17.957	10.978	0.681806	6.44974e-11
ENSMAUG00000013398	Elovl2	ELOVL fatty acid elongase 2	KB708133.1 11992251 12006017	+	34.825	21.333	0.66074	8.39652e-09
ENSMAUG00000008190	Sdf2l1	stromal cell derived factor 2 like 1	KB708200.1 8666418 8668735	+	7.422	4.166	0.658916	7.10318e-06
ENSMAUG00000005165	Serpinb10	serpin B10	KB708241.1 2274327 2302762	-	3.051	1.703	0.657808	7.89362e-06
ENSMAUG00000004777	Rtn4r	reticulon 4 receptor	KB708200.1 7614286 7639488	-	2.156	1.249	0.656038	2.51797e-06
ENSMAUG00000019688	Pdlim4	PDZ and LIM domain 4	KB708137.1 22956622 22970906	+	47.852	31.177	0.634647	2.76263e-15
ENSMAUG00000016295		reticulon 1	KB708162.1 11881989 11910126	+	4.368	2.699	0.623551	6.76948e-07
ENSMAUG00000018919	Shisa2	shisa family member 2	KB708180.1 9011874 9017996	-	2.691	1.647	0.614328	4.17539e-06
ENSMAUG00000003807	Fabp3	fatty acid binding protein 3	KB708219.1 3645231 3651991	+	52.598	24.865	0.611795	0.000215298
ENSMAUG00000010997	Apln	apelin	KB708193.1 9522300 9531683	-	1.337	0.811	0.584805	5.18985e-05
ENSMAUG00000018518	Cisd1	CDGSH iron sulfur domain 1	KB708151.1 8007053 8021792	+	7.111	4.735	0.584006	1.61835e-09
ENSMAUG00000010292	Rpp25	ribonuclease P and MRP subunit p25	KB708145.1 20027115 20027714	+	27.278	18.106	0.578936	2.46305e-08
ENSMAUG00000000914	Pdcd1	programmed cell death 1	KB708196.1 10349132 10363481	+	4.148	2.542	0.577563	5.68199e-05
ENSMAUG00000009791	Tmem231	transmembrane protein 231	KB708164.1 4732791 4752421	-	3.922	2.583	0.575688	2.35191e-07
ENSMAUG00000019337	Il10ra	interleukin 10 receptor subunit alpha	KB708145.1 7799573 7813300	-	1.321	0.815	0.565123	0.000100373
ENSMAUG00000011312	Glrx	glutaredoxin	KB708130.1 36516533 36525533	-	13.141	8.876	0.564657	8.21614e-09
ENSMAUG00000010090	Rnf182	ring finger protein 182	KB708133.1 9474680 9529095	-	2.522	1.604	0.563078	3.53375e-05
ENSMAUG00000012207	Tmprss13	transmembrane serine protease 13	KB708145.1 7870194 7888395	+	2.179	1.324	0.560882	0.00017923
ENSMAUG00000010898	Tmem35a	transmembrane protein 35A	KB708160.1 1313080 1323359	-	65.306	44.019	0.559487	6.40124e-08
ENSMAUG00000018787	B3glct	beta 3-glucosyltransferase	KB708272.1 1583093 1638186	-	8.259	5.528	0.557581	4.9628e-07
ENSMAUG00000019567	Ankrd9	ankyrin repeat domain 9	KB708140.1 4917114 4922175	+	1.874	1.242	0.543374	1.29639e-05
ENSMAUG00000016990		ADAMTS like 2	KB708317.1 352072 384853	+	3.501	2.398	0.535673	4.25109e-07
ENSMAUG00000014388	Gjc3	gap junction protein, gamma 3	KB708225.1 8340763 8343649	+	8.11	5.427	0.53334	1.57254e-05
ENSMAUG00000021425	Top1mt	DNA topoisomerase I mitochondrial	KB708338.1 325809 353942	-	8.692	6.015	0.533092	5.30449e-08
ENSMAUG00000000721			KB708169.1 4230884 4235812	-	35.658	24.486	0.532655	5.17638e-07
ENSMAUG00000014300	Vsnl1	visinin like 1	KB708215.1 2140307 2190569	+	4.033	2.704	0.529593	1.91212e-05
ENSMAUG00000018522	Calr	calreticulin	APMT01219060.1 296 3390	+	340.004	237.961	0.526674	6.16829e-09
ENSMAUG00000005646	Neto2	neuropilin (NRP) and tolloid (TLL)-like 2	KB708216.1 9010399 9068189	+	21.323	14.818	0.523499	2.68102e-07
ENSMAUG00000016779	Hspa5	heat shock protein family A (Hsp70) member 5	KB708249.1 1378146 1382611	+	252.725	179.034	0.516956	1.00182e-09
ENSMAUG00000008547	G6pd	glucose-6-phosphate dehydrogenase	KB708368.1 115645 143960	+	10.511	7.377	0.51649	1.0647e-07
ENSMAUG00000013117	Reep1	receptor accessory protein 1	KB708185.1 12116071 12218299	+	10.956	7.773	0.516021	7.83119e-10
ENSMAUG00000019220	Fam241a	family with sequence similarity 241, member A	KB708264.1 4008868 4039600	+	19.929	13.175	0.512986	0.000202266
ENSMAUG00000002217			KB708151.1 3595637 3597195	-	47.224	33	0.512847	7.81414e-07
ENSMAUG00000011076	Pdyn	prodynorphin	KB708141.1 9442896 9446243	-	3.657	2.473	0.511953	5.49532e-05
ENSMAUG00000015696	Kctd14	potassium channel tetramerization domain containing 14	KB708170.1 8102394 8107806	+	22.755	16.124	0.508058	4.74363e-08
ENSMAUG00000021784	Creld2	cysteine rich with EGF like domains 2	KB708136.1 10913662 10920417	+	42.935	30.34	0.506527	1.98342e-07
ENSMAUG00000009457	Lnx2	ligand of numb-protein X 2	KB708272.1 4253515 4269857	+	4.695	3.265	0.497677	2.29709e-05
ENSMAUG00000020214	Slc9a3r1	SLC9A3 regulator 1	KB708147.1 6603821 6620510	-	8.332	5.819	0.49415	2.2331e-05
ENSMAUG00000021720	Hexim2	HEXIM P-TEFb complex subunit 2	KB708147.1 19582478 19588408	+	4.093	2.772	0.493174	0.000234391
ENSMAUG00000016060	Krt80	keratin 80	KB708136.1 23274395 23295655	-	1.359	0.911	0.492516	0.000406568
ENSMAUG00000021706	Pnpo	pyridoxamine 5'-phosphate oxidase	KB708184.1 9307817 9313205	-	7.15	4.902	0.489611	0.000169087
ENSMAUG00000012791	Nudt19	nudix hydrolase 19	KB708244.1 2887544 2895035	+	13.263	9.377	0.486528	1.5208e-05
ENSMAUG00000000216	Thyn1	thymocyte nuclear protein 1	KB708210.1 3450969 3459514	-	17.23	12.375	0.485649	5.57007e-07
ENSMAUG00000012698	Scara5	scavenger receptor class A member 5	KB708180.1 2676787 2764174	-	25.18	18.274	0.48505	1.04427e-08
ENSMAUG00000012922	Gpr37	G protein-coupled receptor 37	KB708206.1 6545400 6566826	-	5.685	4.083	0.483965	9.81198e-07
ENSMAUG00000020556	Cited1	Cbp/p300 interacting transactivator with Glu/Asp rich carboxy-terminal domain 1	KB708237.1 8048272 8052724	-	105.983	76.384	0.483879	2.75454e-07
ENSMAUG00000000525	Chst10	carbohydrate sulfotransferase 10	KB708181.1 6199709 6225890	+	4.847	3.358	0.483743	0.000157621
ENSMAUG00000011339	Sult1a1	sulfotransferase 1A1-like	KB708127.1 72030107 72033546	+	23.067	16.682	0.481899	1.50338e-07
ENSMAUG00000002277	Pfdn4	prefoldin subunit 4	KB708174.1 4456066 4464024	+	24.722	17.783	0.481393	1.25256e-06
ENSMAUG00000021385	S100a10	S100 calcium binding protein A10	KB708224.1 8648984 8659171	+	51.069	36.244	0.480831	1.91112e-05
ENSMAUG00000014879	Armcx4	armadillo repeat containing X-linked 4	KB708160.1 941651 949034	-	4.06	2.903	0.480361	5.66183e-06
ENSMAUG00000010970	Cst12	cystatin-12-like	KB708160.1 14823744 14827515	-	152.371	108.866	0.479725	7.05524e-06
ENSMAUG00000000662	Hdhd5	haloacid dehalogenase like hydrolase domain containing 5	KB708132.1 3109599 3128242	+	8.433	6.049	0.476954	7.30146e-06
ENSMAUG00000018165	Cpt1a	carnitine palmitoyltransferase 1A	KB708127.1 53741382 53772247	-	23.964	17.475	0.476317	3.92832e-08
ENSMAUG00000014512	Slc16a1	solute carrier family 16 member 1	KB708191.1 5253265 5276056	+	23.781	17.25	0.476061	4.23107e-07
ENSMAUG00000004056	Pcyt1b	phosphate cytidylyltransferase 1, choline, beta	KB708223.1 9778157 9814766	+	5.484	3.948	0.473185	7.49743e-06
ENSMAUG00000020049			KB708192.1 7164128 7165034	-	27.059	19.468	0.471718	1.00714e-05
ENSMAUG00000015147	Kcnab3	potassium voltage-gated channel subfamily A regulatory beta subunit 3	KB708137.1 7810874 7817497	-	3.388	2.415	0.466524	8.26591e-05
ENSMAUG00000010254	Manf	mesencephalic astrocyte derived neurotrophic factor	KB708177.1 2954484 2957718	-	43.828	31.385	0.466148	4.73703e-05
ENSMAUG00000015475	Scarb2	scavenger receptor class B member 2	KB708139.1 5236586 5292247	+	56.28	41.545	0.463452	2.15118e-08
ENSMAUG00000008947	Abhd12	abhydrolase domain containing 12	KB708160.1 13496309 13587445	+	16.882	12.339	0.463129	1.72986e-06
ENSMAUG00000012007	Rab3il1	RAB3A interacting protein like 1	KB708127.1 48401606 48423228	-	7.757	5.629	0.463052	1.06557e-05
ENSMAUG00000011063	Sgf29	SAGA complex associated factor 29	KB708127.1 72033691 72073854	-	21.521	15.763	0.46282	9.33585e-07
ENSMAUG00000002730	Inha	inhibin subunit alpha	KB708150.1 3476201 3479161	-	248.41	182.842	0.461298	2.17692e-07
ENSMAUG00000002429	Gamt	guanidinoacetate N-methyltransferase	KB708274.1 1953600 1956192	+	68.216	50.504	0.461181	9.99495e-09
ENSMAUG00000012984	Hsd17b10	hydroxysteroid 17-beta dehydrogenase 10	KB708334.1 1376020 1378714	-	107.406	79.869	0.459526	8.18366e-10
ENSMAUG00000015656		EBP cholestenol delta-isomerase	KB708309.1 3055938 3060572	-	30.198	22.18	0.458614	1.71898e-06
ENSMAUG00000015229			KB708240.1 5936486 5941635	+	76.304	56.217	0.456696	9.67086e-07
ENSMAUG00000015830	CUNH19orf60	required for excision 1-B domain containing	KB708341.1 607154 609825	+	13.24	9.476	0.456061	0.000177779
ENSMAUG00000000611	Gfm1	G elongation factor mitochondrial 1	KB708204.1 10017253 10058778	+	22.466	16.627	0.454669	2.71641e-07
ENSMAUG00000009901	Bola2b	bolA family member 2B	KB708127.1 72001282 72001991	-	23.535	16.837	0.454552	0.000211672
ENSMAUG00000007937	Atpif1	ATP synthase inhibitory factor subunit 1	APMT01216576.1 3143 5607	-	98.606	72.838	0.453897	8.65049e-07
ENSMAUG00000013383		histone H2A.Z	KB708246.1 1626438 1627086	-	227.008	168.96	0.449489	1.72228e-07
ENSMAUG00000017024	Col9a1	collagen type IX alpha 1 chain	KB708353.1 1291385 1374112	-	20.568	15.105	0.449247	1.39057e-05
ENSMAUG00000018261		histone H3	KB708133.1 28467063 28467473	-	578.638	430.861	0.446771	3.51995e-07
ENSMAUG00000019682			KB708301.1 518762 523725	+	13.508	9.756	0.445791	0.000214047
ENSMAUG00000016803	Idi1	isopentenyl-diphosphate delta isomerase 1	KB708156.1 9825168 9835270	+	5.736	4.241	0.442923	1.44087e-05
ENSMAUG00000011722	Map1lc3a	microtubule associated protein 1 light chain 3 alpha	APMT01213821.1 3741 5408	-	40.524	30.319	0.442442	2.98733e-07
ENSMAUG00000000992	Cdkn1a	cyclin dependent kinase inhibitor 1A	KB708304.1 2286177 2293513	+	3.817	2.73	0.442408	0.000627888
ENSMAUG00000017536		histone H2A type 1-E	KB708362.1 1234878 1235270	-	499.576	373.074	0.441488	7.98939e-07
ENSMAUG00000006849	Tfrc	transferrin receptor	KB708155.1 7820650 7843123	-	29.09	21.602	0.440795	6.89057e-06
ENSMAUG00000010020	Ddit4	DNA damage inducible transcript 4	KB708151.1 18333510 18335655	+	63.282	47.776	0.439543	2.58821e-09
ENSMAUG00000006043	Babam1	BRISC and BRCA1 A complex member 1	KB708378.1 1052034 1058527	+	16.701	12.401	0.439138	1.13036e-05
ENSMAUG00000012257	Rmdn2	regulator of microtubule dynamics 2	KB708167.1 14943419 14998940	+	4.87	3.604	0.435416	4.39645e-05
ENSMAUG00000000273	Scrn1	secernin 1	KB708193.1 1561836 1603502	+	1.643	1.201	0.43505	0.000239653
ENSMAUG00000014434	Cdk2ap1	cyclin dependent kinase 2 associated protein 1	KB708228.1 4657079 4661625	+	57.04	41.913	0.431049	0.000225548
ENSMAUG00000014085		lanosterol 14-alpha demethylase	KB708278.1 3895709 3914912	-	33.316	25.059	0.430327	2.74715e-06
ENSMAUG00000008522	Bag2	BCL2 associated athanogene 2	KB708181.1 11202258 11215155	+	19.209	14.373	0.429748	1.79478e-05
ENSMAUG00000008772	Ezh2	enhancer of zeste 2 polycomb repressive complex 2 subunit	KB708402.1 714574 758354	-	27.338	20.468	0.42761	1.87057e-05
ENSMAUG00000011368	Cd320	CD320 molecule	KB708240.1 4256085 4261589	-	15.684	11.747	0.425965	3.30293e-05
ENSMAUG00000017512	Lpl	lipoprotein lipase	KB708179.1 12269387 12294225	+	8.905	6.588	0.425366	0.000210106
ENSMAUG00000018344	H1f4	histone H1.4	KB708133.1 28417114 28417773	+	569.287	428.821	0.424259	8.77701e-06
ENSMAUG00000006540	Lysmd2	LysM domain containing 2	KB708168.1 12420216 12435273	-	4.606	3.362	0.42367	0.000752856
ENSMAUG00000017962	Cbr4	carbonyl reductase 4	KB708179.1 5368485 5384848	+	6.277	4.64	0.422697	0.000296498
ENSMAUG00000007786	Mertk	MER proto-oncogene, tyrosine kinase	KB708141.1 8502454 8602784	+	11.909	9.073	0.422477	1.43559e-07
ENSMAUG00000008888	Timp1	TIMP metallopeptidase inhibitor 1	KB708324.1 411231 415719	-	51.164	38.931	0.422366	3.98643e-07
ENSMAUG00000019204	Exoc3l2	exocyst complex component 3 like 2	KB708344.1 745385 768296	+	35.247	26.89	0.42199	8.50086e-08
ENSMAUG00000018235	Fads6	fatty acid desaturase 6	KB708147.1 6486500 6499779	+	4.952	3.729	0.421826	2.02416e-05
ENSMAUG00000004099	Itpka	inositol-trisphosphate 3-kinase A	KB708128.1 4205475 4214640	-	13.349	9.988	0.421808	7.34137e-05
ENSMAUG00000017705	Pycr2	pyrroline-5-carboxylate reductase 2	KB708207.1 2234486 2238165	-	26.361	19.97	0.42176	3.63978e-06
ENSMAUG00000011800			KB708133.1 28484668 28485093	-	183.623	138.93	0.418137	1.27445e-05
ENSMAUG00000019571	Mrps26	mitochondrial ribosomal protein S26	KB708141.1 10344738 10348113	+	34.068	25.707	0.417667	2.86128e-05
ENSMAUG00000014419	Olfml2a	olfactomedin like 2A	KB708249.1 3180595 3231585	-	4.61	3.482	0.417405	2.72549e-05
ENSMAUG00000019607	Chchd1	coiled-coil-helix-coiled-coil-helix domain containing 1	KB708277.1 3714013 3715245	-	23.962	18.097	0.417213	3.33836e-05
ENSMAUG00000002311	H2aj	H2J.A histone	KB708163.1 4308622 4309813	+	308.09	233.559	0.417199	9.43008e-06
ENSMAUG00000013029	Gadd45a	growth arrest and DNA damage inducible alpha	KB708185.1 7967350 7969635	-	7.201	5.377	0.416617	0.000227394
ENSMAUG00000009744	H2ax	histone H2AX	KB708145.1 6847210 6847641	+	379.972	289.507	0.416165	2.09877e-06
ENSMAUG00000019119	Dnajb11	DnaJ heat shock protein family (Hsp40) member B11	KB708155.1 17149399 17166042	-	21.693	16.41	0.415637	3.14093e-05
ENSMAUG00000013702		aldo-keto reductase family 1 member C13	KB708156.1 5396825 5410167	+	11.45	8.681	0.413459	2.71252e-05
ENSMAUG00000020997	Sec61b	SEC61 translocon beta subunit	KB708213.1 2663664 2671746	-	65.146	49.687	0.412564	6.58975e-06
ENSMAUG00000020065	Ccdc58	coiled-coil domain containing 58	KB708155.1 4273781 4290566	-	13.491	10.011	0.411924	0.000759056
ENSMAUG00000020567			KB708202.1 4010523 4012114	+	74.093	56.993	0.411058	1.57816e-07
ENSMAUG00000005509	Stk10	serine/threonine kinase 10	KB708157.1 19269891 19353752	-	6.833	5.141	0.409017	0.000221033
ENSMAUG00000016937	Tecr	trans-2,3-enoyl-CoA reductase	KB708202.1 311901 338599	+	69.157	52.971	0.408961	3.79931e-06
ENSMAUG00000019999	Sipa1l2	signal induced proliferation associated 1 like 2	KB708128.1 1865758 1949771	-	18.435	14.22	0.408899	6.21729e-08
ENSMAUG00000001001	Polr2i	RNA polymerase II subunit I	KB708244.1 6070239 6071522	-	73.424	56.446	0.408783	7.44017e-07
ENSMAUG00000017623		histone H2B type 1	KB708362.1 942650 943030	-	884.292	680.094	0.408602	5.77018e-07
ENSMAUG00000010540	H2bu2	histone H2B type 3-A	KB708137.1 18047310 18047690	-	265.336	204.968	0.407965	3.54955e-08
ENSMAUG00000009925	Mreg	melanoregulin	APMT01210249.1 2431 6950	-	13.829	10.567	0.407775	1.57884e-05
ENSMAUG00000008734		dynein light chain 1, cytoplasmic	KB708240.1 8083259 8083528	+	84.322	64.475	0.405152	2.56509e-05
ENSMAUG00000020607		N-acetyltransferase 8 like	KB708142.1 20625220 20633923	-	4.284	3.271	0.404479	4.26903e-05
ENSMAUG00000010794		histone H2B type 3-B	KB708137.1 18042595 18042975	+	150.459	116.224	0.404078	4.13867e-07
ENSMAUG00000008911			KB708178.1 1229069 1230167	-	62.467	48.225	0.402906	1.11179e-06
ENSMAUG00000021750	Lage3	L antigen family member 3	KB708368.1 186462 187826	+	10.626	7.986	0.400028	0.000789036
ENSMAUG00000005902	Bcat2	branched chain amino acid transaminase 2	KB708302.1 1225083 1236034	-	31.645	24.495	0.399511	1.23368e-06
ENSMAUG00000021883	Pik3ap1	phosphoinositide-3-kinase adaptor protein 1	KB708127.1 17967183 18089495	+	5.818	4.489	0.39812	8.78775e-06
ENSMAUG00000021296		forkhead box K2	KB708147.1 531491 545648	-	16.374	12.342	0.398058	0.000759626
ENSMAUG00000012658	Rgs19	regulator of G protein signaling 19	KB708174.1 12816054 12821186	-	5.592	4.241	0.39795	0.000395342
ENSMAUG00000017540	Lsr	lipolysis stimulated lipoprotein receptor	KB708244.1 5341065 5357220	+	21.758	16.773	0.397936	1.36098e-05
ENSMAUG00000011223	Psma7	proteasome (prosome, macropain) subunit, alpha type 7	KB708174.1 11127350 11129068	-	115.178	88.889	0.396991	1.31872e-05
ENSMAUG00000005217	H2bc18	histone H2B type 2-F	KB708292.1 2183933 2184313	-	1085.24	841.2	0.396662	1.97394e-06
ENSMAUG00000013118	Ifrd1	interferon related developmental regulator 1	KB708187.1 2225403 2240964	+	32.568	25.233	0.396331	3.29594e-06
ENSMAUG00000001833	2210016F16Rik	chromosome unknown C9orf64 homolog	KB708209.1 4597820 4605522	-	9.435	7.165	0.395595	0.000466495
ENSMAUG00000018294			KB708133.1 28491086 28491397	-	922.767	714.585	0.395071	5.80838e-06
ENSMAUG00000011443		histone H4	KB708133.1 28447029 28479596	+	1050.73	813.593	0.395042	6.04685e-06
ENSMAUG00000017833	Cdk2ap2	cyclin dependent kinase 2 associated protein 2	KB708127.1 53033645 53035619	-	13.313	10.179	0.394159	0.000224657
ENSMAUG00000013005	CUNH8orf59	ribosomal biogenesis factor	KB708135.1 22843718 22847658	-	53.112	41.159	0.393903	8.00461e-06
ENSMAUG00000005262	Prdx2	peroxiredoxin 2	KB708389.1 757985 762544	+	138.991	108.617	0.393012	7.53583e-08
ENSMAUG00000007327			KB708135.1 14099002 14099424	-	45.039	34.711	0.392222	7.13405e-05
ENSMAUG00000003451	Mri1	methylthioribose-1-phosphate isomerase 1	KB708405.1 676331 681503	-	13.287	10.124	0.392011	0.000465615
ENSMAUG00000002860			KB708274.1 4160523 4161844	-	222.177	173.625	0.391253	1.9753e-07
ENSMAUG00000017734		histone H4	KB708362.1 947565 947876	+	1157.91	899.033	0.39032	1.05751e-05
ENSMAUG00000010045	Pigp	phosphatidylinositol glycan anchor biosynthesis class P	KB708169.1 3582725 3588465	+	6.043	4.592	0.390123	0.000791137
ENSMAUG00000001144	Mpv17l2	MPV17 mitochondrial inner membrane protein like 2	KB708341.1 367656 370226	+	24.75	19.074	0.389326	0.000130363
ENSMAUG00000002959	Tyw1	S-adenosyl-L-methionine-dependent tRNA 4-demethylwyosine synthase	KB708225.1 660656 762154	+	7.381	5.698	0.388838	9.88314e-05
ENSMAUG00000009827	Megf9	multiple EGF like domains 9	KB708178.1 4971513 5082084	+	3.128	2.407	0.388332	0.000191071
ENSMAUG00000014868	Lars2	leucyl-tRNA synthetase 2, mitochondrial	KB708252.1 668636 755466	-	5.157	3.974	0.387815	0.000156197
ENSMAUG00000020681	Ucp2	uncoupling protein 2	KB708170.1 11131433 11138073	+	33.578	26.044	0.385953	5.0643e-05
ENSMAUG00000003742	Defb119	defensin beta 119	KB708339.1 344031 350070	-	53.066	40.988	0.385789	0.000140192
ENSMAUG00000021727		phosphoglycerate mutase 1	KB708127.1 17437705 17443117	-	83.064	64.675	0.385531	2.36032e-05
ENSMAUG00000012078		uncharacterized LOC101825376	KB708362.1 980279 984145	-	741.751	576.811	0.384888	2.98328e-05
ENSMAUG00000013448	Ndufb4	NADH:ubiquinone oxidoreductase subunit B4	KB708155.1 3062929 3069662	+	70.546	55.19	0.384826	3.80525e-06
ENSMAUG00000011683	Apobec3	DNA dC->dU-editing enzyme APOBEC3-like	KB708136.1 2161475 2175040	+	15.222	11.806	0.384084	9.41103e-05
ENSMAUG00000014713	Mpc2	mitochondrial pyruvate carrier 2	KB708154.1 14106801 14124038	+	20.292	15.631	0.383915	0.00039832
ENSMAUG00000008007		janus kinase and microtubule interacting protein 1	KB708142.1 17483604 17539710	-	8.854	6.872	0.383485	8.49984e-05
ENSMAUG00000004155	Asns	asparagine synthetase (glutamine-hydrolyzing)	KB708266.1 4026471 4043248	-	24.258	18.978	0.381753	1.13818e-05
ENSMAUG00000018118	Uchl3	ubiquitin C-terminal hydrolase L3	KB708148.1 18507756 18544807	-	31.471	24.559	0.381709	3.48526e-05
ENSMAUG00000008986	Dnaja4	DnaJ heat shock protein family (Hsp40) member A4	KB708145.1 17237188 17255774	+	9.048	7.058	0.381542	3.95935e-05
ENSMAUG00000012545	Abcd2	ATP binding cassette subfamily D member 2	KB708136.1 13104510 13143102	-	6.681	5.202	0.381521	6.71892e-05
ENSMAUG00000018961	Scamp1	secretory carrier membrane protein 1	KB708130.1 19372449 19396946	+	13.83	10.755	0.381053	0.000109866
ENSMAUG00000017174		leucine rich repeat kinase 1	KB708294.1 3472747 3603156	-	5.972	4.668	0.380453	2.45188e-05
ENSMAUG00000012375	Ppp1r3e	protein phosphatase 1 regulatory subunit 3E	KB708321.1 1530171 1531573	-	13.959	10.886	0.380262	6.56171e-05
ENSMAUG00000007644	Tet1	tet methylcytosine dioxygenase 1	KB708151.1 15644814 15698289	+	4.59	3.593	0.38002	1.52083e-05
ENSMAUG00000021799	Chmp5	charged multivesicular body protein 5	KB708213.1 8456934 8473255	-	35.394	27.892	0.377488	2.01508e-06
ENSMAUG00000019722		centromere protein S	KB708217.1 7402109 7414949	+	14.777	11.439	0.377121	0.000491145
ENSMAUG00000018142	H1f1	H1.1 linker histone, cluster member	KB708133.1 28301527 28302168	-	702.609	553.355	0.376822	3.76838e-06
ENSMAUG00000009393		dynein light chain LC8-type 1	KB708214.1 3748215 3750666	-	145.418	114.521	0.376575	4.73286e-06
ENSMAUG00000011252	Smox	spermine oxidase	KB708141.1 11352665 11386441	+	15.305	11.828	0.375742	0.000680087
ENSMAUG00000021812	Ninl	ninein like	KB708160.1 13400199 13474773	+	29.258	23.072	0.375292	3.65429e-06
ENSMAUG00000008836	St3gal4	ST3 beta-galactoside alpha-2,3-sialyltransferase 4	KB708331.1 739746 784802	-	48.552	37.887	0.375102	0.000154533
ENSMAUG00000011289	Suv39h1	suppressor of variegation 3-9 homolog 1	KB708309.1 2915781 2929683	-	16.067	12.618	0.37404	3.66857e-05
ENSMAUG00000015095	Taf6l	TATA-box binding protein associated factor 6 like	KB708127.1 49159647 49171007	+	15.328	12.055	0.373178	3.23054e-05
ENSMAUG00000012247	Kmt5a	lysine methyltransferase 5A	KB708228.1 4551273 4574526	-	32.247	25.345	0.373152	3.54491e-05
ENSMAUG00000021793	Nop56	NOP56 ribonucleoprotein	KB708141.1 10067064 10071900	+	51.248	40.317	0.373057	2.54588e-05
ENSMAUG00000020175	Glrx2	glutaredoxin 2	KB708166.1 10699558 10709010	+	25.339	19.763	0.372947	0.000303063
ENSMAUG00000011150	Mrps2	mitochondrial ribosomal protein S2	KB708317.1 1730373 1732372	+	15.625	12.179	0.372765	0.00032696
ENSMAUG00000020122		eukaryotic initiation factor 4A-I-like	KB708202.1 6470417 6472007	-	200.445	157.882	0.372315	2.03546e-05
ENSMAUG00000011951		integrin-linked kinase-associated serine/threonine phosphatase 2C	APMT01214252.1 111 7300	+	13.288	10.372	0.372201	0.000264167
ENSMAUG00000009465	Mrps28	mitochondrial ribosomal protein S28	KB708135.1 17877440 17992658	-	18.215	14.181	0.371878	0.000488825
ENSMAUG00000003857	Slirp	SRA stem-loop interacting RNA binding protein	KB708286.1 2678888 2683132	-	39.019	30.527	0.371363	0.000224323
ENSMAUG00000017828		histone H2A type 1-E	KB708362.1 968511 968903	-	992.607	784.031	0.371097	9.36546e-06
ENSMAUG00000009535	Pecr	peroxisomal trans-2-enoyl-CoA reductase	KB708150.1 6451609 6472275	+	17.519	13.773	0.370033	9.05083e-05
ENSMAUG00000010124			KB708127.1 43165921 43166661	-	114.445	89.957	0.369426	0.000113016
ENSMAUG00000018419	Atp5j2	ATP synthase membrane subunit f	KB708222.1 671838 678826	+	163.614	129.574	0.369242	7.63297e-06
ENSMAUG00000014301		histone H2A type 1-H-like	KB708362.1 954627 963294	+	73.455	58.051	0.368563	2.57031e-05
ENSMAUG00000008754	Snrpa	small nuclear ribonucleoprotein polypeptide A	KB708355.1 800618 809093	+	42.441	33.525	0.368238	2.69572e-05
ENSMAUG00000008542	Cox7b	cytochrome c oxidase subunit 7B, mitochondrial	KB708336.1 1511558 1515398	-	45.971	36.135	0.367315	0.000168397
ENSMAUG00000017510		histone H2B type 1	KB708362.1 1235548 1235928	+	929.813	738.729	0.367026	2.4522e-06
ENSMAUG00000018354			KB708133.1 28480890 28481300	-	873.337	683.615	0.36622	0.000380085
ENSMAUG00000001713	Mgst1	microsomal glutathione S-transferase 1	KB708163.1 5645355 5661975	+	39.852	31.541	0.365358	3.95235e-05
ENSMAUG00000011496	Galnt7	polypeptide N-acetylgalactosaminyltransferase 7	KB708179.1 1837176 1957647	-	13.288	10.561	0.365317	4.59197e-06
ENSMAUG00000021572	Ndufa11	NADH:ubiquinone oxidoreductase subunit A11	KB708240.1 6410987 6415850	-	35.15	27.633	0.364205	0.000279907
ENSMAUG00000015610	Scand1	SCAN domain containing 1	KB708301.1 1341299 1343064	+	20.448	16.197	0.363825	4.8566e-05
ENSMAUG00000019879	Abhd11	abhydrolase domain containing 11	KB708225.1 5212762 5215287	+	21.541	16.983	0.363652	0.000166503
ENSMAUG00000000147	Pdia4	protein disulfide isomerase family A member 4	KB708382.1 994410 1014282	+	68.084	54.14	0.362917	1.27785e-05
ENSMAUG00000010102	Tmem2	cell migration inducing hyaluronidase 2	KB708127.1 36893698 36973447	-	5.703	4.536	0.362842	1.20308e-05
ENSMAUG00000008578		ECSIT signaling integrator	KB708210.1 8123761 8127988	+	19.427	15.368	0.362829	9.91974e-05
ENSMAUG00000002519	Tulp3	TUB like protein 3	KB708289.1 3255942 3266927	-	19.261	15.264	0.36279	4.71631e-05
ENSMAUG00000015107	Limd2	LIM domain containing 2	KB708147.1 15378783 15382997	+	14.752	11.744	0.362254	1.08777e-05
ENSMAUG00000018397			KB708133.1 28361070 28361381	+	1084.92	865.691	0.361243	3.93595e-06
ENSMAUG00000001886	E330021D16Rik	RIKEN cDNA E330021D16 gene	APMT01227629.1 955 2076	+	14.986	11.793	0.360726	0.000508819
ENSMAUG00000009562	Ndufc2	NADH dehydrogenase	KB708170.1 8051440 8059230	+	71.725	56.815	0.360206	0.000137396
ENSMAUG00000020845	Foxo6	forkhead box O6	KB708283.1 995048 1015710	+	19.408	15.368	0.359867	0.000140422
ENSMAUG00000019188	Mrpl32	mitochondrial ribosomal protein L32	KB708156.1 14537653 14539426	-	18.287	14.425	0.359354	0.000394194
ENSMAUG00000011969	Mvk	mevalonate kinase	KB708214.1 2948594 2964127	+	6.439	5.066	0.359034	0.000653284
ENSMAUG00000005554		histone H4	KB708292.1 2190488 2190799	+	671.562	532.564	0.358628	0.000112698
ENSMAUG00000017143	Bex3	brain expressed X-linked 3	KB708192.1 3937257 3938326	-	108.682	86.833	0.358597	6.67383e-06
ENSMAUG00000001989	Skp2	S-phase kinase associated protein 2	KB708205.1 6527325 6549398	-	11.407	9.019	0.357743	0.000344219
ENSMAUG00000020885	Ston2	stonin 2	KB708140.1 23697023 23858150	+	7.828	6.257	0.356961	1.01734e-05
ENSMAUG00000021998		Ly1 antibody reactive	KB708142.1 16339949 16353913	-	14.515	11.475	0.35688	0.000385593
ENSMAUG00000014087	Ppp2r5b	protein phosphatase 2 regulatory subunit B'beta	KB708127.1 50894535 50902524	+	8.131	6.436	0.35495	0.000464005
ENSMAUG00000017348		histone H4	KB708362.1 1233187 1233498	-	503.73	402.216	0.354938	4.27698e-05
ENSMAUG00000017649			KB708269.1 3808405 3809023	-	46.422	36.705	0.354675	0.000588158
ENSMAUG00000011034	Mzt2	mitotic-spindle organizing protein 2-like	KB708200.1 6547089 6552910	+	20.607	16.269	0.354371	0.000779796
ENSMAUG00000000905	Inip	INTS3 and NABP interacting protein	KB708308.1 2870754 2889727	-	18.007	14.251	0.354182	0.000502764
ENSMAUG00000014923	Jdp2	Jun dimerization protein 2	KB708345.1 254339 293473	-	14.432	11.448	0.353981	0.000375609
ENSMAUG00000009898	Anxa1	annexin A1	KB708127.1 38335427 38363381	+	19.923	15.766	0.352812	0.00078911
ENSMAUG00000002746			KB708155.1 17808051 17812611	+	97.015	77.58	0.352671	5.27893e-05
ENSMAUG00000000688			KB708197.1 1715392 1716734	-	13.32	10.589	0.352245	0.000341096
ENSMAUG00000017587		histone H2A type 1-E	KB708362.1 943312 943704	+	1382.66	1104.45	0.351989	7.80618e-05
ENSMAUG00000010772	Mrpl47	mitochondrial ribosomal protein L47	KB708146.1 15340154 15350208	+	15.166	12.031	0.351762	0.000471474
ENSMAUG00000018201	H2bc3	histone H2B type 1-B	KB708133.1 28318322 28318702	-	1189.56	957.273	0.351745	2.32025e-06
ENSMAUG00000014528	Mrpl58	mitochondrial ribosomal protein L58	KB708147.1 6376553 6380938	-	22.538	17.853	0.351617	0.000760008
ENSMAUG00000013000	Hyou1	hypoxia up-regulated 1	KB708145.1 6890051 6902956	+	27.366	21.842	0.351607	0.000125692
ENSMAUG00000016191	Mthfd1l	methylenetetrahydrofolate dehydrogenase (NADP+ dependent) 1 like	KB708131.1 23903712 24054494	+	9.946	7.964	0.351255	4.76656e-05
ENSMAUG00000000052	Hmgcs1	3-hydroxy-3-methylglutaryl-CoA synthase 1	KB708263.1 5579682 5599688	+	15.411	12.287	0.351036	0.000203888
ENSMAUG00000013199	Xbp1	X-box binding protein 1	KB708440.1 338613 341546	+	43.148	34.542	0.350924	7.2561e-05
ENSMAUG00000017394		histone H2B type 1	KB708362.1 969173 969553	+	798.167	642.278	0.350123	6.07399e-06
ENSMAUG00000008363	Zbed4	zinc finger BED-type containing 4	KB708136.1 10853855 10886481	+	5.672	4.517	0.349951	0.000373511
ENSMAUG00000019500	CUNH4orf48	chromosome unknown C4orf48 homolog	KB708142.1 20639597 20641075	-	128.889	103.577	0.349697	1.81411e-05
ENSMAUG00000012801	Fads2	fatty acid desaturase 2	KB708127.1 48335085 48373894	+	68.128	54.454	0.349555	0.000139341
ENSMAUG00000018649	Cytip	cytohesin 1 interacting protein	KB708143.1 18401962 18428408	-	7.639	6.08	0.348339	0.000569417
ENSMAUG00000012492	Acot4	acyl-coenzyme A thioesterase 4-like	KB708345.1 1827113 1832762	-	16.201	12.939	0.348187	0.00029235
ENSMAUG00000007557	Nmt1	N-myristoyltransferase 1	KB708147.1 19491166 19523008	+	19.714	15.797	0.346929	0.000131632
ENSMAUG00000020413	Hmg20b	high mobility group 20B	KB708274.1 866872 871461	+	20.625	16.531	0.346887	0.000139068
ENSMAUG00000009099	Med29	mediator complex subunit 29	KB708342.1 1776681 1782409	+	20.397	16.373	0.346616	9.95963e-05
ENSMAUG00000012881	Pdia6	protein disulfide isomerase family A member 6	KB708306.1 480164 498322	-	59.64	47.769	0.34645	0.00017604
ENSMAUG00000001145	Gadd45gip1	GADD45G interacting protein 1	KB708389.1 617534 620382	+	55.944	44.955	0.345772	7.98722e-05
ENSMAUG00000009322	Tmem206	proton activated chloride channel 1	KB708265.1 3626163 3646358	-	13.565	10.919	0.345475	4.88875e-05
ENSMAUG00000015768	Opa3	outer mitochondrial membrane lipid metabolism regulator OPA3	KB708344.1 507345 522187	+	5.915	4.725	0.345381	0.000523291
ENSMAUG00000020862		armadillo repeat containing X-linked 1	KB708160.1 922061 926229	-	14.183	11.375	0.345009	0.000199708
ENSMAUG00000009244	Amt	aminomethyltransferase	KB708177.1 4351885 4365100	+	11.702	9.434	0.344904	2.99027e-05
ENSMAUG00000021013	Leo1	LEO1 homolog, Paf1/RNA polymerase II complex component	KB708168.1 12586546 12612092	-	13.127	10.551	0.344341	0.000107658
ENSMAUG00000010234	Kif22	kinesin family member 22	KB708127.1 71675638 71688439	+	23.448	18.855	0.34396	0.000104448
ENSMAUG00000002158			KB708161.1 16629495 16630798	-	60.75	49.041	0.342742	3.15924e-05
ENSMAUG00000017607	Vstm4	V-set and transmembrane domain containing 4	KB708201.1 4690504 4800998	-	31.842	25.509	0.342247	0.000450964
ENSMAUG00000008214	Pinx1	PIN2 (TERF1) interacting telomerase inhibitor 1	KB708180.1 4480302 4543995	-	16.417	13.171	0.341096	0.000444864
ENSMAUG00000010096			KB708133.1 28307825 28312800	-	1071.56	867.056	0.340776	2.23359e-05
ENSMAUG00000019611	Tmsb10	thymosin beta 10	KB708208.1 443256 444328	-	1371.8	1111.22	0.340724	1.1597e-05
ENSMAUG00000018508		eukaryotic translation initiation factor 4A1	KB708137.1 7478135 7480783	+	247.337	199.896	0.340719	4.52076e-05
ENSMAUG00000013294	Sox8	SRY-box transcription factor 8	KB708243.1 1428743 1432614	+	16.452	13.197	0.340259	0.000517654
ENSMAUG00000009619	Mtch2	mitochondrial carrier 2	KB708128.1 32875189 32893722	-	27.902	22.5	0.340149	0.000130937
ENSMAUG00000000753	Tmem268	transmembrane protein 268	KB708178.1 12194437 12216068	-	6.138	4.95	0.339562	0.0001716
ENSMAUG00000015459	Ndufa3	NADH:ubiquinone oxidoreductase subunit A3	KB708290.1 3192034 3194641	-	50.5	40.528	0.33956	0.000553898
ENSMAUG00000004107	Txn1	thioredoxin	KB708308.1 948058 958497	-	113.375	91.275	0.33885	0.000274344
ENSMAUG00000008110	Uggt2	UDP-glucose glycoprotein glucosyltransferase 2	KB708218.1 4095221 4211059	-	10.177	8.253	0.338382	2.29055e-05
ENSMAUG00000010911	Igtp	immunity-related GTPase family M protein 1-like	KB708137.1 18815047 18821805	-	45.32	36.808	0.338132	1.11343e-05
ENSMAUG00000018243	Mrpl21	mitochondrial ribosomal protein L21	KB708127.1 53817177 53826022	-	19.596	15.753	0.336721	0.000679595
ENSMAUG00000013049	Polr2j	RNA polymerase II subunit J	KB708225.1 6240103 6244573	+	28.218	22.705	0.335938	0.000701448
ENSMAUG00000012651	Hspa8	heat shock protein family A (Hsp70) member 8	KB708145.1 3246838 3250829	+	529.818	431.158	0.334818	1.43604e-05
ENSMAUG00000001528	H2bc1	histone H2B type 1-A	KB708133.1 28114236 28114619	+	127.627	103.501	0.334271	9.43577e-05
ENSMAUG00000004120	Lipa	lipase A, lysosomal acid type	KB708127.1 24602993 24633146	+	14.972	12.163	0.333986	6.23145e-05
ENSMAUG00000005836		histone H2B type 1-like	KB708292.1 2227072 2227452	-	42.807	34.524	0.332986	0.000766455
ENSMAUG00000018325			KB708133.1 28482470 28482850	+	920.344	750.866	0.33278	8.50609e-06
ENSMAUG00000015526			KB708168.1 9785683 9791583	-	142.231	115.431	0.332551	0.000141282
ENSMAUG00000010802	Nxph4	neurexophilin 4	KB708220.1 3961907 3970633	+	10.935	8.842	0.332219	0.000441712
ENSMAUG00000003762	Hmgb3	high mobility group box 3	KB708343.1 777819 782186	-	140.189	114.335	0.3318	1.91769e-05
ENSMAUG00000019525			KB708245.1 1383674 1386872	-	177.034	143.36	0.331348	0.000376997
ENSMAUG00000000530	Ranbp1	RAN binding protein 1	KB708200.1 7509350 7517717	+	98.418	79.754	0.33124	0.00032081
ENSMAUG00000009279	Akr1b1	aldo-keto reductase family 1 member B	KB708253.1 2040022 2053333	-	248.716	203.281	0.330533	9.60153e-06
ENSMAUG00000016386	Kitl	KIT ligand	KB708138.1 13260636 13347191	+	19.788	15.977	0.330439	0.000811337
ENSMAUG00000013529	Rcor2	REST corepressor 2	KB708127.1 49948202 49954899	-	21.006	17.146	0.329309	4.36182e-05
ENSMAUG00000018375		histone H2B type 1	KB708133.1 28487099 28487479	+	792.597	648.38	0.329122	1.1225e-05
ENSMAUG00000005601	Mapkapk3	MAPK activated protein kinase 3	KB708177.1 3290771 3323979	-	7.829	6.346	0.329058	0.000511967
ENSMAUG00000015754	CUNH19orf48	chromosome unknown C19orf48 homolog	KB708302.1 2610970 2615998	-	88.611	71.726	0.32891	0.000639515
ENSMAUG00000008001		glutathione S-transferase Mu 2-like	KB708191.1 8494422 8498812	-	185.886	151.739	0.328441	5.22913e-05
ENSMAUG00000004663	Nacc1	nucleus accumbens associated 1	KB708389.1 448988 467212	-	22.2	18.135	0.327206	6.80154e-05
ENSMAUG00000019521	Hsp90b1	heat shock protein 90 beta family member 1	KB708138.1 175876 189356	-	316.191	258.677	0.327041	3.30953e-05
ENSMAUG00000021198	Uqcrq	cytochrome b-c1 complex subunit 8	KB708137.1 23535563 23537559	+	79.992	65.027	0.327036	0.000433796
ENSMAUG00000013369	Nipsnap3b	protein NipSnap homolog 3B	KB708190.1 7866776 7877068	+	19.063	15.487	0.326641	0.000594779
ENSMAUG00000014431	Arl2	ADP ribosylation factor like GTPase 2	KB708127.1 50990969 50997002	+	24.997	20.347	0.326158	0.000358854
ENSMAUG00000015378	Plekhg1	pleckstrin homology domain-containing family G member 1-like	APMT01208118.1 2878 20562	-	6.373	5.195	0.325517	0.000264008
ENSMAUG00000017854	Sms	spermine synthase	KB708171.1 13216701 13262390	+	23.617	19.222	0.324841	0.000529854
ENSMAUG00000021197		5-oxoprolinase, ATP-hydrolysing	KB708338.1 946832 956834	-	5.032	4.104	0.323154	0.000377005
ENSMAUG00000012109	Chchd10	coiled-coil-helix-coiled-coil-helix domain containing 10	KB708151.1 4042689 4044450	-	49.41	40.445	0.322579	0.000163161
ENSMAUG00000014983	Slc22a20	solute carrier family 22 member 20, pseudogene	KB708127.1 51161903 51186850	+	12.171	9.93	0.321716	0.00050852
ENSMAUG00000020762	Tceal8	transcription elongation factor A like 8	KB708192.1 4030187 4032346	+	33.175	27.072	0.32171	0.000530444
ENSMAUG00000020184	Psmb6	proteasome 20S subunit beta 6	KB708137.1 6585224 6587645	-	100.146	82.149	0.321689	0.000100068
ENSMAUG00000015178	Cers2	ceramide synthase 2	KB708292.1 3137718 3143663	-	12.062	9.835	0.320712	0.00078683
ENSMAUG00000012670	Smarcd3	SWI/SNF related, matrix associated, actin dependent regulator of chromatin, subfamily d, member 3	KB708386.1 538879 548153	+	47.666	39.098	0.32056	0.000126555
ENSMAUG00000007318	Pym1	PYM homolog 1, exon junction complex associated factor	KB708220.1 2870163 2889164	-	18.611	15.222	0.320493	0.000414649
ENSMAUG00000013310	Pfn1	profilin 1	KB708137.1 6439856 6442622	+	212.863	174.762	0.320163	0.000106853
ENSMAUG00000016695	Klhl25	kelch like family member 25	KB708203.1 1251287 1272432	+	7.569	6.193	0.320098	0.000399546
ENSMAUG00000016499	Ywhag	tyrosine 3-monooxygenase/tryptophan 5-monooxygenase activation protein gamma	KB708225.1 6048335 6072147	-	48.768	40.052	0.319838	8.96875e-05
ENSMAUG00000015957	Plat	plasminogen activator, tissue type	KB708134.1 359670 386073	+	15.494	12.711	0.318686	0.000283686
ENSMAUG00000012546	Timm8b	translocase of inner mitochondrial membrane 8 homolog B	KB708145.1 13206410 13207895	+	43.606	35.743	0.318186	0.000403323
ENSMAUG00000015467	Fam89b	family with sequence similarity 89 member B	KB708127.1 51423114 51425264	+	23.646	19.459	0.317555	0.000104235
ENSMAUG00000021751	Atp5g1	ATP synthase membrane subunit c locus 1	KB708184.1 8434615 8438082	-	122.505	100.756	0.317499	0.000130501
ENSMAUG00000001671	Apip	APAF1 interacting protein	KB708128.1 20748058 20766042	-	21.293	17.431	0.317206	0.000633052
ENSMAUG00000021345		pyruvate kinase M1/2	KB708145.1 22124174 22137726	+	142.825	118.057	0.317035	6.99691e-06
ENSMAUG00000011390	Mmab	metabolism of cobalamin associated B	KB708214.1 2939320 2948328	-	23.125	18.968	0.316861	0.000426415
ENSMAUG00000011989	Tfg	trafficking from ER to golgi regulator	KB708192.1 4610989 4641300	-	54.621	45.067	0.31633	4.22624e-05
ENSMAUG00000017700	Nfe2l2	nuclear factor, erythroid 2 like 2	KB708128.1 48052673 48076124	+	44.995	37.183	0.315809	1.90155e-05
ENSMAUG00000001821	Abhd8	abhydrolase domain containing 8	KB708466.1 75400 80528	+	15.888	13.044	0.315016	0.000505279
ENSMAUG00000019654	Rbmx	RNA binding motif protein X-linked	KB708298.1 1243860 1250587	-	23.72	19.551	0.314507	0.00013688
ENSMAUG00000001152	Lta4h	leukotriene A4 hydrolase	KB708138.1 6913375 6945205	+	67.106	55.49	0.314208	3.08169e-05
ENSMAUG00000001150	Cnpy2	canopy FGF signaling regulator 2	KB708220.1 3287677 3298875	-	32.702	26.906	0.314026	0.000316784
ENSMAUG00000012827	Tbc1d5	TBC1 domain family member 5	KB708159.1 14882485 15171961	-	9.247	7.596	0.312718	0.000721179
ENSMAUG00000011568	CUNH14orf1	ergosterol biosynthesis 28 homolog	KB708345.1 84431 93407	+	12.145	9.986	0.311706	0.000810307
ENSMAUG00000011084	Bckdk	branched chain keto acid dehydrogenase kinase	KB708127.1 70864927 70869332	-	21.696	17.861	0.311596	0.000550743
ENSMAUG00000002430	Irak1	interleukin 1 receptor associated kinase 1	KB708368.1 534054 544010	+	9.748	8.045	0.311039	0.00032067
ENSMAUG00000015020	Stip1	stress induced phosphoprotein 1	KB708127.1 50185083 50202448	+	54.365	44.872	0.310829	0.000290928
ENSMAUG00000019015	Ppia	peptidylprolyl isomerase A	KB708365.1 868805 872059	+	733.011	608.018	0.310704	2.34031e-05
ENSMAUG00000001294	Jade3	jade family PHD finger 3	KB708324.1 811368 878621	-	16.191	13.384	0.310414	0.000208212
ENSMAUG00000016062	Snrnp40	small nuclear ribonucleoprotein U5 subunit 40	KB708219.1 3700471 3729281	+	24.6	20.295	0.310212	0.000480534
ENSMAUG00000021845	Srsf1	serine and arginine rich splicing factor 1	KB708184.1 589884 593393	+	61.355	50.606	0.309931	0.000490939
ENSMAUG00000004211	Pank1	pantothenate kinase 1	KB708127.1 24138062 24191514	+	13.957	11.523	0.309536	0.000415733
ENSMAUG00000019727	Fkbp5	FKBP prolyl isomerase 5	KB708304.1 1606408 1654239	-	31.07	25.657	0.309273	0.000403623
ENSMAUG00000013929	Atp6v0e1	ATPase H+ transporting V0 subunit e1	KB708373.1 667016 691168	+	36.519	30.167	0.309141	0.000435073
ENSMAUG00000013644	Usmg5	ATP synthase membrane subunit DAPIT	KB708127.1 12114299 12120581	+	88.789	73.334	0.309002	0.000457154
ENSMAUG00000001415	Kpna4	karyopherin subunit alpha 4	KB708323.1 906746 941451	+	28.208	23.358	0.308704	0.000185585
ENSMAUG00000016848	Gyg	glycogenin	KB708220.1 1077383 1106750	+	61.657	51.099	0.308618	0.000101177
ENSMAUG00000021003	Map2k6	mitogen-activated protein kinase kinase 6	KB708147.1 11161184 11288988	-	10.725	8.847	0.308429	0.000684117
ENSMAUG00000010295	Cep78	centrosomal protein 78	KB708127.1 42723049 42748864	+	12.668	10.479	0.30791	0.000329045
ENSMAUG00000011622	Tkfc	triokinase and FMN cyclase	KB708127.1 47842510 47854911	+	6.786	5.606	0.307855	0.000525319
ENSMAUG00000021369	Smoc1	SPARC related modular calcium binding 1	KB708162.1 2740259 2899776	-	9.657	7.981	0.307733	0.000470335
ENSMAUG00000015756	Tarsl2	threonyl-tRNA synthetase 3	KB708294.1 2866052 2921007	+	14.833	12.277	0.307212	0.000370077
ENSMAUG00000014114	Tmem119	transmembrane protein 119	KB708214.1 2329339 2336222	-	16.906	13.98	0.306081	0.000778432
ENSMAUG00000018231	H1f2	H1.2 linker histone, cluster member	KB708133.1 28326590 28327225	-	537.364	447.563	0.306019	2.22635e-05
ENSMAUG00000021469	Clpp	caseinolytic mitochondrial matrix peptidase proteolytic subunit	KB708240.1 6146723 6150970	-	28.942	23.984	0.304776	0.000457451
ENSMAUG00000003775	Cited2	Cbp/p300 interacting transactivator with Glu/Asp rich carboxy-terminal domain 2	KB708131.1 14472740 14475189	-	27.496	22.813	0.303345	0.000471
ENSMAUG00000012030	Gas7	growth arrest specific 7	KB708137.1 9402215 9484361	-	47.426	39.514	0.303225	8.79689e-05
ENSMAUG00000014997	Fkbp3	FKBP prolyl isomerase 3	KB708167.1 3695644 3710360	-	54.57	45.361	0.30248	0.000368948
ENSMAUG00000002521	Abracl	ABRA C-terminal like	KB708131.1 14213557 14221926	+	79.628	66.233	0.302443	0.000304307
ENSMAUG00000008045	Col9a2	collagen type IX alpha 2 chain	KB708283.1 236023 254879	-	12.848	10.666	0.302232	0.000651775
ENSMAUG00000019975	Tbcb	tubulin folding cofactor B	KB708244.1 6071745 6075601	+	74.577	61.968	0.302097	0.000471043
ENSMAUG00000017860	Slc20a1	solute carrier family 20 member 1	KB708141.1 9003318 9017491	+	22.904	19.04	0.301076	0.000497876
ENSMAUG00000000632	Anp32a	acidic nuclear phosphoprotein 32 family member A	KB708182.1 9407015 9444041	-	54.937	45.654	0.300253	0.000677131
ENSMAUG00000020393	Tceal9	transcription elongation factor A like 9	KB708192.1 3962723 3965121	-	117.609	98.318	0.299932	6.36001e-05
ENSMAUG00000006689	Grb14	growth factor receptor bound protein 14	KB708128.1 59213814 59316870	+	30.644	25.595	0.299712	0.000101407
ENSMAUG00000010648	Cdk4	cyclin dependent kinase 4	KB708220.1 4391758 4395112	-	90.488	75.233	0.299128	0.000663328
ENSMAUG00000010628	H2aw	histone H2A type 3	KB708137.1 18041886 18042278	-	500.295	417.439	0.298683	0.000264288
ENSMAUG00000010306			KB708133.1 28319967 28320390	+	655.019	547.921	0.298546	7.09829e-05
ENSMAUG00000015845	Rnf128	ring finger protein 128	KB708192.1 873524 931354	-	14.345	11.967	0.29844	0.000335027
ENSMAUG00000020031	Tubb	tubulin beta class I	KB708411.1 267144 270725	+	360.842	301.753	0.297962	9.67187e-05
ENSMAUG00000018632		signal regulatory protein alpha	KB708141.1 9350666 9389582	+	37.512	31.313	0.297178	0.000392371
ENSMAUG00000013254	Tcf19	transcription factor 19	KB708411.1 552138 556188	+	25.212	21.078	0.296137	0.000293487
ENSMAUG00000009116	Psmc4	proteasome 26S subunit, ATPase 4	KB708355.1 76434 88531	+	42.912	35.877	0.295616	0.000359911
ENSMAUG00000017554			KB708362.1 1228348 1228728	+	1041.1	875.102	0.293069	5.42401e-05
ENSMAUG00000014304	Phgdh	phosphoglycerate dehydrogenase	KB708292.1 140198 157012	+	51.684	43.396	0.292808	0.000162462
ENSMAUG00000019877		KIAA1210 ortholog	KB708271.1 3100432 3142948	+	21.335	17.916	0.291831	0.000169594
ENSMAUG00000002679	Gstm3	glutathione S-transferase mu 3	KB708191.1 8475666 8478586	+	406.382	341.2	0.291383	0.000275268
ENSMAUG00000020536	Nup85	nucleoporin 85	KB708147.1 6216227 6239684	-	23.64	19.855	0.291103	0.000261431
ENSMAUG00000018595	Rab5if	uncharacterized protein C20orf24 homolog	KB708301.1 777004 786775	-	81.619	68.468	0.29105	0.000421389
ENSMAUG00000000598		ceramide kinase	APMT01211261.1 3551 11018	+	15.194	12.746	0.291041	0.000428402
ENSMAUG00000018130		mitochondrial ribosomal protein L42	KB708138.1 8998326 9016771	-	103.283	86.692	0.289531	0.000597764
ENSMAUG00000018122	Slc39a1	solute carrier family 39 member 1	KB708224.1 6840108 6844824	+	32.589	27.366	0.289514	0.000569619
ENSMAUG00000020869	Ttyh2	tweety family member 2	KB708147.1 6990788 7030344	-	28.55	24.015	0.289002	0.000295073
ENSMAUG00000003547	Sema7a	semaphorin 7A (John Milton Hagen blood group)	KB708145.1 20448623 20470704	+	61.538	51.802	0.28826	0.000256018
ENSMAUG00000021367	Rasl12	RAS like family 12	KB708182.1 6343391 6355450	-	42.171	35.5	0.288042	0.000289902
ENSMAUG00000016713	Thop1	thimet oligopeptidase 1	KB708274.1 1147080 1161254	-	21.18	17.834	0.287312	0.00036372
ENSMAUG00000004222	Rbl1	RB transcriptional corepressor like 1	KB708301.1 434817 489992	+	12.847	10.823	0.285703	0.000504725
ENSMAUG00000020816	Cct7	chaperonin containing TCP1 subunit 7	KB708153.1 671801 688599	-	99.447	84.064	0.284639	0.000148065
ENSMAUG00000012326	St3gal5	ST3 beta-galactoside alpha-2,3-sialyltransferase 5	KB708185.1 12507421 12554454	+	23.445	19.761	0.284351	0.000641421
ENSMAUG00000022261	Bcar1	BCAR1 scaffold protein, Cas family member	KB708164.1 4530749 4565740	-	24.303	20.539	0.283715	0.000257137
ENSMAUG00000017950	Cfl1	cofilin 1	APMT01215642.1 3724 7040	+	246.25	208.145	0.283635	0.000220126
ENSMAUG00000000039	Nebl	nebulette	KB708261.1 4756347 5106971	+	45.501	38.383	0.28337	0.000619931
ENSMAUG00000012689	Ugp2	UDP-glucose pyrophosphorylase 2	KB708149.1 9648468 9700891	+	97.765	82.792	0.282704	0.000107215
ENSMAUG00000003636	Cadm1	cell adhesion molecule 1	KB708145.1 10113418 10454673	+	36.831	31.164	0.281347	0.000406522
ENSMAUG00000015230	Psmb4	proteasome 20S subunit beta 4	KB708292.1 3588973 3591724	+	128.564	109.056	0.280085	0.000170518
ENSMAUG00000014514	Atp6ap1	ATPase H+ transporting accessory protein 1	KB708368.1 235968 244315	-	32.185	27.286	0.279929	0.000252111
ENSMAUG00000011178	Oaz1	ornithine decarboxylase antizyme 1	KB708274.1 1391598 1393712	-	325.561	275.921	0.278552	0.000497204
ENSMAUG00000006926			KB708217.1 6217842 6225636	-	305.762	260.117	0.273415	0.000617656
ENSMAUG00000009022	Aldh2	aldehyde dehydrogenase 2 family member	KB708228.1 7303794 7324525	+	315.287	269.022	0.273217	0.000125384
ENSMAUG00000000786	Pbk	PDZ binding kinase	KB708180.1 2612996 2633223	-	34.227	29.185	0.270821	0.000697959
ENSMAUG00000009203	Olfml2b	olfactomedin like 2B	KB708154.1 19066158 19103220	+	41.678	35.616	0.26998	0.000301909
ENSMAUG00000012507	Cyfip1	cytoplasmic FMR1 interacting protein 1	KB708258.1 2566198 2613293	+	25.987	22.196	0.269299	0.000429458
ENSMAUG00000017517	Trim28	tripartite motif containing 28	APMT01207774.1 16319 22865	-	99.974	85.502	0.268897	0.000271155
ENSMAUG00000016405	Bud31	BUD31 homolog	KB708222.1 709148 716052	-	70.366	60.071	0.268894	0.000751158
ENSMAUG00000021555	Sept9	septin 9	KB708147.1 4467349 4501004	-	53.589	45.869	0.268573	0.000187573
ENSMAUG00000010797	Aldoa	aldolase, fructose-bisphosphate A	KB708127.1 71905283 71909429	+	177.998	152.786	0.265395	0.000152995
ENSMAUG00000013906	Mov10	Mov10 RISC complex RNA helicase	KB708191.1 5408411 5432396	-	30.54	26.183	0.264747	0.000422778
ENSMAUG00000001030	Svil	supervillin	KB708311.1 1438713 1500156	-	28.99	24.869	0.264433	0.000358808
ENSMAUG00000008043	Adam9	ADAM metallopeptidase domain 9	KB708134.1 2494089 2555621	-	37.291	32.084	0.259547	0.000767457
ENSMAUG00000016262	Ecm1	extracellular matrix protein 1	KB708292.1 2706886 2712271	+	51.133	44.052	0.258372	0.000638865
ENSMAUG00000010471	Lmnb1	lamin B1	KB708144.1 3469120 3488799	-	86.365	74.374	0.257927	0.000788677
ENSMAUG00000004490	Trank1	tetratricopeptide repeat and ankyrin repeat containing 1	KB708177.1 6695534 6775702	+	100.733	86.851	0.257309	0.000511269
ENSMAUG00000018086	Mdh1	malate dehydrogenase 1	KB708149.1 9502397 9518166	+	99.849	86.232	0.255728	0.000549891
ENSMAUG00000014477	Mxd4	MAX dimerization protein 4	KB708142.1 20472042 20486028	+	25.356	21.898	0.255684	0.000560842
ENSMAUG00000015136	Pola2	DNA polymerase alpha 2, accessory subunit	KB708127.1 51193657 51218456	+	32.651	28.202	0.254902	0.000690027
ENSMAUG00000017101	Nhsl1	NHS like 1	KB708131.1 13740126 13960922	-	17.947	15.525	0.253072	0.000666234
ENSMAUG00000007897	Nf2	neurofibromin 2	KB708142.1 23588020 23679522	-	42.079	36.488	0.25059	0.000601534
ENSMAUG00000010024	Jak1	Janus kinase 1	KB708359.1 730810 773518	-	23.518	29.503	-0.254794	0.000623592
ENSMAUG00000015048	Ltbp3	latent transforming growth factor beta binding protein 3	KB708127.1 51392541 51408622	-	17.288	21.695	-0.255246	0.000646745
ENSMAUG00000022154	Lamb2	laminin subunit beta 2	KB708177.1 4538502 4550200	+	17.767	22.442	-0.264588	0.000359098
ENSMAUG00000015382	Egflam	EGF like, fibronectin type III and laminin G domains	KB708205.1 4671127 4835687	-	12.552	16.059	-0.278803	0.000585962
ENSMAUG00000021362	Kdm2b	lysine demethylase 2B	KB708228.1 5960594 6075082	+	13.177	16.961	-0.287658	0.000250115
ENSMAUG00000021206	Spred1	sprouty related EVH1 domain containing 1	KB708128.1 6842017 6877662	-	17.007	22.015	-0.29102	0.000773765
ENSMAUG00000020559	Myh11	myosin heavy chain 11	KB708199.1 6342478 6424958	-	47.077	60.598	-0.291048	7.07755e-05
ENSMAUG00000014820	Cep68	centrosomal protein 68	KB708149.1 10773476 10803353	+	6.106	7.904	-0.292395	0.000566675
ENSMAUG00000016653	Rps12	ribosomal protein S12	KB708131.1 9208472 9210582	+	800.551	1035.38	-0.292545	0.000314497
ENSMAUG00000004916	Atp9a	ATPase phospholipid transporting 9A (putative)	KB708174.1 2481722 2580171	-	21.806	28.164	-0.293717	0.000130401
ENSMAUG00000000694	Grk5	G protein-coupled receptor kinase 5	KB708315.1 2398549 2592414	+	4.319	5.597	-0.294749	0.000410818
ENSMAUG00000020611	Flnc	filamin C	KB708206.1 10278138 10302204	+	5.936	7.749	-0.305494	0.000178087
ENSMAUG00000014138	Kif3a	kinesin family member 3A	KB708137.1 23358904 23394183	-	5.956	7.805	-0.306354	0.0005819
ENSMAUG00000003866	Mylk	myosin light chain kinase	KB708155.1 5381758 5552679	-	14.497	18.93	-0.308385	6.02848e-05
ENSMAUG00000008119	Snai2	snail family transcriptional repressor 2	KB708222.1 7644717 7647692	+	11.934	15.681	-0.30881	0.00071584
ENSMAUG00000018437	Rpsa	ribosomal protein SA	KB708252.1 3781122 3785397	-	500.313	657.452	-0.314758	8.67498e-05
ENSMAUG00000016281	Unkl	unk like zinc finger	KB708243.1 1794492 1837761	-	5.266	6.944	-0.314983	0.000386512
ENSMAUG00000017213	Cald1	caldesmon 1	KB708253.1 2449058 2528166	+	15.298	20.188	-0.318545	0.000144817
ENSMAUG00000004559	Nr2f2	nuclear receptor subfamily 2 group F member 2	KB708284.1 669842 683071	+	12.701	16.721	-0.319332	4.05472e-05
ENSMAUG00000011804	Nxf2	nuclear RNA export factor 2	KB708160.1 671298 687548	+	8.524	11.32	-0.31955	0.000787103
ENSMAUG00000019075	Glul	glutamate-ammonia ligase	KB708154.1 2969611 2984109	+	23.066	30.45	-0.31989	0.000113754
ENSMAUG00000017056	Bcam	basal cell adhesion molecule (Lutheran blood group)	KB708344.1 1006651 1020467	-	38.945	51.353	-0.32091	3.86178e-05
ENSMAUG00000015247			KB708218.1 6555949 6650672	-	3.905	5.187	-0.32106	0.000625858
ENSMAUG00000008303	Pde4d	phosphodiesterase 4D	KB708130.1 3672316 4757937	-	2.506	3.326	-0.321234	0.000469553
ENSMAUG00000014082	Rps6ka5	ribosomal protein S6 kinase A5	KB708140.1 14870208 15023683	+	2.506	3.334	-0.323312	0.000585839
ENSMAUG00000004704	Fbxw7	F-box and WD repeat domain containing 7	KB708224.1 1459175 1561488	+	3.776	5.039	-0.327226	0.000468407
ENSMAUG00000015448	Zfp423	zinc finger protein 423	KB708216.1 6803603 7095241	+	3.492	4.655	-0.328231	0.00029126
ENSMAUG00000014911	Irs1	insulin receptor substrate 1	KB708256.1 2808748 2861395	-	6.219	8.28	-0.32942	0.000138484
ENSMAUG00000007077	Agap2	ArfGAP with GTPase domain, ankyrin repeat and PH domain 2	KB708220.1 4367967 4380675	-	3.712	4.965	-0.330272	0.000408262
ENSMAUG00000012338	Fam60a	SIN3-HDAC complex associated factor	KB708163.1 16187855 16211193	-	16.326	21.766	-0.333995	3.76582e-05
ENSMAUG00000010190	Aoc3	membrane primary amine oxidase	KB708147.1 20202162 20209659	-	13.112	17.539	-0.334209	0.000119494
ENSMAUG00000009080	Gabarapl1	GABA type A receptor associated protein like 1	KB708381.1 588522 597189	-	17.425	23.329	-0.334824	0.000166114
ENSMAUG00000013657	Spred2	sprouty related EVH1 domain containing 2	KB708149.1 11015265 11111986	-	8.416	11.266	-0.336058	0.000110585
ENSMAUG00000022171	Foxp1	forkhead box P1	KB708153.1 15253475 15592116	-	4.746	6.389	-0.336158	0.000582651
ENSMAUG00000013694	Abl2	ABL proto-oncogene 2, non-receptor tyrosine kinase	KB708154.1 5521522 5605354	+	4.966	6.667	-0.337637	0.000177077
ENSMAUG00000018569	Syne3	spectrin repeat containing nuclear envelope family member 3	KB708140.1 11032780 11113788	+	2.094	2.824	-0.337737	0.000577904
ENSMAUG00000003206	Zfp512	zinc finger protein 512	KB708167.1 6228749 6246535	+	11.826	15.868	-0.3379	0.000148351
ENSMAUG00000016660	Arhgef25	rho guanine nucleotide exchange factor 25	KB708220.1 4280614 4287864	+	10.939	14.726	-0.338414	0.000361932
ENSMAUG00000013388	Fbxl20	F-box and leucine rich repeat protein 20	KB708184.1 10481291 10538215	-	5.802	7.767	-0.338996	4.2371e-05
ENSMAUG00000000475	Otud4	OTU deubiquitinase 4	KB708202.1 3945119 3986762	-	10.697	14.269	-0.339014	4.81508e-06
ENSMAUG00000020745	Ssh2	slingshot protein phosphatase 2	KB708194.1 9988344 10076189	-	2.725	3.686	-0.33971	0.00081116
ENSMAUG00000021171	Nup133	nucleoporin 133	KB708128.1 333777 379437	-	11.116	14.89	-0.341572	1.69013e-05
ENSMAUG00000019907	Npr2	natriuretic peptide receptor 2	KB708213.1 6654704 6673924	-	3.13	4.235	-0.342749	0.000465717
ENSMAUG00000017772		mannosidase alpha class 2A member 2	KB708203.1 5792243 5813232	-	4.1	5.535	-0.344373	0.000141339
ENSMAUG00000003928	Dnajc2	DnaJ heat shock protein family (Hsp40) member C2	KB708232.1 2181212 2207180	+	19.802	26.613	-0.346654	9.9401e-06
ENSMAUG00000018648	Pask	PAS domain containing serine/threonine kinase	KB708196.1 10942356 10969614	+	3.76	5.087	-0.346768	0.000161879
ENSMAUG00000019818	Klhl24	kelch like family member 24	KB708200.1 10617375 10655901	+	12.613	17.087	-0.347714	0.000168424
ENSMAUG00000020929	Id3	inhibitor of DNA binding 3, HLH protein	KB708236.1 218079 219606	+	20.939	28.497	-0.349419	0.000370276
ENSMAUG00000021336	Erbb4	erb-b2 receptor tyrosine kinase 4	KB708150.1 9716484 10732760	+	4.233	5.755	-0.350329	0.00025394
ENSMAUG00000020636	Col4a3	collagen type IV alpha 3 chain	KB708256.1 3148111 3268765	+	2.552	3.485	-0.350841	0.00057709
ENSMAUG00000014255	Abca1	ATP binding cassette subfamily A member 1	KB708190.1 7888355 8013219	-	34.522	47.093	-0.352765	0.000275854
ENSMAUG00000013333		enoyl-CoA hydratase domain containing 2	KB708158.1 11465278 11478517	-	12.273	16.644	-0.352827	6.33858e-05
ENSMAUG00000003230	Miga1	mitoguardin 1	KB708279.1 3481556 3541016	-	1.56	2.139	-0.35283	0.000800103
ENSMAUG00000005401	Tbx2	T-box transcription factor 2	KB708194.1 1617661 1626348	-	7.674	10.411	-0.353498	4.84143e-05
ENSMAUG00000010859	Mapk8ip3	mitogen-activated protein kinase 8 interacting protein 3	KB708243.1 2105584 2156431	+	10.351	14.048	-0.353917	6.60715e-05
ENSMAUG00000018335	Uaca	uveal autoantigen with coiled-coil domains and ankyrin repeats	KB708182.1 10951229 11042559	-	4.431	6.041	-0.355466	0.000139451
ENSMAUG00000006075	Cyr61	cellular communication network factor 1	KB708245.1 2255110 2257927	+	10.556	14.394	-0.355999	0.000134098
ENSMAUG00000020374			KB708127.1 56485237 56485892	+	66.324	90.408	-0.357584	7.33892e-05
ENSMAUG00000021209	Cables1	Cdk5 and Abl enzyme substrate 1	KB708129.1 23437008 23547839	-	4.919	6.784	-0.359069	0.00075507
ENSMAUG00000010936	Abca5	ATP binding cassette subfamily A member 5	KB708147.1 11344486 11412220	+	2.579	3.528	-0.359999	0.000129238
ENSMAUG00000018116	Sdc2	syndecan 2	KB708161.1 17291638 17393192	-	6.174	8.46	-0.360152	0.000165103
ENSMAUG00000020098	Prelp	proline and arginine rich end leucine rich repeat protein	KB708166.1 1254948 1266470	-	3.622	4.967	-0.361473	0.000185579
ENSMAUG00000002825	Rpa2	replication protein A2	KB708219.1 5871225 5895670	+	42.683	58.03	-0.361503	4.91114e-06
ENSMAUG00000000682	Tab3	TGF-beta activated kinase 1 (MAP3K7) binding protein 3	KB708223.1 3170928 3224579	+	5.075	6.926	-0.362163	2.78401e-05
ENSMAUG00000020043	Ecm2	extracellular matrix protein 2	KB708133.1 3436826 3459341	-	9.503	13.054	-0.362417	0.000172923
ENSMAUG00000021049	Ccn2	cellular communication network factor 2	KB708131.1 8419949 8421855	-	8.363	11.545	-0.362673	0.000503935
ENSMAUG00000008881	Acsl1	acyl-CoA synthetase long chain family member 1	KB708134.1 21580611 21642601	+	2.905	4.003	-0.363308	0.000305987
ENSMAUG00000015449	Bcr	BCR activator of RhoGEF and GTPase	KB708151.1 4753877 4871199	-	2.198	3.021	-0.365147	0.000108699
ENSMAUG00000014790	Pdp1	pyruvate dehyrogenase phosphatase catalytic subunit 1	APMT01213776.1 14 8457	+	4.05	5.545	-0.365709	2.98686e-05
ENSMAUG00000015365	Hcfc2	host cell factor C2	KB708138.1 74999 103527	-	8.927	12.236	-0.366166	3.722e-05
ENSMAUG00000015049	Mn1	MN1 proto-oncogene, transcriptional regulator	KB708214.1 114778 156826	+	1.196	1.659	-0.367858	0.000521834
ENSMAUG00000022231	Tmc6	transmembrane channel like 6	KB708147.1 4041519 4058058	+	3.053	4.228	-0.368331	0.000328829
ENSMAUG00000018109	Mcam	melanoma cell adhesion molecule	KB708145.1 6630120 6638398	+	23.07	31.969	-0.370253	0.000219432
ENSMAUG00000017390	Wwc1	WW and C2 domain containing 1	KB708157.1 15865589 16021235	+	4.202	5.836	-0.372348	0.000302517
ENSMAUG00000013803	Helz	helicase with zinc finger	KB708147.1 13834692 13933798	-	5.036	6.948	-0.373149	4.78818e-05
ENSMAUG00000017503	Tdrd7	tudor domain containing 7	KB708213.1 4173905 4241702	-	4.258	5.912	-0.37374	0.000188253
ENSMAUG00000017562	C1s	complement C1s	KB708132.1 558379 569277	+	7.455	10.455	-0.377233	0.00049609
ENSMAUG00000007704	Fbxo32	F-box protein 32	KB708262.1 3502871 3538966	-	11.28	15.514	-0.377704	1.66442e-06
ENSMAUG00000017737	Tgfbr3	transforming growth factor beta receptor 3	KB708199.1 8831663 8943629	-	9.653	13.498	-0.378622	0.000275257
ENSMAUG00000017107		sorbin and SH3 domain containing 2	KB708134.1 20938994 21027708	+	6.331	8.801	-0.380415	6.02494e-05
ENSMAUG00000016845	Fstl3	follistatin like 3	KB708274.1 2400252 2405229	-	5.678	8.007	-0.380513	0.000652118
ENSMAUG00000016607	Cacul1	CDK2 associated cullin domain 1	KB708315.1 2050803 2105132	-	13.521	18.714	-0.382743	4.3661e-06
ENSMAUG00000017990	Ranbp17	RAN binding protein 17	KB708157.1 18332326 18676100	+	3.457	4.845	-0.386319	0.000108422
ENSMAUG00000003967	Rffl	ring finger and FYVE like domain containing E3 ubiquitin protein ligase	KB708194.1 4580081 4646757	+	2.011	2.844	-0.386848	0.000439312
ENSMAUG00000009290	Apba1	amyloid beta precursor protein binding family A member 1	KB708127.1 34846082 34917640	-	2.211	3.153	-0.389953	0.00081043
ENSMAUG00000018547	Il13ra1	interleukin 13 receptor subunit alpha 1	KB708271.1 3374911 3436217	-	3.407	4.817	-0.392456	0.000163427
ENSMAUG00000014080			KB708231.1 5731966 5742320	-	5.531	7.853	-0.392634	0.000372447
ENSMAUG00000014148	Rgma	repulsive guidance molecule BMP co-receptor a	KB708299.1 1233595 1277835	-	2.271	3.216	-0.392799	0.000227254
ENSMAUG00000012399	CYP11A1	cholesterol side-chain cleavage enzyme, mitochondrial-like	KB708145.1 20514485 20529895	+	9.085	12.744	-0.393416	2.17536e-05
ENSMAUG00000016805	Ndrg4	NDRG family member 4	KB708211.1 1488477 1523086	+	8.368	11.864	-0.394216	0.000225445
ENSMAUG00000018826		myotubularin related protein 14	KB708132.1 10212811 10255833	-	5.425	7.641	-0.395126	5.31143e-05
ENSMAUG00000009905	Hivep2	HIVEP zinc finger 2	KB708131.1 17366930 17387505	-	0.975	1.382	-0.395402	0.000166315
ENSMAUG00000005615	Ccdc80	coiled-coil domain containing 80	KB708176.1 3268211 3301962	+	13.383	18.768	-0.395434	1.02255e-05
ENSMAUG00000021530			KB708136.1 22301016 22310094	+	4.112	5.872	-0.395522	0.000456844
ENSMAUG00000004622	Erc1	ELKS/RAB6-interacting/CAST family member 1	KB708132.1 3841050 4106401	+	7.504	10.466	-0.396977	4.37191e-07
ENSMAUG00000003467	Sik2	salt inducible kinase 2	KB708145.1 13500520 13599009	-	3.044	4.344	-0.396995	0.000413635
ENSMAUG00000008810	Hapln1	hyaluronan and proteoglycan link protein 1	KB708130.1 23707425 23745593	-	2.204	3.125	-0.397231	0.000119563
ENSMAUG00000000258	Adamts2	ADAM metallopeptidase with thrombospondin type 1 motif 2	KB708157.1 1089085 1293166	-	4.036	5.77	-0.397306	0.000441735
ENSMAUG00000021500	Card10	caspase recruitment domain family member 10	KB708136.1 1063997 1090119	-	2.666	3.832	-0.397599	0.000691251
ENSMAUG00000015295	Tasor2	transcription activation suppressor family member 2	KB708156.1 4754757 4788347	-	7.517	10.527	-0.401113	7.55103e-07
ENSMAUG00000017980	Urb2	URB2 ribosome biogenesis homolog	KB708128.1 449880 475286	+	3.928	5.532	-0.401537	8.56245e-06
ENSMAUG00000021702		sorbin and SH3 domain containing 1	KB708127.1 18954636 19048893	+	1.11	1.595	-0.402024	0.000421599
ENSMAUG00000016204	Akt3	AKT serine/threonine kinase 3	KB708207.1 5480727 5689532	+	16.076	22.586	-0.403887	1.1808e-06
ENSMAUG00000007828	Clstn3	calsyntenin 3	KB708132.1 643560 676040	+	2.078	2.982	-0.40394	0.00026153
ENSMAUG00000000699	Ptpn13	protein tyrosine phosphatase non-receptor type 13	KB708189.1 3133301 3272857	+	1.88	2.68	-0.404226	0.000106376
ENSMAUG00000009896			KB708162.1 7870569 7876579	-	33.212	47.575	-0.404675	0.000230342
ENSMAUG00000010215	Synpo	synaptopodin	KB708175.1 13081481 13116668	+	4.423	6.252	-0.405439	1.07335e-05
ENSMAUG00000007307	Fhl2	four and a half LIM domains 2	KB708181.1 1994714 2062988	+	31.404	44.153	-0.407021	3.01236e-07
ENSMAUG00000017634			KB708188.1 12772008 12792069	+	4.817	6.98	-0.408214	0.000541183
ENSMAUG00000009156	Madd	MAP kinase activating death domain	KB708128.1 32576228 32616788	+	1.686	2.436	-0.408838	0.000347394
ENSMAUG00000015013	Ttc7	tetratricopeptide repeat domain 7A	KB708197.1 8869871 8984177	+	2.639	3.808	-0.408931	0.000301817
ENSMAUG00000008046	Plcl2	phospholipase C like 2	KB708159.1 14676364 14827420	+	3.413	4.879	-0.410093	5.33338e-05
ENSMAUG00000014873	Arnt2	aryl hydrocarbon receptor nuclear translocator 2	KB708203.1 9699294 9848525	-	2.252	3.228	-0.410372	8.98561e-05
ENSMAUG00000011589	Gnb4	G protein subunit beta 4	KB708146.1 15467623 15488658	+	8.059	11.435	-0.411359	4.8612e-06
ENSMAUG00000012829	Gas6	growth arrest specific 6	KB708259.1 5242444 5272067	+	21.074	30.187	-0.412475	4.5455e-05
ENSMAUG00000020398	Phldb1	pleckstrin homology like domain family B member 1	KB708145.1 7184524 7232371	-	5.609	7.934	-0.413429	4.62784e-07
ENSMAUG00000019449	CUNH10orf76	armadillo like helical domain containing 3	KB708127.1 13254934 13435940	+	2.318	3.35	-0.413718	0.000183915
ENSMAUG00000001146	Arhgef5	Rho guanine nucleotide exchange factor 5	KB708270.1 3201388 3217640	-	2.179	3.13	-0.41517	5.65692e-05
ENSMAUG00000010516	Urb1	URB1 ribosome biogenesis homolog	KB708169.1 7097832 7150332	+	3.07	4.413	-0.419356	2.74069e-05
ENSMAUG00000019062	Pgbd5	piggyBac transposable element derived 5	KB708128.1 805817 870019	-	4.01	5.76	-0.419884	2.12632e-05
ENSMAUG00000020924	Tagln	transgelin	KB708145.1 8495808 8501506	-	78.138	110.612	-0.420183	1.27007e-08
ENSMAUG00000016921	Spats2l	spermatogenesis associated serine rich 2 like	KB708233.1 223121 314312	-	2.289	3.383	-0.423175	0.000641134
ENSMAUG00000018361	Adamtsl1	ADAMTS like 1	KB708172.1 619252 1003870	+	1.059	1.564	-0.424274	0.000521388
ENSMAUG00000001261	Apbb1	amyloid beta precursor protein binding family B member 1	KB708397.1 397827 419132	+	2.192	3.205	-0.424291	0.000201608
ENSMAUG00000009417	Ptn	pleiotrophin	KB708253.1 4323414 4343705	-	3.896	5.806	-0.426831	0.000765408
ENSMAUG00000000295	Fndc4	fibronectin type III domain containing 4	KB708167.1 6141318 6144297	-	2.605	3.873	-0.427359	0.000595467
ENSMAUG00000004834		strawberry notch homolog 1	KB708228.1 4598902 4635919	+	18.447	26.462	-0.428632	6.83199e-07
ENSMAUG00000010694	Tbc1d1	TBC1 domain family member 1	KB708173.1 5249808 5364733	-	6.212	8.952	-0.42887	4.57136e-06
ENSMAUG00000015941	Unc13b	unc-13 homolog B	KB708213.1 7040136 7247506	-	1.221	1.779	-0.4289	5.78277e-05
ENSMAUG00000018880	Mpp6	membrane palmitoylated protein 6	KB708383.1 373579 405455	-	7.636	11.107	-0.429248	3.7357e-05
ENSMAUG00000012024	Parp8	poly(ADP-ribose) polymerase family member 8	KB708263.1 2986380 3156629	-	1.357	2.027	-0.430909	0.000682063
ENSMAUG00000013580	Smpdl3a	sphingomyelin phosphodiesterase acid like 3A	KB708165.1 14959237 14976564	+	9.113	13.362	-0.432066	9.03804e-05
ENSMAUG00000012227	Cdk14	cyclin dependent kinase 14	KB708285.1 3225265 3705390	+	4.704	6.911	-0.433659	0.000102872
ENSMAUG00000000917	Ralgapa2	Ral GTPase activating protein catalytic alpha subunit 2	KB708160.1 17312119 17576589	+	3.211	4.656	-0.435493	5.14876e-06
ENSMAUG00000016851	Bach2	BTB domain and CNC homolog 2	KB708231.1 5910971 5930167	-	1.685	2.511	-0.43584	0.000338648
ENSMAUG00000015720	Ralgps2	Ral GEF with PH domain and SH3 binding motif 2	KB708154.1 5758446 5900184	-	4.299	6.255	-0.438275	5.16807e-06
ENSMAUG00000005205	Speg	striated muscle enriched protein kinase	KB708150.1 3551833 3607915	-	0.97	1.42	-0.438658	3.17588e-05
ENSMAUG00000003152	Plce1	phospholipase C epsilon 1	KB708127.1 20201690 20484620	-	1.89	2.786	-0.439856	6.35919e-05
ENSMAUG00000017768	Rdh10	retinol dehydrogenase 10	KB708135.1 11495879 11522669	+	6.989	10.251	-0.439909	2.22185e-05
ENSMAUG00000020948			KB708355.1 678324 682677	+	45.227	65.354	-0.440388	2.3592e-07
ENSMAUG00000005649			KB708188.1 11955824 11996541	+	5.065	7.492	-0.441965	7.04275e-05
ENSMAUG00000002355	Bahd1	bromo adjacent homology domain containing 1	KB708128.1 5029501 5038161	-	2.805	4.105	-0.442275	8.99494e-06
ENSMAUG00000008865	Slc41a2	solute carrier family 41 member 2	KB708282.1 3597080 3689241	+	1.325	2	-0.44246	0.000432701
ENSMAUG00000019272	Col1a1	collagen type I alpha 1 chain	KB708184.1 7308339 7324801	+	86.341	124.103	-0.443056	4.78482e-10
ENSMAUG00000012589		RNA-binding protein 28	KB708336.1 1311757 1319137	+	4.129	6.076	-0.446471	1.18391e-05
ENSMAUG00000009185	Pgm5	phosphoglucomutase 5	KB708127.1 33935780 34089511	+	4.572	6.72	-0.446697	1.10799e-05
ENSMAUG00000020437	Ltbp4	latent transforming growth factor beta binding protein 4	KB708355.1 653973 677058	+	35.797	51.695	-0.448767	6.77885e-10
ENSMAUG00000013833	Tep1	telomerase associated protein 1	KB708398.1 354945 403573	+	2.411	3.571	-0.451145	2.12221e-05
ENSMAUG00000012928	Spire1	spire type actin nucleation factor 1	KB708175.1 6330151 6391653	+	3.897	5.728	-0.451292	3.19162e-06
ENSMAUG00000012960	Met	MET proto-oncogene, receptor tyrosine kinase	KB708234.1 1256633 1367416	-	1.07	1.609	-0.451342	0.000138766
ENSMAUG00000010613	Emb	embigin	KB708263.1 3337420 3379158	+	1.963	2.997	-0.453371	0.000372823
ENSMAUG00000000207		SATB homeobox 1	KB708159.1 15995418 16041467	-	2.298	3.436	-0.453438	5.80338e-05
ENSMAUG00000002138	Nars2	asparaginyl-tRNA synthetase 2, mitochondrial	KB708170.1 7670221 7749524	+	4.974	7.435	-0.453514	5.35622e-05
ENSMAUG00000020481	Acvr2b	activin A receptor type 2B	KB708252.1 4513084 4541360	-	2.09	3.203	-0.45356	0.000484391
ENSMAUG00000010004	Tysnd1	trypsin domain containing 1	KB708151.1 16703390 16711485	-	1.888	2.892	-0.454404	0.000433603
ENSMAUG00000012989	Des	desmin	KB708150.1 3616249 3622929	-	5.771	8.727	-0.456731	0.00012945
ENSMAUG00000000902	Thada	THADA armadillo repeat containing	KB708197.1 5726186 6010092	-	6.226	9.165	-0.459553	3.86267e-07
ENSMAUG00000012811	Tnni1	troponin I1, slow skeletal type	KB708166.1 3053413 3079548	+	14.361	21.198	-0.462294	4.52782e-07
ENSMAUG00000016498	Cpne2	copine 2	KB708211.1 414897 436240	+	2.938	4.427	-0.462313	4.22565e-05
ENSMAUG00000015474	Bin1	bridging integrator 1	KB708129.1 4060022 4122169	-	4.392	6.583	-0.462518	1.78035e-05
ENSMAUG00000018561	Enpp1	ectonucleotide pyrophosphatase/phosphodiesterase 1	KB708131.1 8302317 8366131	+	0.775	1.221	-0.4694	0.000642466
ENSMAUG00000013295	Syt13	synaptotagmin 13	KB708128.1 30791779 30831082	-	1.804	2.83	-0.469553	0.000468328
ENSMAUG00000021307	Syngap1	synaptic Ras GTPase activating protein 1	KB708304.1 183762 214212	+	1.586	2.394	-0.470423	2.26026e-05
ENSMAUG00000000895	AW551984	von Willebrand factor A domain-containing protein 5A	KB708145.1 2088299 2109192	-	4.378	6.708	-0.471319	8.98875e-05
ENSMAUG00000001441	Ddx43	DEAD-box helicase 43	KB708168.1 9680698 9709198	-	2.873	4.388	-0.472484	5.38173e-05
ENSMAUG00000020361	Prr5	proline rich 5	KB708136.1 6731824 6755249	+	4.097	6.217	-0.474899	1.59246e-05
ENSMAUG00000001276	Efnb2	ephrin B2	KB708199.1 2690515 2734337	+	0.731	1.147	-0.475054	0.000356937
ENSMAUG00000006859	Flt1	fms related tyrosine kinase 1	KB708272.1 3552400 3710866	+	1.01	1.538	-0.47664	2.58424e-05
ENSMAUG00000010078	Ppt2	palmitoyl-protein thioesterase 2	KB708367.1 565363 572807	+	2.889	4.399	-0.4775	2.09012e-05
ENSMAUG00000019396	Cecr2	cat eye syndrome critical region protein 2	KB708132.1 2872154 2979914	-	6.061	9.006	-0.477562	1.45068e-08
ENSMAUG00000006739	Pcmtd2	protein-L-isoaspartate (D-aspartate) O-methyltransferase domain containing 2	KB708174.1 12952442 12970156	+	10.789	16.08	-0.478252	6.62316e-08
ENSMAUG00000021917	Lypd9	LY6/PLAUR domain containing 9	KB708137.1 18533247 18538098	+	0.281	1.131	-0.478926	0.00079781
ENSMAUG00000020715	Rarg	retinoic acid receptor gamma	KB708136.1 24152613 24175757	-	0.844	1.361	-0.481285	0.000689874
ENSMAUG00000000463	Pkhd1l1	PKHD1 like 1	KB708161.1 8148679 8284947	-	0.427	1.74	-0.482421	0.000459119
ENSMAUG00000011489	Adcy5	adenylate cyclase 5	KB708155.1 5087836 5226830	-	3.076	4.631	-0.482752	5.0659e-07
ENSMAUG00000018000	Lmbrd1	LMBR1 domain containing 1	KB708353.1 797105 899833	-	7.448	11.191	-0.483527	2.42748e-07
ENSMAUG00000013539	Atr	ATR serine/threonine kinase	KB708229.1 5698523 5801226	+	3.544	5.301	-0.484211	2.80906e-08
ENSMAUG00000002043	Phf1	PHD finger protein 1	KB708304.1 175258 179169	+	3.079	4.755	-0.484821	4.61892e-05
ENSMAUG00000007995	Ezh1	enhancer of zeste 1 polycomb repressive complex 2 subunit	KB708147.1 20318227 20353683	+	6.006	9.096	-0.484947	1.82706e-06
ENSMAUG00000001128	Ppp1r13b	protein phosphatase 1 regulatory subunit 13B	KB708140.1 4030275 4064194	+	1.516	2.353	-0.485432	7.20724e-05
ENSMAUG00000003745	Col14a1	collagen type XIV alpha 1 chain	KB708262.1 848890 1013629	+	13.943	21.096	-0.485526	9.3454e-07
ENSMAUG00000013634	Nbea	neurobeachin	KB708204.1 385870 874217	-	5.332	7.975	-0.486347	1.38031e-08
ENSMAUG00000017586	Rftn1	raftlin, lipid raft linker 1	KB708159.1 14159399 14357025	-	3.096	4.707	-0.487003	2.8139e-06
ENSMAUG00000006268	Pcgf5	polycomb group ring finger 5	KB708127.1 22531724 22574732	-	5.609	8.655	-0.48733	2.61071e-05
ENSMAUG00000000515	Nkd1	NKD inhibitor of WNT signaling pathway 1	KB708216.1 6166765 6237590	-	1.014	1.636	-0.487383	0.000497609
ENSMAUG00000013250	Itga3	integrin subunit alpha 3	KB708184.1 7414963 7450108	-	1.892	2.894	-0.48867	6.72515e-06
ENSMAUG00000009725	Vwf	von Willebrand factor	KB708289.1 449299 610421	+	0.209	1.092	-0.488916	0.000138756
ENSMAUG00000015215	Serpini1	serpin family I member 1	KB708186.1 5638036 5667582	+	4.579	6.93	-0.491177	2.70667e-07
ENSMAUG00000011509	Ptprj	protein tyrosine phosphatase receptor type J	KB708128.1 33269451 33315449	+	1.294	2.008	-0.491491	3.16628e-05
ENSMAUG00000002700	Arid3a	AT-rich interaction domain 3A	KB708274.1 2235359 2265335	-	1.333	2.08	-0.492476	4.1931e-05
ENSMAUG00000018073	Adam33	ADAM metallopeptidase domain 33	KB708141.1 10932967 10945620	-	3.197	4.951	-0.493604	2.13789e-05
ENSMAUG00000019616	B4galt4	beta-1,4-galactosyltransferase 4	KB708155.1 2067939 2096513	-	2.75	4.244	-0.493887	1.1006e-05
ENSMAUG00000003924	F13a1	coagulation factor XIII A chain	KB708133.1 16155729 16334402	+	0.845	1.382	-0.494042	0.000563368
ENSMAUG00000015035	Cyp2u1	cytochrome P450 2U1	KB708264.1 615225 626601	+	0.61	1.007	-0.496821	0.000635733
ENSMAUG00000019426	Tnc	tenascin C	KB708178.1 11731867 11790887	+	1.037	1.63	-0.499298	5.27889e-05
ENSMAUG00000009005	Csf1r	colony stimulating factor 1 receptor	KB708175.1 12584362 12614338	-	1.672	2.661	-0.499609	0.000111889
ENSMAUG00000019125	Mturn	maturin, neural progenitor differentiation regulator homolog	KB708193.1 1412697 1428405	-	2.311	3.671	-0.499724	9.65265e-05
ENSMAUG00000011877	Gramd1b	GRAM domain containing 1B	KB708145.1 2738817 2969003	-	1.429	2.266	-0.501923	7.59808e-05
ENSMAUG00000002557	Jag2	jagged canonical Notch ligand 2	KB708140.1 3009967 3031730	+	1.058	1.671	-0.502903	4.55752e-05
ENSMAUG00000000400	Klf10	Kruppel like factor 10	KB708161.1 13194674 13200897	+	4.557	7.079	-0.504124	5.52701e-06
ENSMAUG00000010085	Vav2	vav guanine nucleotide exchange factor 2	KB708317.1 539827 703299	-	2.55	3.902	-0.505253	1.18182e-07
ENSMAUG00000021462	Rflnb	refilin B	KB708137.1 1231164 1238340	+	2.424	3.768	-0.506569	4.01205e-06
ENSMAUG00000011068	Slit2	slit guidance ligand 2	KB708142.1 6413322 6722870	-	0.943	1.527	-0.508618	0.000156162
ENSMAUG00000002219			KB708340.1 1593360 1627311	+	1.65	2.669	-0.510779	0.00012266
ENSMAUG00000017256	Pink1	PTEN induced kinase 1	KB708236.1 2339853 2353246	-	15.982	24.674	-0.510914	3.96972e-07
ENSMAUG00000017081	Kbtbd8	kelch repeat and BTB domain containing 8	KB708153.1 11510703 11522109	+	1.342	2.117	-0.511398	1.3117e-05
ENSMAUG00000019116	Cntn1	contactin 1	KB708136.1 14125222 14282947	+	1.029	1.631	-0.512244	2.52175e-05
ENSMAUG00000005544	Chrna7	cholinergic receptor nicotinic alpha 7 subunit	KB708294.1 292544 422385	-	0.761	1.245	-0.513861	0.000158374
ENSMAUG00000013871	Angptl1	angiopoietin like 1	KB708154.1 5807170 5824898	+	0.905	1.569	-0.514476	0.000798357
ENSMAUG00000001542	Prrg3	proline rich and Gla domain 3	KB708343.1 347212 353796	-	1.022	1.716	-0.514668	0.000401296
ENSMAUG00000019107	Clmn	calmin	KB708140.1 11191029 11282425	+	0.748	1.251	-0.516452	0.000328336
ENSMAUG00000008621			KB708181.1 10665190 10708790	-	3.615	5.627	-0.518231	5.73371e-07
ENSMAUG00000018568	C1qtnf3	C1q and TNF related 3	KB708205.1 8074408 8093804	+	0.621	2.073	-0.519407	0.000548636
ENSMAUG00000016501		dystonin	KB708181.1 10786353 10875258	-	4.205	6.501	-0.520744	3.45227e-08
ENSMAUG00000012105	Slc7a6	solute carrier family 7 member 6	KB708188.1 11560571 11590462	+	2.628	4.148	-0.521492	3.54358e-06
ENSMAUG00000011044	Ypel3	yippee like 3	KB708127.1 71922804 71926513	-	10.254	16.003	-0.52264	3.3025e-07
ENSMAUG00000018491	Shank3	SH3 and multiple ankyrin repeat domains 3	KB708136.1 11533094 11588893	+	0.955	1.525	-0.525515	9.93756e-06
ENSMAUG00000016693	Arhgap32	Rho GTPase activating protein 32	KB708295.1 1950051 2097230	-	4.517	6.96	-0.528385	1.94596e-10
ENSMAUG00000016058	Prkx	protein kinase X-linked	KB708205.1 218775 243015	+	2.73	4.285	-0.528993	2.79049e-07
ENSMAUG00000016495	Crebrf	CREB3 regulatory factor	KB708373.1 691248 772018	+	4.892	7.855	-0.530916	8.03926e-06
ENSMAUG00000012787	Plag1	PLAG1 zinc finger	KB708407.1 400925 408684	+	1.194	1.944	-0.530965	3.23505e-05
ENSMAUG00000008171	Pctp	phosphatidylcholine transfer protein	KB708184.1 2453905 2479130	-	2.428	3.931	-0.531246	1.76913e-05
ENSMAUG00000021426	Cpz	carboxypeptidase Z	KB708142.1 19081431 19097158	+	2.156	3.53	-0.532095	3.92221e-05
ENSMAUG00000014586	Bend6	BEN domain containing 6	KB708181.1 11052776 11106351	+	0.881	1.503	-0.53282	0.000237102
ENSMAUG00000006968	Ccdc18	coiled-coil domain containing 18	KB708199.1 9864596 9933271	+	1.096	1.773	-0.533237	1.46697e-05
ENSMAUG00000011709	Acsl5	acyl-CoA synthetase long chain family member 5	KB708127.1 3325737 3366228	-	1.695	2.763	-0.533241	2.30976e-05
ENSMAUG00000015607	Klhl29	kelch like family member 29	KB708215.1 7765096 7896551	+	0.796	1.301	-0.533768	3.3238e-05
ENSMAUG00000019802	Dysf	dysferlin	KB708153.1 2031811 2230500	-	0.96	1.523	-0.534326	8.07104e-07
ENSMAUG00000001357	Rps6ka6	ribosomal protein S6 kinase A6	KB708268.1 2726465 2832145	+	2.869	4.576	-0.535583	1.44742e-06
ENSMAUG00000000406	S1pr1	sphingosine-1-phosphate receptor 1	KB708195.1 533444 538067	-	1.778	2.964	-0.536537	8.00343e-05
ENSMAUG00000000523	Sdsl	serine dehydratase like	KB708214.1 8865101 8878655	-	2.643	4.381	-0.537312	5.37549e-05
ENSMAUG00000011923	Epha3	EPH receptor A3	KB708192.1 11113213 11427996	-	0.698	1.237	-0.538955	0.000418609
ENSMAUG00000021142	Cdk6	cyclin-dependent kinase 6	KB708278.1 4316143 4418467	-	16.295	25.464	-0.540669	9.63407e-10
ENSMAUG00000015138	D630045J12Rik	KIAA1549 ortholog	KB708253.1 5817945 5944952	-	0.708	1.159	-0.541312	1.53181e-05
ENSMAUG00000010721	Spire2	spire type actin nucleation factor 2	KB708164.1 16331448 16367787	+	0.842	1.485	-0.543428	0.00030586
ENSMAUG00000014793	Astn2	astrotactin 2	KB708178.1 9280088 10289983	+	0.919	1.55	-0.545206	7.55963e-05
ENSMAUG00000015083	Bmp2	bone morphogenetic protein 2	KB708141.1 13373376 13382902	+	0.811	1.411	-0.545931	0.00019694
ENSMAUG00000012722	Plxnb1	plexin B1	KB708177.1 5108006 5130935	+	2.732	4.288	-0.545938	1.18213e-09
ENSMAUG00000013318	Mdfi	MyoD family inhibitor	KB708159.1 12030941 12044223	-	3.277	5.401	-0.547841	1.37774e-05
ENSMAUG00000011921	Aamp	angio associated migratory cell protein	APMT01209335.1 2961 8116	-	26.549	41.449	-0.549345	3.67003e-12
ENSMAUG00000017799	Kdm1b	lysine demethylase 1B	KB708133.1 6022639 6060152	-	3.725	6.107	-0.549993	7.27409e-06
ENSMAUG00000018435	Megf6	multiple EGF like domains 6	KB708217.1 2086104 2189238	-	0.942	2.996	-0.550796	0.000377336
ENSMAUG00000018607	Hsf2bp	heat shock transcription factor 2 binding protein	KB708151.1 1657272 1733790	-	0.641	1.287	-0.55083	0.000805582
ENSMAUG00000012968	Pik3ip1	phosphoinositide-3-kinase interacting protein 1	KB708142.1 22044756 22057160	+	4.598	7.455	-0.551038	1.66374e-06
ENSMAUG00000016625	Rcan2	regulator of calcineurin 2	KB708159.1 7885990 8076981	+	1.591	2.591	-0.551191	2.97333e-06
ENSMAUG00000007875	Zmym1	zinc finger MYM-type containing 1	KB708219.1 372862 412585	-	3.309	5.277	-0.55154	4.65724e-08
ENSMAUG00000010682	Lmo7	LIM domain 7	KB708148.1 18272383 18482551	-	0.751	1.25	-0.55203	1.9955e-05
ENSMAUG00000017401	Ly6h	lymphocyte antigen 6 family member H	KB708338.1 226229 228584	-	1.696	3.019	-0.552249	0.000245101
ENSMAUG00000021252		RAB GTPase activating protein 1 like	KB708154.1 9164349 9640195	-	4.177	6.673	-0.552323	6.809e-08
ENSMAUG00000017979	Cdkn1c	cyclin dependent kinase inhibitor 1C	KB708127.1 55739186 55741839	+	8.881	14.222	-0.553222	9.59593e-08
ENSMAUG00000011660	Galnt12	polypeptide N-acetylgalactosaminyltransferase 12	KB708213.1 3049962 3079417	-	2.479	4.158	-0.554177	2.63425e-05
ENSMAUG00000015240	Gadd45b	growth arrest and DNA damage inducible beta	KB708274.1 1290524 1292543	-	2.436	4.11	-0.554729	3.47227e-05
ENSMAUG00000014037	Bin2	bridging integrator 2	KB708136.1 22581092 22617138	-	1.275	2.277	-0.556668	0.000213139
ENSMAUG00000006692	Vipr2	vasoactive intestinal peptide receptor 2	KB708296.1 139536 218949	+	0.469	1.01	-0.556943	0.000808525
ENSMAUG00000013599	C3	complement C3	KB708240.1 5838813 5863764	+	2.165	3.524	-0.55789	8.65306e-07
ENSMAUG00000020290	Stc1	stanniocalcin 1	KB708152.1 19750352 19761969	-	3.965	6.405	-0.558044	2.07665e-07
ENSMAUG00000002667			KB708246.1 1081938 1091200	-	0.806	1.679	-0.559642	0.000719328
ENSMAUG00000002515	Taf1d	TATA-box binding protein associated factor, RNA polymerase I subunit D	KB708288.1 1248954 1252858	+	13.719	22.117	-0.560697	1.08137e-07
ENSMAUG00000002734	Enpep	glutamyl aminopeptidase	KB708264.1 2590651 2667491	+	4.512	7.311	-0.561525	1.74382e-07
ENSMAUG00000011702	Lrrc20	leucine rich repeat containing 20	KB708151.1 16825125 16924039	-	0.861	1.486	-0.562805	5.41906e-05
ENSMAUG00000011263	B4galt2	beta-1,4-galactosyltransferase 2	KB708283.1 3413890 3424220	+	2.063	3.464	-0.563409	1.36042e-05
ENSMAUG00000012654	Spata5	spermatogenesis associated 5	KB708146.1 10653071 10803578	-	12.879	20.319	-0.563894	8.20665e-13
ENSMAUG00000018331	Sema4d	semaphorin-4D	KB708133.1 2131853 2185101	+	2.421	3.924	-0.565043	9.90361e-08
ENSMAUG00000013467	Spry4	sprouty RTK signaling antagonist 4	KB708144.1 21106256 21120169	+	1.703	2.771	-0.565881	2.11998e-07
ENSMAUG00000018839	Zcwpw1	zinc finger, CW type with PWWP domain 1	KB708225.1 7840750 7864126	+	0.847	1.657	-0.567408	0.000445663
ENSMAUG00000010258	Upk3b	uroplakin 3B	KB708225.1 6170940 6175021	+	0.176	1.093	-0.567718	3.21816e-05
ENSMAUG00000013245	Col12a1	collagen type XII alpha 1 chain	KB708168.1 8347474 8458234	+	1.95	3.191	-0.568038	5.07202e-07
ENSMAUG00000003423	Hspa4l	heat shock protein family A (Hsp70) member 4 like	KB708146.1 7688665 7732888	-	2.755	4.449	-0.569174	1.32594e-08
ENSMAUG00000015803	Fsd1l	fibronectin type III and SPRY domain containing 1 like	KB708190.1 8478447 8534000	+	0.961	1.749	-0.569425	0.000176183
ENSMAUG00000007889	Fmo2	flavin containing dimethylaniline monoxygenase 2	KB708154.1 11715453 11734533	-	2.541	4.263	-0.569796	6.81775e-06
ENSMAUG00000012788	Slc6a9	solute carrier family 6 member 9	KB708283.1 3428137 3462362	-	0.821	1.404	-0.570551	2.1294e-05
ENSMAUG00000007439	Cav2	caveolin 2	KB708234.1 1524648 1532273	-	3.117	5.08	-0.572267	8.56811e-08
ENSMAUG00000005735	Clip4	CAP-Gly domain containing linker protein family member 4	KB708167.1 7493310 7558737	+	1.412	2.384	-0.57266	7.68731e-06
ENSMAUG00000000859	Dusp6	dual specificity phosphatase 6	APMT01209908.1 7238 12150	+	5.09	8.183	-0.575837	3.41404e-10
ENSMAUG00000005395	Sfmbt1	Scm like with four mbt domains 1	KB708313.1 457716 502548	+	7.151	11.472	-0.576722	6.28006e-11
ENSMAUG00000016367	Stmn2	stathmin 2	KB708135.1 17643829 17661343	+	2.241	4.375	-0.577552	0.000320287
ENSMAUG00000018078	C7	complement C7	KB708352.1 1595362 1659306	-	7.699	12.588	-0.579097	3.56833e-08
ENSMAUG00000012248	Fgfr2	fibroblast growth factor receptor 2	KB708127.1 68441121 68539042	+	1.429	2.421	-0.581437	3.86408e-06
ENSMAUG00000008802	Castor2	cytosolic arginine sensor for mTORC1 subunit 2	KB708225.1 4303658 4346314	+	1.393	2.327	-0.583881	5.8532e-07
ENSMAUG00000011516	Hlf	HLF transcription factor, PAR bZIP family member	KB708184.1 2811334 2866246	-	0.785	1.352	-0.585146	9.80053e-06
ENSMAUG00000013608	Serping1	serpin family G member 1	KB708128.1 38677813 38692713	+	2.604	4.439	-0.585203	4.78995e-06
ENSMAUG00000003394	Sh3bgrl2	SH3 domain binding glutamate rich protein like 2	KB708168.1 4690749 4740487	-	4.171	6.818	-0.585869	4.26141e-09
ENSMAUG00000017001	Crip2	cysteine rich protein 2	KB708140.1 2787520 2792463	-	3.067	5.153	-0.585914	9.63599e-07
ENSMAUG00000018114	Apoa1	apolipoprotein A1	KB708145.1 8812419 8814130	+	2.381	4.236	-0.587832	3.73719e-05
ENSMAUG00000001250	Bves	blood vessel epicardial substance	KB708149.1 20287753 20319988	-	0.752	1.476	-0.593321	0.000192999
ENSMAUG00000008195	Caprin2	caprin family member 2	KB708163.1 16132421 16172603	-	2.434	4.061	-0.593901	1.12954e-07
ENSMAUG00000000565		serine/threonine-protein kinase pim-1	APMT01214792.1 165 4172	+	3.266	5.508	-0.594227	5.18023e-07
ENSMAUG00000012168	Ccdc92	coiled-coil domain containing 92	KB708228.1 4238904 4263332	+	2.348	3.969	-0.594732	4.81881e-07
ENSMAUG00000010003		serine/threonine-protein kinase pim-1	APMT01214796.1 3512 7519	-	3.266	5.509	-0.594944	4.98764e-07
ENSMAUG00000016955	Coq8a	coenzyme Q8A	KB708207.1 2891774 2920137	+	1.703	2.894	-0.596141	9.72562e-07
ENSMAUG00000007799	Kif27	kinesin family member 27	KB708209.1 4510051 4585535	-	1.529	2.599	-0.597282	7.32073e-07
ENSMAUG00000007602	Foxr1	forkhead box R1	KB708145.1 6937847 6944285	-	0.458	1.425	-0.597495	0.000214217
ENSMAUG00000000182	Fras1	Fraser extracellular matrix complex subunit 1	KB708139.1 3415495 3662509	-	0.668	1.177	-0.598311	1.21132e-05
ENSMAUG00000009576	Itgbl1	integrin subunit beta like 1	KB708218.1 8506697 8725695	+	1.179	2.007	-0.598897	5.90502e-07
ENSMAUG00000009269	Rec114	REC114 meiotic recombination protein	KB708145.1 21138253 21221706	-	1.338	2.622	-0.601729	0.000137574
ENSMAUG00000010123	Iqck	IQ motif containing K	KB708183.1 24625 112127	-	0.704	1.678	-0.603251	0.000293586
ENSMAUG00000017038	Bnc2	basonuclin 2	KB708250.1 644692 1041503	+	4.152	6.862	-0.608199	1.15412e-10
ENSMAUG00000016197	Adamts3	a disintegrin-like and metallopeptidase (reprolysin type) with thrombospondin type 1 motif, 3	KB708139.1 8013019 8127315	+	1.266	2.231	-0.610464	4.18524e-06
ENSMAUG00000022025	Pth1r	parathyroid hormone 1 receptor	KB708177.1 6091986 6111626	-	3.285	5.587	-0.611443	9.87676e-08
ENSMAUG00000021814	Ddx58	DExD/H-box helicase 58	KB708213.1 9112391 9162257	+	0.818	1.496	-0.611761	1.9394e-05
ENSMAUG00000019136	Arg2	arginase 2	KB708162.1 4787669 4810831	-	0.448	1.032	-0.618253	0.000198043
ENSMAUG00000015825	Sorcs3	sortilin related VPS10 domain containing receptor 3	KB708127.1 10279693 10889735	-	0.625	1.148	-0.620775	1.43554e-05
ENSMAUG00000021694		complement factor H	KB708166.1 7155391 7261743	-	1.357	2.496	-0.621337	1.37046e-05
ENSMAUG00000011960	Plekhg4	pleckstrin homology and RhoGEF domain containing G4	KB708188.1 10716282 10723901	+	0.561	1.066	-0.62655	2.70725e-05
ENSMAUG00000014205	Batf3	basic leucine zipper ATF-like transcription factor 3	KB708265.1 3875558 3887975	-	0.859	2.729	-0.630127	0.000100602
ENSMAUG00000011206	Pxk	PX domain containing serine/threonine kinase like	KB708199.1 6969068 7013924	+	0.989	1.812	-0.63189	5.47101e-06
ENSMAUG00000009548	Sel1l3	SEL1L family member 3	KB708142.1 1369632 1482821	+	0.634	1.146	-0.633597	2.56005e-06
ENSMAUG00000013391	Adgrb2	adhesion G protein-coupled receptor B2	KB708219.1 3328926 3366083	+	1.912	3.243	-0.634965	1.49095e-10
ENSMAUG00000017167	Pgm2l1	phosphoglucomutase 2 like 1	KB708170.1 10851211 10899474	+	0.749	1.317	-0.635748	1.87826e-07
ENSMAUG00000013726	Kit	KIT proto-oncogene, receptor tyrosine kinase	KB708230.1 2716937 2791213	-	2.071	3.623	-0.636749	7.23194e-08
ENSMAUG00000007301	CUNH17orf97	chromosome unknown C17orf97 homolog	KB708137.1 1257679 1261287	-	0.848	1.998	-0.640736	0.000112354
ENSMAUG00000004929	Camk2n1	calcium/calmodulin dependent protein kinase II inhibitor 1	KB708236.1 2479113 2482141	+	2.286	4.088	-0.644	3.49469e-07
ENSMAUG00000001012	Ttc39c	tetratricopeptide repeat domain 39C	KB708129.1 22681059 22726599	-	2.624	4.626	-0.648267	3.62018e-08
ENSMAUG00000020382	Nkx2-8	NK2 homeobox 8	KB708226.1 4245568 4246897	-	0.545	1.531	-0.649742	8.92297e-05
ENSMAUG00000012381	Gap43	growth associated protein 43	KB708176.1 516313 604627	-	0.46	1.105	-0.651358	8.82828e-05
ENSMAUG00000001776		testis-expressed protein 19.2	KB708147.1 703545 704537	+	3.952	7.16	-0.655371	2.97712e-07
ENSMAUG00000012204	Rab11fip4	RAB11 family interacting protein 4	KB708194.1 7651052 7780688	-	1.798	3.275	-0.658405	3.22181e-07
ENSMAUG00000014088	Wfikkn2	WAP, follistatin/kazal, immunoglobulin, kunitz and netrin domain containing 2	KB708184.1 6743576 6749151	-	1.334	2.391	-0.658817	6.703e-08
ENSMAUG00000021435	Prkcd	protein kinase C delta	KB708313.1 270640 284156	-	4.813	8.417	-0.658994	9.65707e-10
ENSMAUG00000013432	Snx25	sorting nexin 25	KB708134.1 21190243 21286770	-	6.937	11.854	-0.659539	1.36069e-13
ENSMAUG00000015732	Tcp11l2	t-complex 11 like 2	KB708282.1 1135034 1170313	+	6.339	11.016	-0.660235	1.6719e-10
ENSMAUG00000017388	Rab29	RAB29, member RAS oncogene family	KB708392.1 81716 87050	+	0.541	1.258	-0.660285	6.3026e-05
ENSMAUG00000000805	Henmt1	HEN methyltransferase 1	APMT01210298.1 1427 13412	+	0.806	1.857	-0.662134	5.7968e-05
ENSMAUG00000010700		histone H3.1	KB708137.1 18027672 18028082	-	50.871	124.105	-0.662551	6.02889e-05
ENSMAUG00000005288		T cell leukemia/lymphoma 1A	KB708140.1 10631105 10636330	+	0.138	1.015	-0.66813	2.99098e-06
ENSMAUG00000020630	Nsg1	neuronal vesicle trafficking associated 1	KB708142.1 16411533 16433040	+	1.987	3.657	-0.668133	2.57047e-07
ENSMAUG00000014925	Adamts16	ADAM metallopeptidase with thrombospondin type 1 motif 16	KB708129.1 38169966 38278080	+	1.624	2.883	-0.67033	2.20691e-09
ENSMAUG00000018895	Kifc3	kinesin family member C3	KB708211.1 952751 986563	-	0.979	1.789	-0.67223	9.33378e-08
ENSMAUG00000017794		leucine rich repeat containing 32	KB708170.1 9089678 9101258	+	0.627	1.239	-0.674908	5.41334e-06
ENSMAUG00000001937	Id4	inhibitor of DNA binding 4, HLH protein	KB708133.1 4739175 4744103	-	1.676	2.991	-0.678006	1.1444e-09
ENSMAUG00000021829	Fam19a5	TAFA chemokine like family member 5	KB708136.1 9723742 9851649	+	1.369	2.516	-0.679716	5.83309e-08
ENSMAUG00000004340	Grik5	glutamate ionotropic receptor kainate type subunit 5	KB708375.1 497867 558064	-	0.553	1.109	-0.680178	5.74496e-06
ENSMAUG00000001187	Necab2	N-terminal EF-hand calcium binding protein 2	KB708164.1 12428459 12454822	+	0.524	1.193	-0.681386	3.00534e-05
ENSMAUG00000009145			KB708211.1 952751 984824	-	1.013	1.867	-0.68191	6.11722e-08
ENSMAUG00000018700	Galnt16	polypeptide N-acetylgalactosaminyltransferase 16	KB708162.1 3330521 3416398	-	1.854	3.312	-0.683211	3.42248e-10
ENSMAUG00000016484	Etv5	ETS variant transcription factor 5	KB708155.1 17602610 17661322	+	7.491	13.048	-0.686113	8.67252e-15
ENSMAUG00000010462	Jade2	jade family PHD finger 2	KB708157.1 178796 217238	+	4.946	8.582	-0.689839	3.72242e-17
ENSMAUG00000019734	St6gal2	beta galactoside alpha 2,6 sialyltransferase 2	KB708181.1 1087346 1101693	+	4.444	8.064	-0.691055	1.7656e-09
ENSMAUG00000015318	Tcfl5	transcription factor like 5	KB708174.1 11739813 11765489	-	1.745	3.473	-0.691251	2.25642e-06
ENSMAUG00000014322	Rasgrp2	RAS guanyl releasing protein 2	KB708127.1 50701122 50716874	-	0.898	1.775	-0.691766	1.68337e-06
ENSMAUG00000011461	Igbp1b	immunoglobulin-binding protein 1b-like	KB708163.1 6172452 6173537	-	0.63	1.545	-0.699146	2.33017e-05
ENSMAUG00000018288		dedicator of cytokinesis protein 11-like	APMT01208711.1 768 16320	+	2.29	4.409	-0.699703	2.58889e-07
ENSMAUG00000003415	Plcl1	phospholipase C like 1 (inactive)	KB708233.1 2360608 2663918	-	0.725	1.469	-0.702728	1.93236e-06
ENSMAUG00000010290		EKC/KEOPS complex subunit LAGE3-like	APMT01219633.1 3754 4751	-	0.318	1.566	-0.706387	4.95527e-06
ENSMAUG00000015139	Lama5	laminin subunit alpha 5	KB708174.1 11286965 11335054	-	2.005	3.561	-0.711491	1.24488e-15
ENSMAUG00000006556	Tex16	testis expressed gene 16	KB708268.1 2147223 2173738	-	0.991	1.897	-0.712178	4.65658e-08
ENSMAUG00000021726	C1ql1	complement C1q like 1	KB708147.1 19415191 19422455	-	0.454	1.131	-0.716526	1.41106e-05
ENSMAUG00000017138	Rspo1	R-spondin 1	KB708293.1 2168692 2188931	+	0.341	1.042	-0.716677	1.47372e-05
ENSMAUG00000016289	Prkcz	protein kinase C zeta	KB708217.1 926701 1055447	+	1.471	2.707	-0.720716	4.30169e-11
ENSMAUG00000001868	Syt14	synaptotagmin 14	KB708265.1 2081663 2191261	+	0.597	1.361	-0.725577	5.74727e-06
ENSMAUG00000015234	Macroh2a2	core histone macro-H2A.2	KB708151.1 16627869 16677963	+	5.214	9.656	-0.729546	1.77088e-11
ENSMAUG00000010538	Sez6l2	seizure related 6 homolog like 2	KB708127.1 71742018 71761458	-	0.759	1.492	-0.729993	5.18373e-08
ENSMAUG00000020956		dedicator of cytokinesis 11	KB708271.1 3504475 3680031	-	2.403	4.37	-0.730882	2.75815e-14
ENSMAUG00000011513	Dock3	dedicator of cytokinesis 3	KB708177.1 2961025 3269181	-	0.521	1.015	-0.731906	2.24317e-08
ENSMAUG00000021187	Spint1	serine peptidase inhibitor, Kunitz type 1	KB708128.1 4698190 4710540	-	0.648	1.388	-0.732595	1.45969e-06
ENSMAUG00000003854	Tgfb1	transforming growth factor beta 1	KB708355.1 1546245 1555298	-	2.736	5.728	-0.732879	7.56501e-07
ENSMAUG00000016581	Itga8	integrin subunit alpha 8	KB708238.1 3990219 4192142	-	0.56	1.194	-0.736109	1.04197e-06
ENSMAUG00000000960	Taf4b	TATA-box binding protein associated factor 4b	KB708129.1 20558132 20674795	-	1.84	3.553	-0.737652	4.43472e-09
ENSMAUG00000021424	Smim1	small integral membrane protein 1 (Vel blood group)	KB708217.1 2335707 2339022	+	4.692	8.809	-0.741905	3.24376e-11
ENSMAUG00000016456	Tgm2	transglutaminase 2	KB708260.1 5090291 5120520	+	8.259	15.049	-0.743208	1.91853e-16
ENSMAUG00000019386	Tnxb	tenascin XB	KB708367.1 466385 515199	-	1.084	2.013	-0.747988	2.31006e-13
ENSMAUG00000007960			KB708200.1 4098987 4127185	+	19.478	35.948	-0.752814	2.12778e-15
ENSMAUG00000013613	Fam178b	family with sequence similarity 178 member B	KB708181.1 8374156 8465015	+	0.808	1.792	-0.756005	8.77975e-07
ENSMAUG00000001227	Tm4sf1	transmembrane 4 L six family member 1	KB708204.1 1739469 1744966	-	1.041	3.103	-0.757976	4.79034e-06
ENSMAUG00000017994	Map3k5	mitogen-activated protein kinase kinase kinase 5	KB708131.1 12250881 12439821	-	2.055	3.812	-0.760709	7.06436e-16
ENSMAUG00000019090	Crabp1	cellular retinoic acid binding protein 1	KB708145.1 17304257 17312175	+	3.321	7.469	-0.762227	7.99802e-07
ENSMAUG00000012298	Pnldc1	PARN like, ribonuclease domain containing 1	KB708131.1 30472456 30484798	+	0.466	1.23	-0.763934	3.70274e-06
ENSMAUG00000019587	Igf2	insulin like growth factor 2	KB708127.1 56377745 56384020	+	7.519	14.52	-0.769664	1.63277e-11
ENSMAUG00000020776	Kif26a	kinesin family member 26A	KB708140.1 3744207 3780595	-	1.634	3.071	-0.772757	1.12169e-15
ENSMAUG00000015437	Svep1	sushi, von Willebrand factor type A, EGF and pentraxin domain containing 1	KB708308.1 1039778 1216360	-	0.707	1.378	-0.773739	5.29254e-11
ENSMAUG00000004386	Abcc4	ATP binding cassette subfamily C member 4	KB708218.1 3625394 3823878	-	2.572	4.82	-0.774184	1.33724e-16
ENSMAUG00000019572	Tfap2c	transcription factor AP-2 gamma	KB708174.1 6452216 6461873	+	0.342	1.033	-0.776036	3.17894e-06
ENSMAUG00000005236	Parp12	poly(ADP-ribose) polymerase family member 12	KB708327.1 1758531 1788792	+	1.952	4.079	-0.778854	2.04433e-08
ENSMAUG00000018852	Lin28a	lin-28 homolog A	KB708219.1 7171829 7183549	-	0.234	1.31	-0.779509	5.7962e-07
ENSMAUG00000003697	Snx10	sorting nexin 10	KB708332.1 1188819 1243844	-	1.39	2.784	-0.780867	5.12269e-10
ENSMAUG00000014023	Adcy2	adenylate cyclase 2	KB708129.1 39820319 40182218	+	1.339	2.643	-0.782211	6.8373e-11
ENSMAUG00000008585			KB708266.1 4951196 5047882	-	1.362	3.059	-0.787118	1.92772e-07
ENSMAUG00000014161	Fhl1	four and a half LIM domains 1	KB708298.1 562842 577186	+	2.213	4.342	-0.79006	4.10217e-12
ENSMAUG00000021029	Syce1	synaptonemal complex central element protein 1	KB708127.1 58185660 58191677	+	0.545	1.596	-0.791414	1.94571e-06
ENSMAUG00000019559	Tnfrsf9	TNF receptor superfamily member 9	KB708217.1 5500901 5515700	-	0.21	1.129	-0.791546	5.28573e-07
ENSMAUG00000020723	Rasd2	RASD family member 2	KB708202.1 8495542 8507016	-	0.775	1.627	-0.792811	6.73624e-09
ENSMAUG00000017632	Cacna1c	calcium voltage-gated channel subunit alpha1 C	KB708132.1 4487303 5136146	+	0.514	1.042	-0.795618	2.9932e-10
ENSMAUG00000008236	Atoh8	atonal bHLH transcription factor 8	KB708185.1 12618193 12647929	-	2.416	4.781	-0.797304	5.55507e-12
ENSMAUG00000014696	Shroom3	shroom family member 3	KB708139.1 4860037 4900621	-	0.512	1.07	-0.800761	2.78001e-09
ENSMAUG00000000059	Vstm2b	V-set and transmembrane domain containing 2B	KB708310.1 926469 954943	-	0.488	1.172	-0.803476	3.30254e-07
ENSMAUG00000021010	Tex14	testis expressed 14, intercellular bridge forming factor	KB708184.1 223 82002	+	0.662	1.424	-0.804393	1.05749e-08
ENSMAUG00000000066	Dach1	dachshund homolog 1	KB708280.1 36658 265524	+	0.564	1.222	-0.805596	1.46828e-08
ENSMAUG00000000328	Sycp1	synaptonemal complex protein 1	KB708191.1 3403924 3492867	-	2.153	4.343	-0.807263	1.54554e-11
ENSMAUG00000020662	Nrp2	neuropilin 2	KB708150.1 15876791 15979374	-	1.54	3.114	-0.810602	1.58819e-11
ENSMAUG00000000500	Ndrg2	NDRG family member 2	KB708374.1 1018706 1028039	+	4.384	8.529	-0.810731	6.98331e-16
ENSMAUG00000000422	Gnao1	G protein subunit alpha o1	KB708216.1 277415 432096	-	1.148	2.259	-0.817467	4.1313e-15
ENSMAUG00000018746	Gtsf1	gametocyte specific factor 1	KB708136.1 25294989 25305962	-	1.968	5.152	-0.820192	4.09303e-07
ENSMAUG00000018945	Egfl6	EGF like domain multiple 6	KB708171.1 4019634 4082435	+	0.283	1.031	-0.821195	6.24081e-07
ENSMAUG00000016957	Bend4	BEN domain containing 4	KB708173.1 2205773 2229292	+	8.491	16.738	-0.82252	1.19692e-15
ENSMAUG00000018537	Reln	reelin	KB708232.1 1608788 2075056	+	0.552	1.131	-0.823623	8.89405e-12
ENSMAUG00000019333	Rab6b	RAB6B, member RAS oncogene family	KB708158.1 4050997 4108431	+	1.826	4.532	-0.828706	1.5407e-07
ENSMAUG00000018854	Nr1d1	nuclear receptor subfamily 1 group D member 1	KB708184.1 11109951 11117276	-	0.602	1.408	-0.839454	2.14098e-08
ENSMAUG00000021664	Fbln1	fibulin 1	KB708136.1 7273291 7344665	+	2.299	4.781	-0.842321	3.91721e-12
ENSMAUG00000018651	Bcl6b	BCL6B transcription repressor	KB708137.1 6894805 6900368	+	1.448	3.105	-0.847285	8.15191e-11
ENSMAUG00000011471	Efna3	ephrin A3	KB708224.1 5885350 5893422	-	1.11	2.603	-0.854291	8.19952e-09
ENSMAUG00000009399	Eno4	enolase 4	KB708315.1 473291 505068	+	0.525	1.452	-0.854449	1.53872e-07
ENSMAUG00000000614	Uchl1	ubiquitin C-terminal hydrolase L1	KB708173.1 2911021 2920718	-	2.766	6.043	-0.855533	1.29366e-10
ENSMAUG00000021945	1700020N01Rik	RIKEN cDNA 1700020N01 gene	KB708131.1 10733387 10771855	-	2.259	6.78	-0.861691	1.88433e-07
ENSMAUG00000013839	Pde1c	phosphodiesterase 1C	KB708396.1 823943 873935	+	1.062	2.43	-0.862927	1.43036e-09
ENSMAUG00000011152	Foxf1	forkhead box F1	KB708164.1 14057270 14060973	+	0.469	1.187	-0.864075	3.30172e-08
ENSMAUG00000000329	D1Pas1	putative ATP-dependent RNA helicase Pl10	KB708254.1 3205949 3207970	+	1.659	3.641	-0.865755	4.86768e-11
ENSMAUG00000020053	Hormad1	HORMA domain containing 1	KB708292.1 2875313 2902704	-	0.74	1.92	-0.871705	3.32664e-08
ENSMAUG00000012924	Trim71	tripartite motif containing 71	KB708177.1 9610594 9663766	-	1.195	2.609	-0.87266	1.29661e-11
ENSMAUG00000009954	Fam169a	family with sequence similarity 169 member A	KB708130.1 16321274 16351506	-	2.176	4.738	-0.873231	7.11586e-12
ENSMAUG00000006215		synaptonemal complex protein 2	KB708174.1 9328692 9380963	-	0.928	2.094	-0.880242	1.04845e-10
ENSMAUG00000007029	Abcc8	ATP binding cassette subfamily C member 8	KB708302.1 573565 646198	+	0.469	1.061	-0.881088	1.23643e-10
ENSMAUG00000016084	Cd46	CD46 molecule	KB708265.1 172244 195088	+	0.687	1.956	-0.883306	5.6853e-08
ENSMAUG00000011834	Psd4	pleckstrin and Sec7 domain containing 4	KB708281.1 2914989 2952910	-	0.581	1.296	-0.883801	2.28353e-11
ENSMAUG00000019543	Sohlh1	spermatogenesis and oogenesis specific basic helix-loop-helix 1	KB708281.1 1515314 1519562	+	2.967	6.615	-0.890563	8.40835e-12
ENSMAUG00000000466	Pdzd4	PDZ domain containing 4	KB708368.1 727675 762736	+	0.632	1.45	-0.890651	9.7689e-11
ENSMAUG00000021946	Notch3	notch receptor 3	KB708274.1 3780439 3825233	-	0.449	2.57	-0.903071	4.47548e-09
ENSMAUG00000006866	Rimklb	ribosomal modification protein rimK like family member B	KB708132.1 1619468 1633056	+	1.593	3.858	-0.904039	5.80931e-10
ENSMAUG00000021009	Lpcat4	lysophosphatidylcholine acyltransferase 4	KB708128.1 11765521 11773136	-	0.977	2.358	-0.905173	4.11596e-10
ENSMAUG00000016275	Vat1l	vesicle amine transport 1 like	KB708164.1 7157764 7332448	+	0.388	1.182	-0.909312	2.81408e-08
ENSMAUG00000012167	Sycp3	synaptonemal complex protein 3	KB708138.1 1918318 1933332	+	3.173	7.172	-0.917895	6.12749e-13
ENSMAUG00000013509	Smagp	small cell adhesion glycoprotein	KB708136.1 22562709 22577561	-	0.455	1.252	-0.918343	6.96401e-09
ENSMAUG00000019340	4930550L24Rik	putative MAGE domain-containing protein MAGEA13P	KB708298.1 2620207 2621187	+	4.191	9.224	-0.91934	9.39558e-15
ENSMAUG00000021237	Cntfr	ciliary neurotrophic factor receptor	KB708213.1 7733887 7752275	+	0.679	1.783	-0.924346	1.8568e-09
ENSMAUG00000011955	Elavl2	ELAV like RNA binding protein 2	KB708172.1 5712205 5867454	-	1.11	2.456	-0.925256	6.99622e-15
ENSMAUG00000021869	Meioc	meiosis specific with coiled-coil domain	KB708147.1 19152297 19169606	+	0.615	1.512	-0.925733	1.65935e-10
ENSMAUG00000009117		synaptonemal complex protein 3-like	KB708333.1 2437970 2445436	-	2.188	5.537	-0.928447	4.10391e-10
ENSMAUG00000021575	Arhgef28	Rho guanine nucleotide exchange factor 28	KB708130.1 15324084 15499926	+	0.471	1.154	-0.932188	7.66095e-11
ENSMAUG00000008424	Vav3	vav guanine nucleotide exchange factor 3	KB708191.1 9910341 10235205	+	0.44	1.096	-0.937472	1.12875e-10
ENSMAUG00000004682	Rell2	RELT like 2	KB708144.1 21738606 21742235	-	0.309	1.015	-0.940706	1.21982e-08
ENSMAUG00000010589	Gfra1	GDNF family receptor alpha 1	KB708127.1 51023 297694	+	0.96	2.541	-0.940816	7.56856e-10
ENSMAUG00000001318		melanoma-associated antigen B4-like	KB708223.1 8153969 8155018	-	0.428	1.559	-0.941799	1.61244e-08
ENSMAUG00000008224	Boll	boule homolog, RNA binding protein	KB708233.1 2697596 2788801	+	1.024	2.905	-0.943235	2.8482e-09
ENSMAUG00000013767		tudor domain containing 12	KB708244.1 2915871 2982783	+	0.851	2.013	-0.944386	1.6168e-12
ENSMAUG00000018822	Nckap1l	NCK associated protein 1 like	KB708136.1 25330686 25376850	+	0.693	1.645	-0.945669	1.71739e-12
ENSMAUG00000018307	Gm364	transmembrane 9 superfamily member 2-like	KB708298.1 1290950 1334064	+	0.563	1.633	-0.947323	3.15702e-09
ENSMAUG00000013992	Tex15	testis expressed gene 15	KB708134.1 10139454 10177627	+	4.349	9.301	-0.952133	2.95892e-25
ENSMAUG00000000320	Epcam	epithelial cell adhesion molecule	KB708197.1 9224186 9239741	+	1.194	3.391	-0.956671	1.31626e-09
ENSMAUG00000021667	Tex12	testis expressed 12	KB708145.1 13156143 13160947	-	1.615	5.016	-0.960661	3.59988e-09
ENSMAUG00000017763	Cpeb1	cytoplasmic polyadenylation element binding protein 1	KB708203.1 6792763 6867869	-	1.684	3.864	-0.960808	1.91102e-15
ENSMAUG00000011311	Ltbp1	latent transforming growth factor beta binding protein 1	KB708167.1 10728022 10943298	+	2.931	6.537	-0.962541	3.14254e-18
ENSMAUG00000018314	Adad1	adenosine deaminase domain containing 1	KB708146.1 11098484 11157079	-	1.775	4.146	-0.966494	1.21681e-14
ENSMAUG00000018979	Adad2	adenosine deaminase domain containing 2	KB708164.1 12596458 12601587	+	0.878	2.326	-0.97069	8.63383e-11
ENSMAUG00000011389	Cspg5	chondroitin sulfate proteoglycan 5	KB708177.1 5588572 5601695	+	1.42	3.395	-0.974836	6.01829e-14
ENSMAUG00000009737	Cacng4	calcium voltage-gated channel auxiliary subunit gamma 4	KB708147.1 13732840 13788493	+	0.605	1.518	-0.980665	2.2738e-12
ENSMAUG00000009532		40S ribosomal protein S4, X isoform-like	KB708163.1 15628148 15628936	+	9.038	20.217	-0.982975	2.78668e-21
ENSMAUG00000016453	Majin	membrane anchored junction protein	KB708127.1 50907210 50927605	-	0.808	2.65	-0.983928	1.90618e-09
ENSMAUG00000002183	Dcaf8l	DDB1- and CUL4-associated factor 8	KB708223.1 6714277 6716253	-	1.095	2.762	-0.98528	1.73689e-12
ENSMAUG00000001365	Rpl10l	60S ribosomal protein L10-like	APMT01227801.1 1854 2498	-	4.74	11.531	-0.994137	1.96609e-14
ENSMAUG00000014670	Hpse	heparanase	KB708189.1 432713 466823	-	0.598	1.825	-0.997599	4.08416e-10
ENSMAUG00000005941	Cav1	caveolin 1	KB708234.1 1479051 1510348	-	6.38	14.3	-1.00842	1.77865e-26
ENSMAUG00000019560	Tbx1	T-box transcription factor 1	KB708200.1 7155781 7161089	+	0.38	1.514	-1.0098	1.17203e-09
ENSMAUG00000012680	Bicdl1	BICD family like cargo adaptor 1	KB708214.1 4302871 4376340	-	0.723	1.988	-1.01269	1.16727e-11
ENSMAUG00000020617	Tdrd9	tudor domain containing 9	KB708140.1 3851988 3937096	-	1.238	3.012	-1.01383	7.28739e-16
ENSMAUG00000001831	Igf2bp3	insulin like growth factor 2 mRNA binding protein 3	KB708379.1 633692 766236	-	1.441	3.53	-1.02171	5.15978e-16
ENSMAUG00000020511	Sult4a1	sulfotransferase family 4A member 1	KB708136.1 6165207 6186500	-	0.802	2.806	-1.02511	4.35674e-10
ENSMAUG00000011189	Msln	mesothelin	KB708598.1 63136 67946	+	0.109	1.263	-1.0375	4.12572e-12
ENSMAUG00000010049	Prss23	serine protease 23	KB708170.1 20789 30696	-	1.257	3.496	-1.0475	9.24538e-13
ENSMAUG00000016137			KB708225.1 7989956 8005295	-	1.891	5.172	-1.05251	1.80062e-13
ENSMAUG00000004078			KB708215.1 8128026 8133926	-	0.111	1.052	-1.05716	4.92417e-11
ENSMAUG00000018653	Dsg2	desmoglein 2	KB708129.1 15534361 15568071	-	0.427	1.25	-1.06123	2.03505e-12
ENSMAUG00000020791	Cbln1	cerebellin 1 precursor	KB708216.1 7292205 7295008	+	0.448	1.639	-1.06132	1.03696e-10
ENSMAUG00000017890	Spata22	spermatogenesis associated 22	KB708137.1 3644653 3657062	-	0.446	1.719	-1.0707	9.34725e-11
ENSMAUG00000000496	Nxt2	nuclear transport factor 2 like export factor 2	KB708255.1 1455294 1469809	+	2.747	7.887	-1.07422	2.84035e-13
ENSMAUG00000015155	Ccdc88c	coiled-coil domain containing 88C	KB708140.1 14590801 14708467	+	1.876	4.446	-1.07446	1.86413e-28
ENSMAUG00000006322	Pbp2	phosphatidylethanolamine-binding protein 1	KB708163.1 2867841 2868404	-	0.78	3.253	-1.07778	9.73074e-11
ENSMAUG00000018745	Neil2	nei like DNA glycosylase 2	KB708180.1 5206444 5216714	+	0.75	2.259	-1.08097	1.11233e-12
ENSMAUG00000017344	Pramel1	preferentially expressed antigen in melanoma-like protein 1	KB708236.1 7598863 7601375	+	0.25	1.282	-1.08847	6.46812e-11
ENSMAUG00000017774	Btbd18	BTB domain containing 18	KB708128.1 38788573 38794333	-	0.827	2.304	-1.09718	4.13525e-15
ENSMAUG00000016855	Sptbn2	spectrin beta, non-erythrocytic 2	KB708127.1 52400151 52441018	-	0.944	2.333	-1.10468	1.56732e-25
ENSMAUG00000018087	Ccdc136	coiled-coil domain containing 136	KB708206.1 10239891 10271896	+	0.421	1.231	-1.11552	1.26056e-14
ENSMAUG00000010982	Zbtb16	zinc finger and BTB domain-containing protein 16-like	KB708145.1 11265674 11444309	-	1.303	3.564	-1.116	5.99289e-17
ENSMAUG00000001698	Igfbp5	insulin like growth factor binding protein 5	KB708150.1 5912996 5929593	+	1.65	4.166	-1.12124	1.0682e-24
ENSMAUG00000002784	Egr4	early growth response 4	KB708153.1 626535 629039	+	0.831	2.386	-1.13779	2.58833e-16
ENSMAUG00000014778	Morc1	MORC family CW-type zinc finger 1	KB708176.1 6315303 6523618	+	0.776	2.214	-1.14568	4.6279e-17
ENSMAUG00000015913	Dppa4	developmental pluripotency associated 4	KB708176.1 6172450 6179678	+	1.56	4.861	-1.15308	7.79268e-15
ENSMAUG00000016151	Aldh1a2	aldehyde dehydrogenase 1 family member A2	KB708182.1 600595 676060	-	1.254	3.563	-1.15933	3.35296e-18
ENSMAUG00000000873		tubulin alpha-3 chain	KB708289.1 177615 186070	-	24.324	61.646	-1.16416	2.04292e-33
ENSMAUG00000011536	Rasl10b	RAS like family 10 member B	KB708194.1 4171303 4183843	-	0.308	1.161	-1.16843	3.53474e-13
ENSMAUG00000000487	Wif1	WNT inhibitory factor 1	KB708242.1 7017881 7073395	+	3.747	9.783	-1.17235	5.2561e-28
ENSMAUG00000000269	Bnc1	basonuclin 1	KB708203.1 7462587 7487328	-	0.276	1.061	-1.17835	2.7568e-13
ENSMAUG00000021011	Epha8	EPH receptor A8	KB708236.1 1011871 1034388	-	0.318	1.136	-1.18099	6.40966e-14
ENSMAUG00000011382	Piwil4	piwi like RNA-mediated gene silencing 4	KB708288.1 532888 576799	-	0.854	2.825	-1.18533	3.80752e-15
ENSMAUG00000015862	Dlgap3	DLG associated protein 3	KB708219.1 499404 560857	+	0.433	1.398	-1.18633	1.36941e-15
ENSMAUG00000017691	Gpr153	G protein-coupled receptor 153	KB708217.1 4120992 4132078	-	2.046	5.321	-1.18856	2.31502e-32
ENSMAUG00000017003		plexin-A4	KB708347.1 1774820 1810083	-	1.83	5.43	-1.18916	2.75273e-18
ENSMAUG00000021599	Mael	maelstrom spermatogenic transposon silencer	KB708154.1 14839096 14864953	-	3.377	9.054	-1.19535	1.38081e-27
ENSMAUG00000014428	Homer2	homer scaffold protein 2	KB708203.1 7065095 7106359	-	0.411	1.203	-1.19756	1.62284e-19
ENSMAUG00000000180	Dapk1	death associated protein kinase 1	KB708209.1 6972986 7122709	+	0.442	1.336	-1.2157	3.46642e-19
ENSMAUG00000001808		melanoma-associated antigen B1-like	KB708223.1 8196488 8197619	-	2.129	6.524	-1.21744	8.71287e-19
ENSMAUG00000004458	Hmx3	H6 family homeobox 3	KB708127.1 67260083 67262190	-	0.278	1.354	-1.22302	2.06688e-13
ENSMAUG00000017724	Topaz1	testis and ovary specific PAZ domain containing 1	KB708252.1 1296113 1343570	-	0.49	1.518	-1.23566	1.52184e-19
ENSMAUG00000009197	Mtmr7	myotubularin related protein 7	KB708134.1 16385964 16446007	-	0.589	1.761	-1.23793	1.86356e-21
ENSMAUG00000021771	Gfra3	GDNF family receptor alpha 3	KB708129.1 1872558 1892913	+	0.319	1.613	-1.28165	7.90116e-15
ENSMAUG00000012164	Tdrd1	tudor domain containing 1	KB708127.1 1733310 1777048	-	1.986	5.673	-1.28779	9.95024e-34
ENSMAUG00000001028	Stag3	cohesin subunit SA-3	APMT01216033.1 117 6626	+	1.619	4.963	-1.29424	4.53412e-25
ENSMAUG00000000418	Usp26	ubiquitin specific peptidase 26	KB708320.1 1709575 1712133	+	2.08	6.122	-1.29809	1.86252e-30
ENSMAUG00000015776	Rpl39l	60S ribosomal protein L39-like	KB708300.1 2287878 2288033	+	5.831	23.763	-1.30746	9.61356e-17
ENSMAUG00000007065	Slc30a3	solute carrier family 30 member 3	KB708167.1 5934051 5941819	-	0.633	2.284	-1.3348	3.93717e-20
ENSMAUG00000007463	Etv4	ETS variant transcription factor 4	KB708147.1 18219877 18234225	-	0.531	2.06	-1.33909	1.27429e-18
ENSMAUG00000022134	Tdrd5	tudor domain containing 5	KB708154.1 5289072 5333939	-	1.141	3.63	-1.36825	1.79392e-30
ENSMAUG00000016009	Tmem132e	transmembrane protein 132E	KB708194.1 4988841 5042764	-	0.253	1.04	-1.37367	3.77005e-19
ENSMAUG00000012619		high mobility group AT-hook 1	KB708304.1 789524 793433	+	5.532	16.66	-1.37592	1.42603e-42
ENSMAUG00000012426	Slc25a31	solute carrier family 25 member 31	KB708146.1 7745494 7761618	-	4.467	14.502	-1.38355	2.18622e-30
ENSMAUG00000006183	Map3k15	mitogen-activated protein kinase kinase kinase 15	KB708171.1 10678730 10812496	-	1.226	3.971	-1.38425	9.80407e-31
ENSMAUG00000022041	Rbm44	RNA binding motif protein 44	KB708251.1 1505781 1522142	-	2.576	7.903	-1.38595	3.03681e-40
ENSMAUG00000010041	Wnt7b	Wnt family member 7B	KB708136.1 7626775 7670709	-	0.252	1.19	-1.39023	3.94583e-18
ENSMAUG00000018931	Dazl	deleted in azoospermia like	KB708159.1 14455208 14465117	-	7.268	23.487	-1.39682	9.13805e-33
ENSMAUG00000020854	Lrrn4	leucine rich repeat neuronal 4	KB708141.1 12703698 12711360	-	0.177	1.27	-1.39832	3.75571e-17
ENSMAUG00000016892	Piwil1	piwi like RNA-mediated gene silencing 1	KB708228.1 630774 647300	-	0.449	1.798	-1.40167	7.71893e-21
ENSMAUG00000015814	Sall4	spalt like transcription factor 4	KB708174.1 2585315 2604229	-	0.66	2.2	-1.42712	3.96992e-33
ENSMAUG00000019873	Ddx4	DEAD-box helicase 4	KB708130.1 1006759 1074353	+	2.107	7.109	-1.43106	2.82613e-32
ENSMAUG00000001379	Krt19	keratin 19	KB708394.1 241445 246057	-	0.902	3.673	-1.46696	6.01895e-24
ENSMAUG00000009806	Cd3e	CD3e molecule	KB708145.1 7511415 7520622	-	0.405	3.447	-1.47702	3.13545e-18
ENSMAUG00000003138	Piwil2	piwi like RNA-mediated gene silencing 2	KB708152.1 18652787 18691753	+	2.213	7.784	-1.49558	1.17592e-36
ENSMAUG00000012894	Ap1m2	adaptor related protein complex 1 subunit mu 2	KB708210.1 8887148 8901806	+	1.621	6.15	-1.50505	2.71698e-30
ENSMAUG00000021949	Smc1b	structural maintenance of chromosomes 1B	KB708136.1 7136518 7205063	-	1.58	5.612	-1.55269	7.79577e-46
ENSMAUG00000008394	Gpat2	glycerol-3-phosphate acyltransferase 2, mitochondrial	KB708141.1 7148948 7157388	+	2.013	7.322	-1.5597	9.31834e-43
ENSMAUG00000011250	Apba2	amyloid beta precursor protein binding family A member 2	KB708294.1 1920397 1975802	+	0.51	2.313	-1.5609	2.37852e-26
ENSMAUG00000017300	Esrp1	epithelial splicing regulatory protein 1	KB708132.1 19905075 19963585	+	1.129	4.359	-1.56098	6.14136e-35
ENSMAUG00000021052	Crlf1	cytokine receptor like factor 1	KB708341.1 610038 620963	-	0.204	1.543	-1.58484	3.7052e-21
ENSMAUG00000017515	Krt18	keratin 18	KB708136.1 23947662 23951288	+	0.954	4.479	-1.668	3.02636e-32
ENSMAUG00000012406	Ddx25	DEAD-box helicase 25	KB708331.1 1226637 1244170	-	1.556	6.633	-1.6702	3.61224e-39
ENSMAUG00000016517	Krt8	keratin 8	KB708136.1 23917902 23925407	-	1.475	6.094	-1.67393	6.44504e-43
ENSMAUG00000007561	Nptx1	neuronal pentraxin 1	KB708147.1 2222610 2232059	+	1.41	5.574	-1.73414	4.25299e-68
ENSMAUG00000018927	Nobox	NOBOX oogenesis homeobox	KB708270.1 3180178 3186669	+	0.159	1.706	-1.81525	1.99275e-26
ENSMAUG00000004788	Rnf17	ring finger protein 17	KB708180.1 12043279 12152843	-	0.767	3.586	-1.8917	3.09512e-65
ENSMAUG00000006736	P2ry12	purinergic receptor P2Y12	KB708204.1 3519037 3522845	-	0.131	1.513	-1.9423	2.81773e-30
ENSMAUG00000006146	Tmem59l	transmembrane protein 59 like	KB708341.1 626100 630191	+	0.142	1.746	-1.95199	3.46492e-30
ENSMAUG00000003571	Ret	ret proto-oncogene	KB708132.1 5503573 5548524	+	0.542	3.257	-2.06518	1.13378e-57
ENSMAUG00000012735	Fgfr3	fibroblast growth factor receptor 3	KB708142.1 20821104 20836193	-	0.418	3.392	-2.49283	2.05429e-92
ENSMAUG00000003667	Mov10l1	Mov10 like RISC complex RNA helicase 1	KB708136.1 11073749 11134091	+	0.28	7.096	-3.84961	1.98366e-204

## Sheet:  Table 8 DEG newborn testes
gene	gene name	gene description	coordinates	strand	Mov10l1-/- FPKM	Mov10l1+/+ FPKM	log2FC	p-value
ENSMAUG00000000132	Cdh9	cadherin 9 [Source:NCBI gene;Acc:101833101]	KB708305.1 1570365 1653408	+	0.759	0.096	1.30761	2.28647e-10
ENSMAUG00000014559	Gm15262	predicted gene 15262 [Source:MGI Symbol;Acc:MGI:3705232]	KB708171.1 9303039 9388408	-	1.914	0.281	1.04791	9.34496e-09
ENSMAUG00000009560	Abca7	ATP binding cassette subfamily A member 7 [Source:NCBI gene;Acc:101837735]	KB708274.1 2175863 2194508	-	3.688	1.276	1.04005	1.11036e-08
ENSMAUG00000012735	Fgfr3	fibroblast growth factor receptor 3 [Source:NCBI gene;Acc:101826351]	KB708142.1 20821104 20836193	-	2.114	0.895	1.028	1.04824e-09
ENSMAUG00000006215		synaptonemal complex protein 2 [Source:NCBI gene;Acc:101836370]	KB708174.1 9328692 9380963	-	4.321	1.154	1.00298	8.37863e-08
ENSMAUG00000007816	Ighm	immunoglobulin heavy constant mu [Source:MGI Symbol;Acc:MGI:96448]	KB708140.1 2513672 2515507	+	10.367	3.879	0.99702	5.70901e-08
ENSMAUG00000000643	Hbb-y	hemoglobin subunit epsilon-Y2 [Source:NCBI gene;Acc:101841152]	KB708387.1 46291 47591	-	60.091	21.354	0.959388	1.41905e-07
ENSMAUG00000011389	Cspg5	chondroitin sulfate proteoglycan 5 [Source:NCBI gene;Acc:101828283]	KB708177.1 5588572 5601695	+	7.279	3.138	0.924448	1.46793e-07
ENSMAUG00000017890	Spata22	spermatogenesis associated 22 [Source:NCBI gene;Acc:101825383]	KB708137.1 3644653 3657062	-	3.572	1.285	0.923508	7.23519e-07
ENSMAUG00000014981	Abca16	ATP-binding cassette sub-family A member 3-like [Source:NCBI gene;Acc:101827880]	KB708127.1 78269936 78437198	-	0.515	0.093	0.919853	4.72121e-07
ENSMAUG00000009447	Cpxm2	carboxypeptidase X, M14 family member 2 [Source:NCBI gene;Acc:101835636]	KB708127.1 66624481 66727514	+	0.497	0.134	0.916699	1.75481e-06
ENSMAUG00000011955	Elavl2	ELAV like RNA binding protein 2 [Source:NCBI gene;Acc:101826104]	KB708172.1 5712205 5867454	-	8.585	4.062	0.91569	2.97704e-08
ENSMAUG00000020591	CUNH10orf10	DEPP1 autophagy regulator [Source:NCBI gene;Acc:101839178]	KB708132.1 6994596 6996586	-	11.038	5.304	0.910114	3.83899e-08
ENSMAUG00000020587		glypican 2 [Source:NCBI gene;Acc:101836470]	KB708225.1 8006533 8010871	+	6.939	3.239	0.900415	1.09784e-07
ENSMAUG00000021512	Ryr3	ryanodine receptor 3 [Source:NCBI gene;Acc:101829120]	KB708128.1 10937669 11368395	+	0.778	0.343	0.900287	3.65387e-07
ENSMAUG00000004829	Tagln3	transgelin 3 [Source:NCBI gene;Acc:101842076]	KB708176.1 3839962 3853961	-	4.206	1.868	0.897424	4.89263e-07
ENSMAUG00000008116			KB708130.1 31509097 31679081	+	2.171	0.624	0.890753	2.36042e-06
ENSMAUG00000009379	Tceanc	transcription elongation factor A N-terminal and central domain containing [Source:NCBI gene;Acc:101841083]	KB708171.1 4098006 4102790	+	3.469	1.62	0.89067	1.96974e-07
ENSMAUG00000001736	Slc4a10	solute carrier family 4 member 10 [Source:NCBI gene;Acc:101833143]	KB708143.1 22271425 22523327	+	0.407	0.159	0.888187	1.04902e-06
ENSMAUG00000018447	Ttc32	tetratricopeptide repeat domain 32 [Source:NCBI gene;Acc:101836053]	KB708215.1 4222048 4228826	-	3.551	1.403	0.877889	3.73498e-06
ENSMAUG00000020312	Lrrc56	leucine rich repeat containing 56 [Source:NCBI gene;Acc:101838703]	KB708127.1 57736578 57754566	-	1.281	0.34	0.871904	2.92e-06
ENSMAUG00000021704	Adgrv1	adhesion G protein-coupled receptor V1 [Source:NCBI gene;Acc:101837835]	KB708130.1 31168308 31400608	+	1.866	0.795	0.865765	1.71109e-06
ENSMAUG00000000307	D10Wsu102e	chromosome unknown C12orf45 homolog [Source:NCBI gene;Acc:101836400]	KB708282.1 3551968 3558454	-	30.032	13.963	0.861171	9.74933e-07
ENSMAUG00000017977	Cxcl13	C-X-C motif chemokine ligand 13 [Source:NCBI gene;Acc:101830413]	KB708139.1 4155634 4160363	-	1.783	0.122	0.861163	1.06845e-07
ENSMAUG00000005288		T cell leukemia/lymphoma 1A [Source:NCBI gene;Acc:101835051]	KB708140.1 10631105 10636330	+	8.27	1.7	0.854414	1.36701e-06
ENSMAUG00000015564	Sec1	secretory blood group 1 [Source:MGI Symbol;Acc:MGI:1928893]	KB708302.1 1138481 1143979	+	3.747	1.604	0.851429	2.91122e-06
ENSMAUG00000002308	Fam26f	calcium homeostasis modulator family member 6 [Source:NCBI gene;Acc:101838939]	KB708165.1 8952340 8954464	+	1.446	0.38	0.848416	5.40139e-06
ENSMAUG00000015584		ATP binding cassette subfamily B member 6 (Langereis blood group) [Source:NCBI gene;Acc:101831043]	KB708150.1 3804561 3819856	+	7.582	4.021	0.815533	4.30915e-07
ENSMAUG00000018605	Cpt2	carnitine palmitoyltransferase 2 [Source:NCBI gene;Acc:101836358]	KB708158.1 11713202 11727962	+	25.203	15.302	0.815511	8.07992e-14
ENSMAUG00000010391		olfactory receptor 10Q1-like [Source:NCBI gene;Acc:101838165]	KB708127.1 44992038 44992985	-	4.571	0.249	0.794452	3.54714e-08
ENSMAUG00000003476		baculoviral IAP repeat-containing protein 1b-like [Source:NCBI gene;Acc:101825710]	KB708130.1 13213340 13248871	+	0.924	0.459	0.789823	1.12691e-05
ENSMAUG00000016375	Sox30	SRY-box transcription factor 30 [Source:NCBI gene;Acc:101840542]	KB708157.1 5895015 5930613	-	6.828	3.107	0.789206	1.89321e-05
ENSMAUG00000009428	Cpa2	carboxypeptidase A2 [Source:NCBI gene;Acc:101835904]	KB708347.1 221987 243582	+	2.579	1.151	0.787857	1.86953e-05
ENSMAUG00000018425	Pfkfb1	6-phosphofructo-2-kinase/fructose-2,6-biphosphatase 1 [Source:NCBI gene;Acc:101838288]	KB708358.1 304459 340008	-	1.658	0.734	0.785342	1.88664e-05
ENSMAUG00000015329	Krt7	keratin, type II cytoskeletal 7 [Source:NCBI gene;Acc:101833224]	KB708136.1 23342263 23355629	+	5.379	3.08	0.770406	3.04191e-07
ENSMAUG00000000466	Pdzd4	PDZ domain containing 4 [Source:NCBI gene;Acc:101833654]	KB708368.1 727675 762736	+	3.134	1.742	0.766527	2.04242e-06
ENSMAUG00000016084	Cd46	CD46 molecule [Source:NCBI gene;Acc:101844856]	KB708265.1 172244 195088	+	2.683	0.951	0.76104	7.67656e-05
ENSMAUG00000016496	Ankrd13d	ankyrin repeat domain 13D [Source:NCBI gene;Acc:101826140]	KB708127.1 52852285 52862361	+	6.013	2.681	0.757984	3.85303e-05
ENSMAUG00000014526	Gpr61	G protein-coupled receptor 61 [Source:NCBI gene;Acc:101831946]	KB708191.1 8724756 8731027	-	0.773	0.159	0.757058	3.60528e-05
ENSMAUG00000012788	Slc6a9	solute carrier family 6 member 9 [Source:NCBI gene;Acc:101833453]	KB708283.1 3428137 3462362	-	4.793	2.434	0.748206	2.55533e-05
ENSMAUG00000018506	Ccdc152	coiled-coil domain containing 152 [Source:NCBI gene;Acc:101827291]	KB708352.1 76266 112883	-	2.492	0.882	0.743673	7.50605e-05
ENSMAUG00000021893			KB708145.1 20319524 20363714	-	13.812	6.428	0.735762	6.81818e-05
ENSMAUG00000008506	Zbed5	zinc finger BED domain-containing protein 5-like [Source:NCBI gene;Acc:101840397]	KB708225.1 279616 283414	+	2.558	1.484	0.735048	2.70004e-06
ENSMAUG00000009550	Shoc1	shortage in chiasmata 1 [Source:NCBI gene;Acc:101825704]	KB708308.1 2103200 2179513	-	4.32	2.523	0.734388	1.98511e-06
ENSMAUG00000021730	Rasa4	ras GTPase-activating protein 4 [Source:NCBI gene;Acc:101824987]	KB708225.1 6211692 6236780	+	3.526	1.803	0.729173	5.48515e-05
ENSMAUG00000014715	Evc2	EvC ciliary complex subunit 2 [Source:NCBI gene;Acc:101836014]	KB708142.1 17184720 17295494	-	3.199	2.002	0.728484	1.05538e-07
ENSMAUG00000021010	Tex14	testis expressed 14, intercellular bridge forming factor [Source:NCBI gene;Acc:101834734]	KB708184.1 223 82002	+	6.496	3.747	0.723562	7.9188e-06
ENSMAUG00000017194	Atp8b5	phospholipid-transporting ATPase FetA [Source:NCBI gene;Acc:101835438]	KB708213.1 6919688 7037892	-	1.905	0.893	0.722661	8.8559e-05
ENSMAUG00000014519	Grina	glutamate ionotropic receptor NMDA type subunit associated protein 1 [Source:NCBI gene;Acc:101837565]	KB708338.1 881187 883224	+	72.792	39.234	0.717207	3.69946e-05
ENSMAUG00000022062	Ybx2	Y-box binding protein 2 [Source:NCBI gene;Acc:101827996]	KB708137.1 7189902 7195576	-	9.307	4.726	0.71483	6.72204e-05
ENSMAUG00000018298	Nt5dc1	5'-nucleotidase domain containing 1 [Source:NCBI gene;Acc:101837695]	KB708165.1 8652323 8764000	+	3.858	2.348	0.712025	1.42785e-06
ENSMAUG00000021219	Brsk1	BR serine/threonine kinase 1 [Source:NCBI gene;Acc:101829116]	KB708290.1 1073078 1109127	-	3.791	2.301	0.711098	2.12874e-06
ENSMAUG00000012589		RNA-binding protein 28 [Source:NCBI gene;Acc:101827378]	KB708336.1 1311757 1319137	+	20.784	11.45	0.710611	3.7465e-05
ENSMAUG00000019976	Gabrg2	gamma-aminobutyric acid type A receptor gamma2 subunit [Source:NCBI gene;Acc:101825924]	KB708157.1 9865219 9920300	+	0.533	0.085	0.706578	3.6409e-05
ENSMAUG00000020768	Reep2	receptor accessory protein 2 [Source:NCBI gene;Acc:101838545]	KB708129.1 1745504 1751535	-	6.548	2.568	0.702065	0.000171721
ENSMAUG00000017326	4932438A13Rik	KIAA1109 ortholog [Source:NCBI gene;Acc:101841441]	KB708146.1 11166798 11354773	-	19.672	12.855	0.700414	2.5382e-09
ENSMAUG00000016856	Atp7b	ATPase copper transporting beta [Source:NCBI gene;Acc:101837120]	KB708413.1 399383 435862	+	3.105	1.73	0.69975	5.00423e-05
ENSMAUG00000015852	Ptchd3	patched domain containing 3 [Source:NCBI gene;Acc:101829786]	KB708147.1 43539 52390	-	1.502	0.727	0.698089	0.000172494
ENSMAUG00000018857	Celsr3	cadherin EGF LAG seven-pass G-type receptor 3 [Source:NCBI gene;Acc:101824178]	KB708177.1 4883977 4908423	+	0.53	0.293	0.695026	5.74961e-05
ENSMAUG00000017560	Slc26a8	solute carrier family 26 member 8 [Source:NCBI gene;Acc:101831093]	KB708304.1 1858136 1906934	-	1.787	0.902	0.693011	0.000149078
ENSMAUG00000017207			APMT01214742.1 4684 6920	+	1.215	0.287	0.692428	9.54545e-05
ENSMAUG00000010095			APMT01214743.1 800 3036	-	1.215	0.287	0.692428	9.54545e-05
ENSMAUG00000001000	Chd7	chromodomain helicase DNA binding protein 7 [Source:NCBI gene;Acc:101832077]	KB708135.1 4092555 4215485	+	7.357	4.307	0.690442	3.18648e-05
ENSMAUG00000010218	Tbc1d32	TBC1 domain family member 32 [Source:NCBI gene;Acc:101824694]	KB708165.1 13340167 13541622	-	3.796	2.325	0.685398	8.46722e-06
ENSMAUG00000016289	Prkcz	protein kinase C zeta [Source:NCBI gene;Acc:101837450]	KB708217.1 926701 1055447	+	4.289	2.456	0.684818	6.35167e-05
ENSMAUG00000017852	Kcnu1	potassium calcium-activated channel subfamily U member 1 [Source:NCBI gene;Acc:101839891]	KB708134.1 3346218 3405799	+	2.033	1.202	0.683313	3.33288e-05
ENSMAUG00000014838	Map4k2	mitogen-activated protein kinase kinase kinase kinase 2 [Source:NCBI gene;Acc:101842114]	KB708127.1 50766992 50791282	-	6.065	3.784	0.681362	6.60731e-06
ENSMAUG00000015139	Lama5	laminin subunit alpha 5 [Source:NCBI gene;Acc:101837968]	KB708174.1 11286965 11335054	-	8.319	4.953	0.680261	3.62999e-05
ENSMAUG00000016275	Vat1l	vesicle amine transport 1 like [Source:NCBI gene;Acc:101828809]	KB708164.1 7157764 7332448	+	3.575	1.95	0.675511	0.000140818
ENSMAUG00000013266	Prkdc	protein kinase, DNA-activated, catalytic subunit [Source:NCBI gene;Acc:101824721]	KB708222.1 8556219 8753916	+	5.651	3.82	0.669298	3.4018e-09
ENSMAUG00000020482			KB708158.1 11482746 11528662	+	19.108	12.361	0.668304	2.43127e-06
ENSMAUG00000013539	Atr	ATR serine/threonine kinase [Source:NCBI gene;Acc:101835868]	KB708229.1 5698523 5801226	+	8.005	4.996	0.665617	1.07065e-05
ENSMAUG00000015138	D630045J12Rik	KIAA1549 ortholog [Source:NCBI gene;Acc:101827529]	KB708253.1 5817945 5944952	-	8.831	5.87	0.660644	6.46615e-07
ENSMAUG00000021831	Dlx2	distal-less homeobox 2 [Source:NCBI gene;Acc:101840229]	KB708128.1 52372183 52375538	+	0.383	0.067	0.647773	9.16311e-05
ENSMAUG00000008142	Slc12a6	solute carrier family 12 member 6 [Source:NCBI gene;Acc:101828413]	KB708128.1 11655788 11738185	-	16.968	10.556	0.643738	5.86582e-05
ENSMAUG00000021343	Mcoln1	mucolipin 1 [Source:NCBI gene;Acc:101824034]	KB708314.1 234496 243089	+	19.898	12.986	0.64229	7.87253e-06
ENSMAUG00000002168	Wdsub1	WD repeat, sterile alpha motif and U-box domain containing 1 [Source:NCBI gene;Acc:101830147]	KB708143.1 20109492 20152051	-	6.426	4.101	0.641616	3.29586e-05
ENSMAUG00000018931	Dazl	deleted in azoospermia like [Source:NCBI gene;Acc:101837329]	KB708159.1 14455208 14465117	-	76.513	48.231	0.64109	4.03561e-05
ENSMAUG00000017309	Cldn8	claudin 8 [Source:NCBI gene;Acc:101836207]	KB708169.1 9056092 9056769	+	1.509	0.264	0.639684	0.000112282
ENSMAUG00000007138		KIAA1841 ortholog [Source:NCBI gene;Acc:101828897]	KB708149.1 7523155 7573996	+	8.208	5.149	0.633032	8.28352e-05
ENSMAUG00000007746	Clstn2	calsyntenin 2 [Source:NCBI gene;Acc:101837721]	KB708229.1 7195298 7536389	-	2.858	1.756	0.632123	0.000171232
ENSMAUG00000009707	Wtip	WT1 interacting protein [Source:NCBI gene;Acc:101827703]	KB708244.1 4399507 4426266	+	14.028	9.578	0.627647	9.28543e-07
ENSMAUG00000001193	Ptpdc1	protein tyrosine phosphatase domain containing 1 [Source:NCBI gene;Acc:101838185]	KB708133.1 4366344 4419507	+	2.641	1.77	0.626594	6.54661e-06
ENSMAUG00000001119			KB708217.1 5413276 5433607	+	6.425	3.996	0.62438	0.000162623
ENSMAUG00000002138	Nars2	asparaginyl-tRNA synthetase 2, mitochondrial [Source:NCBI gene;Acc:101842257]	KB708170.1 7670221 7749524	+	9.511	6.068	0.622977	6.71358e-05
ENSMAUG00000021494	Kiaa2013	KIAA2013 ortholog [Source:NCBI gene;Acc:101839315]	KB708217.1 8604128 8610537	-	27.41	16.956	0.621536	0.000187473
ENSMAUG00000014080			KB708231.1 5731966 5742320	-	20.432	13.099	0.613921	0.000115823
ENSMAUG00000019409	Slc9a5	solute carrier family 9 member A5 [Source:NCBI gene;Acc:101826110]	KB708188.1 10691607 10710462	+	1.805	1.161	0.612786	0.000154182
ENSMAUG00000018821	Lnpk	lunapark, ER junction formation factor [Source:NCBI gene;Acc:101835899]	KB708128.1 49191619 49249891	+	10.567	6.984	0.597921	0.000102023
ENSMAUG00000018078	C7	complement C7 [Source:NCBI gene;Acc:101829944]	KB708352.1 1595362 1659306	-	23.627	16.597	0.591907	1.0125e-05
ENSMAUG00000010880	Ralgps1	Ral GEF with PH domain and SH3 binding motif 1 [Source:NCBI gene;Acc:101834165]	KB708404.1 21070 170482	+	2.352	1.564	0.591521	0.000136469
ENSMAUG00000011513	Dock3	dedicator of cytokinesis 3 [Source:NCBI gene;Acc:101825410]	KB708177.1 2961025 3269181	-	2.613	1.853	0.590414	1.71508e-06
ENSMAUG00000016307	Scaper	S-phase cyclin A associated protein in the ER [Source:NCBI gene;Acc:101842145]	KB708145.1 18082464 18417592	-	9.557	6.378	0.584307	0.00017674
ENSMAUG00000009346	Kbtbd3	kelch repeat and BTB domain containing 3 [Source:NCBI gene;Acc:101844841]	KB708198.1 2499560 2540922	+	2.74	1.865	0.583725	5.90152e-05
ENSMAUG00000011206	Pxk	PX domain containing serine/threonine kinase like [Source:NCBI gene;Acc:101844044]	KB708199.1 6969068 7013924	+	10.473	7.276	0.5815	3.12767e-05
ENSMAUG00000016111	Satl1	spermidine/spermine N1-acetyl transferase like 1 [Source:NCBI gene;Acc:101831164]	KB708268.1 1869316 1879147	+	0.252	0.012	0.575226	9.7337e-05
ENSMAUG00000012508	Poli	DNA polymerase iota [Source:NCBI gene;Acc:101844666]	KB708175.1 3419064 3436845	+	4.787	3.299	0.572256	7.67334e-05
ENSMAUG00000017984	Rnf31	ring finger protein 31 [Source:NCBI gene;Acc:101836495]	KB708321.1 2264184 2277944	+	12.345	8.937	0.571317	1.03479e-06
ENSMAUG00000017506	Adamts17	ADAM metallopeptidase with thrombospondin type 1 motif 17 [Source:NCBI gene;Acc:101824378]	KB708284.1 3908329 4213561	-	9.631	6.907	0.56942	1.66439e-05
ENSMAUG00000015941	Unc13b	unc-13 homolog B [Source:NCBI gene;Acc:101834388]	KB708213.1 7040136 7247506	-	3.22	2.238	0.568437	9.76096e-05
ENSMAUG00000022145			KB708249.1 2176001 2339321	-	2.201	0.285	0.561531	0.000103565
ENSMAUG00000011616	Mest	mesoderm specific transcript [Source:NCBI gene;Acc:101836417]	KB708347.1 427927 439470	+	36.999	26.031	0.561124	0.000175698
ENSMAUG00000013145	CUNH11orf84	spindlin interactor and repressor of chromatin binding [Source:NCBI gene;Acc:101831440]	KB708127.1 49819777 49838957	+	9.253	6.536	0.558707	5.88528e-05
ENSMAUG00000015798	Dync2h1	dynein cytoplasmic 2 heavy chain 1 [Source:NCBI gene;Acc:101834382]	KB708198.1 4986810 5235467	-	7.233	5.344	0.557249	3.2143e-07
ENSMAUG00000013980	Gnpda1	glucosamine-6-phosphate deaminase 1 [Source:NCBI gene;Acc:101825394]	KB708144.1 21370096 21388443	+	15.72	11.066	0.548264	0.000133007
ENSMAUG00000013815	Ubn2	ubinuclein 2 [Source:NCBI gene;Acc:101826151]	KB708327.1 2385325 2469387	-	18.937	14.027	0.541643	5.2175e-06
ENSMAUG00000017038	Bnc2	basonuclin 2 [Source:MGI Symbol;Acc:MGI:2443805]	KB708250.1 644692 1041503	+	17.561	13.124	0.540019	1.64533e-06
ENSMAUG00000016068	Zfp318	zinc finger protein 318 [Source:NCBI gene;Acc:101827238]	KB708159.1 10653012 10682741	+	12.918	9.44	0.537818	3.84867e-05
ENSMAUG00000000816	Rasal2	RAS protein activator like 2 [Source:NCBI gene;Acc:101837864]	KB708154.1 6083508 6344312	-	7.06	5.183	0.528929	6.94425e-05
ENSMAUG00000013682	Usp31	ubiquitin specific peptidase 31 [Source:NCBI gene;Acc:101826570]	KB708127.1 77085372 77145193	+	10.086	7.496	0.514569	0.000185294
ENSMAUG00000008195	Caprin2	caprin family member 2 [Source:NCBI gene;Acc:101840545]	KB708163.1 16132421 16172603	-	6.731	5.113	0.509857	1.25361e-05
ENSMAUG00000013598	Rint1	RAD50 interactor 1 [Source:NCBI gene;Acc:101823218]	KB708232.1 195139 219653	-	10.011	7.581	0.509632	2.52183e-05
ENSMAUG00000008639	Slc23a2	solute carrier family 23 member 2 [Source:NCBI gene;Acc:101829873]	KB708141.1 11910060 11958939	-	4.88	3.621	0.507722	0.000144048
ENSMAUG00000010980	Por	NADPH--cytochrome P450 reductase [Source:NCBI gene;Acc:101843888]	KB708225.1 5828498 5873574	+	21.334	15.879	0.507165	0.000139215
ENSMAUG00000013933	Spidr	scaffold protein involved in DNA repair [Source:NCBI gene;Acc:101825249]	KB708222.1 8808565 8968152	-	6.019	4.572	0.49655	8.35018e-05
ENSMAUG00000014016	Med23	mediator complex subunit 23 [Source:NCBI gene;Acc:101825888]	KB708131.1 8099923 8142879	-	19.955	15.32	0.489879	4.67579e-05
ENSMAUG00000000909		ankyrin repeat and KH domain-containing protein 1 [Source:NCBI gene;Acc:101832879]	KB708144.1 22887160 22983341	-	27.038	20.896	0.483881	5.67474e-05
ENSMAUG00000011620	Lrch4	leucine rich repeats and calponin homology domain containing 4 [Source:NCBI gene;Acc:101834835]	KB708225.1 7681174 7693318	+	10.533	8.169	0.483851	0.000114288
ENSMAUG00000000033	ND6	NADH dehydrogenase subunit 6 [Source:NCBI gene;Acc:8457934]	MT 13527 14051	-	76.495	59.554	0.478742	0.000111721
ENSMAUG00000016135	Htt	huntingtin [Source:NCBI gene;Acc:101830681]	KB708142.1 19729889 19868108	-	8.826	7.005	0.46328	1.48474e-05
ENSMAUG00000010508	Rapgef6	Rap guanine nucleotide exchange factor 6 [Source:NCBI gene;Acc:101841528]	KB708137.1 22310020 22501339	-	10.195	8.096	0.454732	6.67566e-05
ENSMAUG00000016426	Sun1	Sad1 and UNC84 domain containing 1 [Source:NCBI gene;Acc:101830988]	KB708222.1 6256522 6304030	-	9.29	7.34	0.451185	0.000139568
ENSMAUG00000020388	Ric8a	RIC8 guanine nucleotide exchange factor A [Source:NCBI gene;Acc:101841932]	KB708127.1 58094848 58102541	-	8.375	6.735	0.443898	5.83834e-05
ENSMAUG00000000449	Smg1	SMG1 nonsense mediated mRNA decay associated PI3K related kinase [Source:NCBI gene;Acc:101836373]	KB708183.1 779235 844619	+	23.35	19.025	0.425912	0.000128499
ENSMAUG00000020600	Herc1	HECT and RLD domain containing E3 ubiquitin protein ligase family member 1 [Source:NCBI gene;Acc:101842261]	KB708182.1 5266949 5431371	-	9.03	7.519	0.403153	0.000170371
ENSMAUG00000017307	1700001C02Rik	family with sequence similarity 166 member C [Source:NCBI gene;Acc:101838053]	KB708167.1 5347378 5365880	+	0.017	0.775	-0.3005	0.000144664
ENSMAUG00000014046	Acsm3	acyl-CoA synthetase medium chain family member 3 [Source:NCBI gene;Acc:101836492]	KB708127.1 79010842 79037744	-	0.011	0.246	-0.314125	7.15595e-05
ENSMAUG00000016483	Fgl1	fibrinogen like 1 [Source:NCBI gene;Acc:101840333]	KB708134.1 16961516 16984909	-	0.022	0.465	-0.370016	0.000126101
ENSMAUG00000014552	Tmem45b	transmembrane protein 45B [Source:NCBI gene;Acc:101832145]	KB708295.1 2679469 2732369	+	0.024	0.322	-0.43212	0.00011077
ENSMAUG00000001120	CUNH2orf54	mab-21 like 4 [Source:NCBI gene;Acc:101836216]	KB708196.1 11106576 11116941	+	0.019	0.348	-0.442657	6.3115e-05
ENSMAUG00000016006	Skor2	SKI family transcriptional corepressor 2 [Source:NCBI gene;Acc:101831772]	KB708190.1 2669082 2705916	+	0.029	0.308	-0.443046	6.97547e-05
ENSMAUG00000000947	Gpc4	glypican 4 [Source:NCBI gene;Acc:101822525]	KB708320.1 1360703 1474426	+	22.315	35.654	-0.449573	9.08844e-05
ENSMAUG00000019072	Baiap2	BAR/IMD domain containing adaptor protein 2 [Source:NCBI gene;Acc:101843935]	KB708147.1 1815985 1883992	-	5.467	8.848	-0.452208	0.000125292
ENSMAUG00000014888	Hexb	hexosaminidase subunit beta [Source:NCBI gene;Acc:101842400]	KB708130.1 16245330 16270400	+	16.232	26.055	-0.453789	3.31005e-05
ENSMAUG00000012572	Gm11992	chromosome unknown C7orf57 homolog [Source:NCBI gene;Acc:101839863]	KB708267.1 2111904 2131807	+	0.064	0.534	-0.460239	0.000181631
ENSMAUG00000018632		signal regulatory protein alpha [Source:NCBI gene;Acc:101839275]	KB708141.1 9350666 9389582	+	32.439	52.8	-0.467213	0.000136364
ENSMAUG00000008076	Col18a1	collagen type XVIII alpha 1 chain [Source:NCBI gene;Acc:101836799]	KB708151.1 3051354 3111867	+	63.07	102.864	-0.472645	8.99074e-05
ENSMAUG00000016539	Ephb1	EPH receptor B1 [Source:NCBI gene;Acc:101829337]	KB708158.1 2860783 3289649	-	5.822	9.841	-0.498019	0.000132787
ENSMAUG00000015466	Dnah3	dynein axonemal heavy chain 3 [Source:NCBI gene;Acc:101828673]	KB708127.1 78759376 78921716	+	0.015	0.116	-0.507039	3.42578e-05
ENSMAUG00000016191	Mthfd1l	methylenetetrahydrofolate dehydrogenase (NADP+ dependent) 1 like [Source:NCBI gene;Acc:101834424]	KB708131.1 23903712 24054494	+	6.528	11.15	-0.515187	7.78584e-05
ENSMAUG00000020681	Ucp2	uncoupling protein 2 [Source:NCBI gene;Acc:101834552]	KB708170.1 11131433 11138073	+	22.61	38.954	-0.530167	4.33364e-05
ENSMAUG00000009683	Aldh1a7	aldehyde dehydrogenase family 1, subfamily A7 [Source:MGI Symbol;Acc:MGI:1347050]	KB708127.1 38022996 38057676	+	12.587	22.152	-0.532441	0.000186534
ENSMAUG00000019466	Cdkn2c	cyclin dependent kinase inhibitor 2C [Source:NCBI gene;Acc:101828904]	KB708158.1 9989484 9994598	+	8.353	15.033	-0.539602	0.000187578
ENSMAUG00000002521	Abracl	ABRA C-terminal like [Source:NCBI gene;Acc:101837112]	KB708131.1 14213557 14221926	+	16.08	28.207	-0.539845	8.49514e-05
ENSMAUG00000017101	Nhsl1	NHS like 1 [Source:NCBI gene;Acc:101828335]	KB708131.1 13740126 13960922	-	14.354	25.822	-0.543772	0.000188251
ENSMAUG00000012030	Gas7	growth arrest specific 7 [Source:NCBI gene;Acc:101824329]	KB708137.1 9402215 9484361	-	18.562	32.984	-0.546946	6.34147e-05
ENSMAUG00000001762	Pax7	paired box 7 [Source:NCBI gene;Acc:101838428]	KB708236.1 3797744 3893381	-	0.055	0.494	-0.549564	1.44475e-05
ENSMAUG00000019653	Myog	myogenin [Source:NCBI gene;Acc:101823645]	KB708166.1 1609865 1611659	+	0.216	1.615	-0.550102	6.13139e-05
ENSMAUG00000000083	Clcn1	chloride voltage-gated channel 1 [Source:NCBI gene;Acc:101832571]	KB708270.1 4090033 4118871	-	0.032	0.328	-0.550527	8.62423e-06
ENSMAUG00000001172	Aldh1a3	aldehyde dehydrogenase 1 family member A3 [Source:NCBI gene;Acc:101827627]	KB708294.1 3611498 3644844	-	13.958	24.54	-0.550554	3.38761e-05
ENSMAUG00000014333	Mylip	myosin regulatory light chain interacting protein [Source:NCBI gene;Acc:101840514]	KB708133.1 7677052 7696998	-	3.51	6.338	-0.550965	0.000126716
ENSMAUG00000011987	Mxra7	matrix remodeling associated 7 [Source:NCBI gene;Acc:101832444]	KB708147.1 4987069 5011358	+	9.952	18.104	-0.551501	0.000138097
ENSMAUG00000010540	H2bu2	histone H2B type 3-A [Source:NCBI gene;Acc:101829502]	KB708137.1 18047310 18047690	-	52.749	93.414	-0.553146	2.76121e-05
ENSMAUG00000019162	Gabra5	gamma-aminobutyric acid type A receptor alpha5 subunit [Source:NCBI gene;Acc:101830278]	KB708258.1 3971326 4060703	-	0.025	0.249	-0.556243	2.43491e-05
ENSMAUG00000021369	Smoc1	SPARC related modular calcium binding 1 [Source:NCBI gene;Acc:101843401]	KB708162.1 2740259 2899776	-	7.835	13.899	-0.5576	3.09518e-05
ENSMAUG00000021175	Srcin1	SRC kinase signaling inhibitor 1 [Source:NCBI gene;Acc:101837442]	KB708184.1 9897380 9958877	-	0.94	1.725	-0.557993	0.000137358
ENSMAUG00000001027	Clu	clusterin [Source:NCBI gene;Acc:101836902]	KB708180.1 2459682 2473367	-	408.269	730.819	-0.560696	5.2207e-05
ENSMAUG00000004915	Tp53inp2	tumor protein p53 inducible nuclear protein 2 [Source:NCBI gene;Acc:101844706]	KB708301.1 2303981 2311850	-	7.514	13.104	-0.563547	4.21175e-07
ENSMAUG00000017079	Mycn	MYCN proto-oncogene, bHLH transcription factor [Source:NCBI gene;Acc:101833347]	KB708215.1 839578 845299	+	10.698	19.005	-0.56796	7.03803e-06
ENSMAUG00000018944	Inhbb	inhibin subunit beta B [Source:NCBI gene;Acc:101831396]	KB708148.1 3105195 3110868	-	24.429	44.302	-0.568247	5.88546e-05
ENSMAUG00000010507	Gpr176	G protein-coupled receptor 176 [Source:NCBI gene;Acc:101843988]	KB708128.1 5601917 5697298	+	3.185	5.822	-0.56828	0.000113218
ENSMAUG00000020556	Cited1	Cbp/p300 interacting transactivator with Glu/Asp rich carboxy-terminal domain 1 [Source:NCBI gene;Acc:101830007]	KB708237.1 8048272 8052724	-	25.464	46.459	-0.569947	6.95668e-05
ENSMAUG00000016567	Kcnk3	potassium two pore domain channel subfamily K member 3 [Source:NCBI gene;Acc:101838584]	KB708167.1 5465446 5502904	+	4.76	8.828	-0.570482	0.000131271
ENSMAUG00000012667	Sema3b	semaphorin 3B [Source:NCBI gene;Acc:101831584]	KB708177.1 3637948 3647789	-	7.089	13.246	-0.571833	0.000182776
ENSMAUG00000016618	Sptb	spectrin beta, erythrocytic [Source:NCBI gene;Acc:101826796]	KB708162.1 7169004 7257397	+	3.903	6.995	-0.576262	6.83615e-06
ENSMAUG00000015419	Vdr	vitamin D receptor [Source:NCBI gene;Acc:101829584]	KB708136.1 19824159 19877059	-	11.384	20.701	-0.57872	2.69477e-05
ENSMAUG00000003213	Plg	plasminogen [Source:NCBI gene;Acc:101825887]	KB708340.1 1909907 1947376	+	0.012	0.237	-0.579957	1.89343e-06
ENSMAUG00000011382	Piwil4	piwi like RNA-mediated gene silencing 4 [Source:NCBI gene;Acc:101823946]	KB708288.1 532888 576799	-	52.554	95.221	-0.582454	1.68816e-05
ENSMAUG00000009381	Odf1	outer dense fiber of sperm tails 1 [Source:NCBI gene;Acc:101841269]	KB708161.1 13239174 13247240	-	0.144	2.202	-0.587534	8.09657e-07
ENSMAUG00000021739	Duox1	dual oxidase 1 [Source:NCBI gene;Acc:101839454]	KB708141.1 1916067 1945688	+	0.053	0.254	-0.587633	9.28947e-05
ENSMAUG00000019087	Phlda2	pleckstrin homology like domain family A member 2 [Source:NCBI gene;Acc:101823502]	KB708127.1 55695679 55696617	+	0.299	1.654	-0.594446	0.000110958
ENSMAUG00000020182	Map3k21	mitogen-activated protein kinase kinase kinase 21 [Source:NCBI gene;Acc:101829385]	KB708128.1 2409988 2446798	+	9.175	17.476	-0.594466	8.5542e-05
ENSMAUG00000017997	Rnf208	ring finger protein 208 [Source:NCBI gene;Acc:101823361]	APMT01215400.1 7 2016	+	10.162	19.235	-0.596404	6.8707e-05
ENSMAUG00000020558	Acsbg1	acyl-CoA synthetase bubblegum family member 1 [Source:NCBI gene;Acc:101838311]	KB708145.1 17151807 17210029	-	4.935	9.706	-0.59982	0.000188845
ENSMAUG00000010970	Cst12	cystatin-12-like [Source:NCBI gene;Acc:101834809]	KB708160.1 14823744 14827515	-	20.19	37.898	-0.600114	3.97198e-05
ENSMAUG00000000450	Arhgef3	Rho guanine nucleotide exchange factor 3 [Source:NCBI gene;Acc:101835782]	KB708201.1 7156463 7317826	+	9.703	17.575	-0.603046	4.95894e-07
ENSMAUG00000018808	Ptk2b	protein tyrosine kinase 2 beta [Source:NCBI gene;Acc:101835508]	KB708180.1 2225174 2299950	+	1.264	2.404	-0.605428	3.01792e-05
ENSMAUG00000012603		SEC24 homolog C, COPII coat complex component [Source:NCBI gene;Acc:101839419]	KB708277.1 3725163 3770836	-	12.458	22.577	-0.607367	4.35716e-08
ENSMAUG00000014337		SPOC domain containing 1 [Source:NCBI gene;Acc:101824283]	KB708219.1 3293352 3301834	+	33.822	63.253	-0.608813	1.22674e-05
ENSMAUG00000012079		orphan sodium- and chloride-dependent neurotransmitter transporter NTT5 [Source:NCBI gene;Acc:101825615]	KB708302.1 1503653 1511721	-	0.068	0.425	-0.613791	3.04967e-05
ENSMAUG00000011106	Tmem184a	transmembrane protein 184A [Source:NCBI gene;Acc:101828125]	KB708222.1 5707851 5717037	+	28.355	55.002	-0.614609	6.28378e-05
ENSMAUG00000003427	Ptgds	prostaglandin D2 synthase [Source:NCBI gene;Acc:101824112]	KB708281.1 1857035 1860487	+	22.024	43.729	-0.614738	0.000135227
ENSMAUG00000017361	Gnptab	N-acetylglucosamine-1-phosphate transferase subunits alpha and beta [Source:NCBI gene;Acc:101830846]	KB708138.1 1841009 1905181	+	22.246	40.381	-0.617245	1.42015e-08
ENSMAUG00000021382	Cpne7	copine 7 [Source:NCBI gene;Acc:101826968]	KB708164.1 16120111 16135439	+	0.135	0.553	-0.619393	0.000182045
ENSMAUG00000001585	Wnt6	Wnt family member 6 [Source:NCBI gene;Acc:101842149]	KB708150.1 4128638 4141168	-	24.305	47.567	-0.620034	6.00003e-05
ENSMAUG00000008051	Zbtb12	zinc finger and BTB domain containing 12 [Source:NCBI gene;Acc:101840241]	KB708367.1 382778 384160	-	15.14	28.433	-0.620292	3.00037e-06
ENSMAUG00000010020	Ddit4	DNA damage inducible transcript 4 [Source:NCBI gene;Acc:101823189]	KB708151.1 18333510 18335655	+	8.703	16.892	-0.62399	2.58574e-05
ENSMAUG00000009300	Cdcp1	CUB domain containing protein 1 [Source:NCBI gene;Acc:101832747]	KB708252.1 925076 945802	+	3.043	5.949	-0.625096	2.6256e-05
ENSMAUG00000010781	Krt27	keratin, type I cytoskeletal 27 [Source:NCBI gene;Acc:101824884]	KB708184.1 11661745 11667786	-	0.035	0.401	-0.625352	7.41715e-06
ENSMAUG00000021080	Ppm1e	protein phosphatase, Mg2+/Mn2+ dependent 1E [Source:NCBI gene;Acc:101843606]	KB708194.1 63540 198661	+	1.645	3.377	-0.630815	7.78602e-05
ENSMAUG00000006645	Serpina6	serpin family A member 6 [Source:NCBI gene;Acc:101838201]	KB708140.1 12067144 12072797	+	2.578	5.553	-0.634878	0.000180902
ENSMAUG00000018046	Sec14l5	SEC14 like lipid binding 5 [Source:NCBI gene;Acc:101826472]	KB708243.1 4946996 4989010	+	0.047	0.219	-0.635543	6.7575e-05
ENSMAUG00000018184	Otx2	orthodenticle homeobox 2 [Source:NCBI gene;Acc:101834415]	KB708325.1 1391733 1401086	-	0.058	0.4	-0.636223	2.77249e-05
ENSMAUG00000020030	Shisal2a	shisa like 2A [Source:NCBI gene;Acc:101834012]	KB708158.1 11241552 11252259	+	0.28	1.487	-0.643283	4.1979e-05
ENSMAUG00000013483	Brdt	bromodomain testis associated [Source:NCBI gene;Acc:101824097]	KB708199.1 9068438 9102918	+	1.562	3.031	-0.644146	5.89476e-06
ENSMAUG00000017134	N4bp2l1	NEDD4 binding protein 2 like 1 [Source:NCBI gene;Acc:101837368]	KB708272.1 745623 768665	+	2.042	4.056	-0.645506	1.92955e-05
ENSMAUG00000013869		t-complex 11 [Source:NCBI gene;Acc:101830289]	KB708304.1 1278787 1284653	-	2.287	4.848	-0.652316	9.33882e-05
ENSMAUG00000012139	Cyp27a1	sterol 26-hydroxylase, mitochondrial [Source:NCBI gene;Acc:101842686]	KB708150.1 4173423 4204485	-	0.132	0.485	-0.652792	0.000194665
ENSMAUG00000002329	Gpr50	G protein-coupled receptor 50 [Source:NCBI gene;Acc:101824130]	KB708343.1 673527 678033	-	0.112	0.484	-0.653861	0.000116904
ENSMAUG00000013294	Sox8	SRY-box transcription factor 8 [Source:NCBI gene;Acc:101841917]	KB708243.1 1428743 1432614	+	2.769	5.625	-0.656917	1.70701e-05
ENSMAUG00000006729	Myom2	myomesin 2 [Source:NCBI gene;Acc:101836065]	KB708259.1 3771416 3886944	-	0.266	0.656	-0.663409	0.000185841
ENSMAUG00000014018	Il21r	interleukin 21 receptor [Source:NCBI gene;Acc:101826670]	KB708127.1 73155819 73189380	-	0.071	0.394	-0.666655	2.02761e-05
ENSMAUG00000002730	Inha	inhibin subunit alpha [Source:NCBI gene;Acc:101834891]	KB708150.1 3476201 3479161	-	30.306	59.005	-0.666816	3.67815e-07
ENSMAUG00000016055	Rnase1	ribonuclease A family member 1, pancreatic [Source:NCBI gene;Acc:101834164]	KB708398.1 90126 90575	+	0.198	2.465	-0.667018	4.27115e-07
ENSMAUG00000008045	Col9a2	collagen type IX alpha 2 chain [Source:NCBI gene;Acc:101838799]	KB708283.1 236023 254879	-	1.942	3.966	-0.670895	1.28645e-05
ENSMAUG00000008867	Ca4	carbonic anhydrase 4 [Source:NCBI gene;Acc:101826722]	KB708194.1 2486540 2494793	-	0.112	0.706	-0.671063	1.75222e-05
ENSMAUG00000014774	Pstpip2	proline-serine-threonine phosphatase interacting protein 2 [Source:NCBI gene;Acc:101834644]	KB708190.1 3498648 3580327	+	0.744	1.603	-0.671824	5.79147e-05
ENSMAUG00000017819	Pkhd1	PKHD1 ciliary IPT domain containing fibrocystin/polyductin [Source:NCBI gene;Acc:101829075]	KB708159.1 2902075 3337441	+	0.102	0.356	-0.67219	0.000104897
ENSMAUG00000018389	H1f3	histone H1.3 [Source:NCBI gene;Acc:101829141]	KB708133.1 28474604 28475266	-	92.538	184.405	-0.672829	1.82372e-06
ENSMAUG00000001194	Myrfl	myelin regulatory factor like [Source:NCBI gene;Acc:101830896]	KB708242.1 3211139 3288137	-	0.107	0.819	-0.675338	2.42299e-06
ENSMAUG00000012424	Pygl	glycogen phosphorylase L [Source:NCBI gene;Acc:101835240]	KB708162.1 13933630 13971677	+	1.072	2.394	-0.677329	5.7953e-05
ENSMAUG00000020236	Espn	espin [Source:NCBI gene;Acc:101823402]	KB708217.1 4239265 4273214	+	19.451	39.47	-0.67748	5.13418e-06
ENSMAUG00000020666	Nkx3-1	NK3 homeobox 1 [Source:NCBI gene;Acc:101823636]	KB708152.1 19612112 19613896	-	3.941	9.971	-0.679688	0.000141662
ENSMAUG00000017911	Crybg1	crystallin beta-gamma domain containing 1 [Source:NCBI gene;Acc:101823286]	KB708165.1 22541 213207	+	0.557	1.409	-0.680322	0.00014118
ENSMAUG00000006783	Defb123	defensin beta 123 [Source:NCBI gene;Acc:101833114]	KB708339.1 389944 399285	+	26.665	61.686	-0.6813	9.80071e-05
ENSMAUG00000002767	Pnmt	phenylethanolamine N-methyltransferase [Source:NCBI gene;Acc:101842703]	KB708184.1 10780643 10782231	+	0.228	1.775	-0.682848	3.42577e-06
ENSMAUG00000000316	Pitx2	paired like homeodomain 2 [Source:NCBI gene;Acc:101826562]	KB708264.1 2710597 2726327	-	0.02	0.306	-0.687342	7.28409e-07
ENSMAUG00000002099	Rasgrp1	RAS guanyl releasing protein 1 [Source:NCBI gene;Acc:101844509]	KB708128.1 6659647 6734218	+	0.076	0.405	-0.68743	3.42982e-05
ENSMAUG00000007951	Elovl7	ELOVL fatty acid elongase 7 [Source:NCBI gene;Acc:101825797]	KB708130.1 5245550 5317181	-	1.577	3.382	-0.688289	2.11415e-05
ENSMAUG00000016427	Brinp2	BMP/retinoic acid inducible neural specific 2 [Source:NCBI gene;Acc:101839021]	KB708154.1 7202999 7251908	-	1.683	3.592	-0.690077	1.24603e-05
ENSMAUG00000022033	Fzd5	frizzled class receptor 5 [Source:NCBI gene;Acc:101838216]	KB708150.1 13933557 13939960	+	3.384	8.082	-0.692908	7.35934e-05
ENSMAUG00000005024	En1	engrailed homeobox 1 [Source:NCBI gene;Acc:101834624]	KB708148.1 4274278 4278825	+	0.637	1.579	-0.694084	8.22238e-05
ENSMAUG00000017795	Itgb4	integrin subunit beta 4 [Source:NCBI gene;Acc:101825566]	KB708147.1 5778034 5806119	-	0.743	1.548	-0.69573	2.54576e-06
ENSMAUG00000009907	St14	suppression of tumorigenicity 14 [Source:NCBI gene;Acc:101833628]	KB708295.1 3040624 3085355	+	0.931	2.238	-0.69749	6.16949e-05
ENSMAUG00000001342	CUNH4orf19	chromosome unknown C4orf19 homolog [Source:NCBI gene;Acc:101831670]	KB708173.1 5679795 5682942	-	0.49	1.245	-0.70221	7.82712e-05
ENSMAUG00000011587	Epb41l4a	erythrocyte membrane protein band 4.1 like 4A [Source:NCBI gene;Acc:101831274]	KB708129.1 2584720 2786291	+	2.687	5.462	-0.711377	1.6256e-07
ENSMAUG00000011232	Hck	HCK proto-oncogene, Src family tyrosine kinase [Source:NCBI gene;Acc:101836672]	KB708339.1 882956 931496	+	0.348	1.874	-0.711446	7.64269e-06
ENSMAUG00000017391	Phyhipl	phytanoyl-CoA 2-hydroxylase interacting protein like [Source:NCBI gene;Acc:101830153]	KB708151.1 8661454 8673871	+	2.269	5.666	-0.717189	4.47251e-05
ENSMAUG00000004346	Fam217a	family with sequence similarity 217 member A [Source:NCBI gene;Acc:101831908]	KB708133.1 18243932 18250810	+	1.485	3.747	-0.717341	4.50564e-05
ENSMAUG00000015590	Chd5	chromodomain helicase DNA binding protein 5 [Source:NCBI gene;Acc:101826468]	KB708217.1 4007376 4044160	-	0.465	1.128	-0.720691	3.14163e-05
ENSMAUG00000007489	Scn11a	sodium voltage-gated channel alpha subunit 11 [Source:NCBI gene;Acc:101837188]	KB708252.1 4097923 4157828	+	0.047	0.263	-0.721374	8.28135e-06
ENSMAUG00000011363		myosin-7 [Source:NCBI gene;Acc:106022467]	KB708321.1 1623684 1645005	-	0.618	1.86	-0.721914	6.17447e-05
ENSMAUG00000015120	Scn5a	sodium voltage-gated channel alpha subunit 5 [Source:NCBI gene;Acc:101827357]	KB708252.1 4374383 4451529	+	0.328	0.749	-0.723941	1.46542e-05
ENSMAUG00000012423	Dscaml1	DS cell adhesion molecule like 1 [Source:NCBI gene;Acc:101830502]	KB708145.1 7979906 8302639	+	0.029	0.261	-0.724529	6.9366e-07
ENSMAUG00000018181	Coro2a	coronin 2A [Source:NCBI gene;Acc:101829631]	KB708213.1 3659701 3687177	+	2.259	5.366	-0.724806	2.77537e-05
ENSMAUG00000019822	Nxf7	nuclear RNA export factor 2 [Source:NCBI gene;Acc:101838223]	KB708160.1 329321 341490	-	14.025	28.704	-0.726638	1.08083e-07
ENSMAUG00000010835	Apob	apolipoprotein B [Source:NCBI gene;Acc:101840391]	KB708215.1 5251944 5289708	-	0.388	0.802	-0.727387	1.65644e-07
[truncated: 84 more rows]

## Sheet: Table 9 primers
primer name	sequence	note
[truncated: 35 more rows]

## Sheet: Table 10 RNA-seq libraries
stage	type	genotype	age	library name in GEO
[truncated: 46 more rows]
