# Supplementary material for: Formation of spermatogonia and fertile oocytes in golden hamsters requires piRNAs
Source: Nat Cell Biol. 2021 Sep 6;23(9):992–1001. doi: 10.1038/s41556-021-00746-2 (PMC8437802; doi:10.1038/s41556-021-00746-2)
Supplement: Source Data Fig. 2 — Statistical source data. [file 41556_2021_746_MOESM7_ESM.xlsx]

## Sheet: Figure 2c
	spindle length (µm)	spindle volume (µm3)	metaphase plate volume (µm3)	animal			spindle length (µm)	spindle volume (µm3)	metaphase plate volume (µm3)	animal
1	26.4	2465	543	791 WT		1	29.4	2860	658	775 KO
2	24.6	4024	641	791 WT		2	20.4	1472	484	775 KO
3	24.4	3256	59	791 WT		3	19.4	295	366	775 KO
4	34.4	4842	710	791 WT		4	21.4	2280	548	775 KO
5	24	3472	303	791 WT		5	20.8	1511	631	775 KO
6	24	1251	617	791 WT		6	21.4	1624	755	775 KO
7	28.4	4998	582	791 WT		7	21.4	1516	440	775 KO
8	30.4	5839	601	791 WT		8	20.8	1248	629	775 KO
9	22.2	1421	457	791 WT		9	21.6	636	425	775 KO
10	16.24	574	398	865 WT		10	25.4	1368	623	775 KO
11	22	521	438	865 WT
12	17.64	509	359	865 WT
13	22.4	653	456	865 WT
14	17.34	407	686	865 WT
12	24.2	1135	462	So863 WT
16	17.7	551	394	So863 WT
17	17.5	400	576	So863 WT
18	20.6	864	552	So863 WT
19	16.5	418	497	So863 WT
20	20.3	571	450	So863 WT
21	23.4	683	450	So863 WT
22	19.8	440	350	So863 WT
23	21	565	483	So863 WT
24	20.7	1156	469	So863 WT
25	19.2	818	468	So863 WT
26	20.6	758	669	So863 WT
27	22.8	558	485	So863 WT
28	30.5	1632	426	So863 WT
29	18.9	378	496	So863 WT
30	16.7	475	412	So863 WT
31	17.7	591	485	So863 WT
32	23.7	646	473	So863 WT
33	17.2	694	443	So863 WT
Mov10l1+/+						Mov10l1-/-
avg	21.9218	1441.36	481.515			avg	22.2	1481	555.9
SD	4.37639	1508.28	121.622			SD	2.81709	689.23	117.223
