# Supplementary material for: Formation of spermatogonia and fertile oocytes in golden hamsters requires piRNAs
Source: Nat Cell Biol. 2021 Sep 6;23(9):992–1001. doi: 10.1038/s41556-021-00746-2 (PMC8437802; doi:10.1038/s41556-021-00746-2)
Supplement: Source Data Fig. 3 — Statistical source data. [file 41556_2021_746_MOESM9_ESM.xlsx]

## Sheet: Figure 3b
Mov10l1+/+
class	18	19	20	21	22	23	24	25	26	27	28	29	30	31	32
miRNA	21.6576	62.1388	240.69	1108.79	3003.63	781.648	318.721	38.6632	10.8437	4.59192	6.92361	9.87031	6.6578	2.59155	1.77949
rRNA	5378.87	5688.81	5314.59	4900.47	4180.35	3986.23	3693.17	3299.32	3200.48	3528.16	3329.34	3617.98	3175.23	2143.05	1775.56
tRNA	453.792	437.183	494.008	268.881	329.046	692.495	494.194	305.189	552.106	310.297	318.326	768.617	700.249	529.017	512.013
retrotransposon	5839	6125.7	3891.91	2380.24	2652.45	3040.61	2461.82	1796.55	1605.97	1983.79	3611.77	5204.55	3470.8	1171.05	236.631
repeat other	1639.16	1576.07	1215.96	1186.36	942.978	880.342	830.368	560.899	474.172	442.186	528.701	673.582	594.345	361.087	226.127
mRNA	9877.57	9402.51	6985.66	5574.11	4991.26	4543.14	4166.32	3593.11	3438.27	3378.97	3629.87	4030.44	3416.97	2647.91	2365.29
other	73276.4	86142.5	48128.6	26638.4	38257.1	52465.4	38949.4	26802	27115.4	35780.8	68304.9	118336	84544.5	21804.5	4264.47
Mov10l-/- scaled
class	18	19	20	21	22	23	24	25	26	27	28	29	30	31	32
miRNA	13.8601	64.194	297.992	1377.25	3475.23	862.607	392.094	48.875	9.11847	8.02425	11.3069	23.3433	7.65951	4.7416	0.729478
rRNA	2488.63	2832.55	3012.91	3104.33	2895.36	2596.22	2895.67	2524.39	2745.17	3840.69	3074.17	3724.7	2983.05	2024.36	1536.77
tRNA	279.244	315.004	385.903	178.803	322.778	787.977	503.447	319.047	539.829	458.357	343.613	1025.55	986.681	691.268	437.212
retrotransposon	2281.53	2393.78	1807.31	1538.02	1312.57	1517.18	1294.22	972.066	787.666	1158.64	1401.5	2425.81	1063.49	399.275	172.895
repeat other	484.167	627.52	454.315	630.941	507.489	327.443	448.096	276.756	208.033	301.633	217.051	196.839	143.975	125.318	94.5323
mRNA	5823.69	6175.39	5787.31	5163.83	4808.09	4647.32	4429.96	4390.16	4477.22	4430.89	4527.6	4768.6	4112.78	3741.18	3561.13
other	22446.8	21920.9	15884.5	14742.7	13220.8	11315.6	9464.74	8022.19	7639.7	10007.4	16406.3	22176.5	14294.3	4415.03	2441.67

## Sheet: Figure 3c
	18-20	21-23	24-27	28-31
Mov10l1+/+	168200	109359	136548	309169
Mov10l1-/-	36537	31002.6	38711	67426

## Sheet: Figure 3d
category_I	RPM WT	RPM KO	ratio
MYSERVx	36154.3	2488.53	0.0688309
MT	30612.4	3922.32	0.128129
MMERVKx	13913.1	5109.81	0.367266
ORR1	12122.2	3433.31	0.283226
MERVL	12047.5	1691.78	0.140426
MT2	11324.7	2360.29	0.208419
RLTR3x	9871.9	2179.6	0.220789
MERx ERVL	8077.41	939.679	0.116334
IAP	4315.02	1238.42	0.287003
RLTR1x ERVK	4186.87	1880.86	0.449227
RodERV21	2903.96	473.436	0.163031
MLT	2856.09	1810.74	0.633994
RMERx ERVK	2685.62	2326.43	0.866251
MLTRx ERVK	2482.81	1238.72	0.498919
RLTRx	2471.73	181.284	0.0733429
MuLV	1877.87	352.979	0.187968
ERVBx	1458.05	1184.49	0.81238
RLTR2x ERVK	1377.2	758.396	0.550679
RLTRx ERVK	1307.59	570.819	0.436545
ERVL-x	1085.3	194.468	0.179184
RMERx ERVL	980.837	234.021	0.238593
RMERx ERV1	895.444	106.373	0.118794
RLTR1x ERV1	776.519	47.0439	0.0605831
HERVx	629.449	27.5672	0.0437958
MuRRS	478.722	44.3469	0.092636
MLTRx ERV1	377.847	62.0262	0.164157
RLTR4x ERVK	304.885	91.0914	0.298773
MuERV4	281.766	11.9854	0.0425368
MERx ERV1	235.923	129.746	0.549949
LTR1x ERVL	202.014	80.0045	0.396035
RNERV	191.595	308.632	1.61086
MERV1	183.965	14.083	0.0765525
SRV	180.072	224.133	1.24468
RLTRx ERV1	98.842	28.7655	0.291025
RLTR4x ERV1	95.753	2.69707	0.028167
MMERGLN	94.614	23.9712	0.253358
RLTR5x ERVK	57.709	28.4661	0.49327
LTR3x ERVL	57.14	38.0546	0.665989
LTR8x Gypsy	57.116	6.8918	0.120663
RLTR3x ERV1	50.196	19.7765	0.393986
ERV3	40.625	28.7659	0.708083
LTR8x ERVL	39.254	14.9819	0.381665
VL30	35.363	32.3614	0.915122
LTR1x ERVK	35.223	1.19828	0.0340198
LTR4x ERVL	34.224	13.1845	0.38524
RLTR2x ERVL	31.703	15.5814	0.49148
LTR7x ERV1	29.699	15.5814	0.524644
Gypsy	28.48	12.2856	0.431375
MamRepx	28.009	17.9787	0.64189
LTR5x ERVL	27.735	23.9716	0.864309
LTR9x NA	27.071	17.9783	0.664118
LTR3x ERV1	25.452	16.4803	0.647505
MMTV	21.816	23.3721	1.07133
ETn	20.863	14.0834	0.67504
LTRISx	20.413	10.188	0.499094
RLTR2x ERV1	19.676	13.4838	0.685294
LTR10x ERVL	12.938	5.69314	0.440033
MERVK26	12.732	4.49487	0.353037
LTR7x ERVL	8.067	6.8918	0.85432
LTR6x ERVL	7.977	5.39376	0.676164
BGLII	6.045	3.59559	0.594804
EUTRx	5.243	2.39693	0.457169
LTR10x NA	3.864	1.19828	0.310113
MURVY	3.421	0.299758	0.087623
LTR10x ERV1	2.516	0.599139	0.238132
LTR6x ERV1	0.687	0.599139	0.87211
MERx	0.482	0	0
LTR4x ERV1	0.38	0	0
	0	0

## Sheet: Figure 3e
	Mov10l WT	Mov10l KO	WT SD	KO SD		datapoints	WT_F70_r1.SE	WT_So777_r2.SE	KO_F52_r1.SE	KO_F59_r2.SE	KO_F77_r3.SE
all	24496.3	28159.1	405.927	1417.86		LINE1_all	24209.2	24783.3	27739.3	26998.6	29739.5
Lx5/6	833.021	1040.33	25.8727	203.053		LINE1_Lx6_Lx5	814.726	851.316	920.607	925.601	1274.78
FLI	157.567	197.501	19.5367	69.102		LINE1_FLIs	143.752	171.381	162.648	152.766	277.089
all	378.797	732.867	23.6346	29.846		IAP_all	395.509	362.085	766.752	721.368	710.481
IAPLTR3/4	162.092	481.227	20.4905	16.3644		IAPLTR3_4.LTRs_ints	176.581	147.603	498.951	478.038	466.692
FLI	103.552	365.665	5.53594	10.6248		IAP_FLIs	107.467	99.6376	374.387	368.776	353.832

## Sheet: Figure 3f
LTR group	RPM KO	RPM WT	KO/WT
RNERV	30.659	13.018	2.35512
IAP	755.385	401.086	1.88335
LTR9x NA	15.311	9.36	1.63579
MamRepx	38.487	27.527	1.39815
MERVL	268.791	204.946	1.31152
MuLV	1124.25	946.533	1.18776
LTRISx	36.568	30.905	1.18324
RMERx ERVK	1476.75	1302.33	1.13392
LTR4x ERVL	53.955	48.894	1.10351
RLTR1x ERV1	135.234	124.533	1.08593
RLTRx ERVK	26.658	25.175	1.05891
MMERVKx	409.822	387.55	1.05747
LTR1x ERVK	26.138	24.793	1.05425
Gypsy	49.605	47.716	1.03959
RLTR2x ERVL	123.304	119.251	1.03399
RMERx ERVL	677.382	655.604	1.03322
LTR1x ERVL	160.803	156.49	1.02756
LTR5x ERVL	100.68	98.673	1.02034
RLTR1x ERVK	1385.94	1367.05	1.01382
MT	7371.78	7273.41	1.01352
RLTRx ERV1	121.957	121.245	1.00587
MT2	2904.83	2901.67	1.00109
RLTRx	495.372	494.854	1.00105
RLTR3x ERVK	4033.09	4032.71	1.00009
RLTR5x ERVK	44.491	44.539	0.998922
MuRRS	195.241	196.446	0.993866
MERVK26	25.899	26.151	0.990364
MERx ERV1	487.7	493.115	0.989019
RMERx ERV1	224.375	227.276	0.987236
MLTRx ERVK	333.05	338.855	0.982869
ETn	31.336	32.011	0.978913
HERVx	49.808	51.34	0.97016
LTR7x ERVL	17.194	17.734	0.96955
MMERGLN	60.965	62.939	0.968636
LTR3x ERVL	141.053	145.789	0.967515
ORR1	10338.5	10727.8	0.963709
RodERV21	494.637	514.036	0.962261
ERVBx	292.554	305.41	0.957906
MLT	3284.62	3438.07	0.955368
LTR10x ERVL	21.291	22.504	0.946098
RLTR2x ERVK	597.699	637.902	0.936976
RLTR4x ERVK	233.255	253.237	0.921094
MLTRx ERV1	163.706	180.209	0.908423
MERx ERVL	385.532	427.547	0.90173
LTR3x ERV1	49.464	55.091	0.89786
ERVL-x	120.235	134.04	0.897008
LTR7x ERV1	67.236	75.233	0.893704
MYSERVx	6271.34	7148.61	0.87728
RLTR3x ERV1	25.735	30.079	0.85558
LTR8x Gypsy	42.378	51.318	0.825792
RLTR2x ERV1	47.326	57.417	0.824251
MuERV4	23.02	30.439	0.756267
LTR8x ERVL	41.313	57.612	0.71709
ERV3	32.429	47.748	0.67917

## Sheet: Figure 3g
IAPLTR3 FLI									IAPLTR4 FLI
position	CpG position	met HET	unmet HET	reads HET	met KO	unmet KO	reads KO		position	CpG position	met HET	unmet HET	reads HET	met KO	unmet KO	reads KO
1	175	75	25	8	100	0	12		1	307	60	40	10	57.1429	42.8571	14
2	195	40	60	10	44.4444	55.5556	18		2	318	60	40	10	60	40	10
3	200	83.3333	16.6667	12	60	40	20		3	321	60	40	10	42.8571	57.1429	14
4	233	60	40	20	58.8235	41.1765	34		4	333	16.6667	83.3333	12	28.5714	71.4286	14
5	243	63.6364	36.3636	22	50	50	36		5	338	57.1429	42.8571	14	71.4286	28.5714	14
6	252	66.6667	33.3333	24	60	40	40		6	344	57.1429	42.8571	14	71.4286	28.5714	14
7	362	66.6667	33.3333	24	60	40	40		7	346	57.1429	42.8571	14	85.7143	14.2857	14
8	374	70	30	20	67.5676	32.4324	37		8	362	50	50	16	70	30	20
9	377	70	30	20	71.4286	28.5714	35		9	369	44.4444	55.5556	18	50	50	20
10	389	70	30	20	88.5714	11.4286	35		10	386	62.5	37.5	16	36.3636	63.6364	22
11	394	77.7778	22.2222	18	61.2903	38.7097	31		11	389	75	25	16	36.3636	63.6364	22
12	400	66.6667	33.3333	18	80.6452	19.3548	31		12	395	71.4286	28.5714	14	50	50	20
13	402	75	25	16	87.5	12.5	32		13	398	62.5	37.5	16	54.5455	45.4545	22
14	432	0	100	4	83.3333	16.6667	12		14	400	82.3529	17.6471	17	54.5455	45.4545	22
15	449	33.3333	66.6667	12	62.5	37.5	16		15	412	77.7778	22.2222	18	42.8571	57.1429	28
16	452	46.6667	53.3333	15	80	20	20		16	419	33.3333	66.6667	18	50	50	28
17	455	20	80	15	65.2174	34.7826	23		17	424	70	30	20	42.8571	57.1429	28
18	458	0	100	15	40	60	25		18	444	28.5714	71.4286	14	46.1538	53.8462	26
19	460	21.4286	78.5714	14	36	64	25		19	488	14.2857	85.7143	14	32	68	25
20	472	31.5789	68.4211	19	50	50	24		20	514	77.7778	22.2222	9	52.381	47.619	21
