# Supplementary material for: Formation of spermatogonia and fertile oocytes in golden hamsters requires piRNAs
Source: Nat Cell Biol. 2021 Sep 6;23(9):992–1001. doi: 10.1038/s41556-021-00746-2 (PMC8437802; doi:10.1038/s41556-021-00746-2)
Supplement: Source Data Fig. 5 — Statistical source data. [file 41556_2021_746_MOESM10_ESM.xlsx]

## Sheet: Figure 5b
raw counts (germ cell per tubule)	0	1	2	3	4	5	6	7	sum
WT	52	17	27	18	11	4	1	1	131
KO	68	16	21	15	13	3	1	2	139
fractions	0	1	2	3	4	5	6	7
WT (n=131)	0.396947	0.129771	0.206107	0.137405	0.0839695	0.0305344	0.00763359	0.00763359
KO (n=139)	0.489209	0.115108	0.151079	0.107914	0.0935252	0.0215827	0.00719424	0.0143885
