# Supplementary material for: Formation of spermatogonia and fertile oocytes in golden hamsters requires piRNAs
Source: Nat Cell Biol. 2021 Sep 6;23(9):992–1001. doi: 10.1038/s41556-021-00746-2 (PMC8437802; doi:10.1038/s41556-021-00746-2)
Supplement: Source Data Fig. 6 — Statistical source data. [file 41556_2021_746_MOESM11_ESM.xlsx]

## Sheet: Figure 6b
	18-23	24-27	28-31
Mov10l1+/+	277.368	404.875	367.401
Mov10l1-/-	146.493	13.6812	4.34405
