# Supplementary material for: Formation of spermatogonia and fertile oocytes in golden hamsters requires piRNAs
Source: Nat Cell Biol. 2021 Sep 6;23(9):992–1001. doi: 10.1038/s41556-021-00746-2 (PMC8437802; doi:10.1038/s41556-021-00746-2)
Supplement: Source Data Fig. 7 — Statistical source data. [file 41556_2021_746_MOESM12_ESM.xlsx]

## Sheet: Figure 7a
9 dpp testis	Mov10l WT	Mov10l KO	WT SD	KO SD		datapoints	WT_9dpp_So802-M1_r1.SE	WT_9dpp_p_So802-M3_r2.SE	KO_9dpp_820-M10_half_r1.SE	KO_9dpp_So820-M10_r2.SE
all	14846.6	16159.8	563.271	951.316		LINE1_all	14448.3	15244.9	15487.1	16832.5
Lx5/6	1244.6	1346.65	50.084	206.102		LINE1_Lx6_Lx5	1280.02	1209.19	1200.91	1492.38
FLI	198.301	310.001	0.4063	68.7898		LINE1_FLIs	198.013	198.588	261.359	358.643
all	450.664	646.742	6.64078	108.111		IAP_all	455.36	445.968	570.296	723.188
IAPLTR3/4	323.988	475.732	2.35996	95.4899		IAPLTR3_4.LTRs_ints	325.656	322.319	408.21	543.253
FLI	291.065	430.679	3.107	91.5205		IAP_FLIs	293.262	288.868	365.964	495.394

## Sheet: Figure 7d 0 dpp
LTR group	RPM WT	RPM KO	KO/WT
MMERVKx	477.702	2743.19	5.74248
RodERV21	404.283	1216.31	3.00856
MYSERVx	2854.14	6718.11	2.35381
LTR5x ERV1	0.021	0.043	2.04762
IAP	672.825	1183.18	1.75853
MuERV4	35.756	60.349	1.6878
RLTRx	596.628	948.191	1.58925
RMERx ERVK	781.59	1212.3	1.55107
MMTV	3.733	5.403	1.44736
MERVK26	26.455	36.8	1.39104
ERVBx	273.056	354.879	1.29966
RLTR3x ERVK	3622.4	4702.52	1.29818
LTRISx	55.537	68.824	1.23925
RNERV	30.994	36.75	1.18571
MERVL	237.529	280.836	1.18232
RLTR1x ERVK	911.102	1074.18	1.17899
ERVL-x	161.319	187.883	1.16467
RLTR2x ERVL	101.737	118.367	1.16346
LTR4x ERVL	93.046	106.425	1.14379
MuRRS	34.11	38.957	1.1421
LTR3x ERV1	53.787	61.043	1.1349
MERx ERVL	468.992	528.393	1.12666
LTR8x Gypsy	40.209	45.154	1.12298
ORR1	7358.62	8260.5	1.12256
MT	4926.76	5509.16	1.11821
LTR8x ERVL	86.122	96.29	1.11807
MLTRx ERVK	398.286	442.958	1.11216
LTR6x ERV1	4.724	5.231	1.10732
ERV3	72.848	80.517	1.10527
RLTR2x ERVK	349.474	384.691	1.10077
RLTR4x ERVK	258.948	283.663	1.09544
LTR7x ERV1	65.006	70.959	1.09158
RLTR2x ERV1	73.527	80.243	1.09134
MT2	1605.24	1749.39	1.08979
MLT	3754.35	4089.82	1.08936
LTR9x NA	20.438	22.232	1.08778
LTR10x ERVL	28.143	30.61	1.08766
LTR10x NA	6.342	6.88	1.08483
RMERx ERVL	962.225	1043.44	1.08441
MamRepx	79.557	86.208	1.0836
LTR10x ERV1	4.321	4.656	1.07753
RMERx ERV1	255.005	273.597	1.07291
LTR5x ERVL	53	56.696	1.06974
Gypsy	69.026	73.825	1.06952
MERx ERV1	383.65	409.773	1.06809
RLTR3x ERV1	39.567	42.094	1.06387
LTR6x ERVL	29.753	31.636	1.06329
MLTRx ERV1	249.08	264.72	1.06279
LTR3x ERVL	135.269	141.626	1.047
LTR1x ERVL	238.283	249.279	1.04615
LTR1x ERVK	29.315	30.388	1.0366
EUTRx	22.221	22.99	1.03461
MERx	3.702	3.796	1.02539
HERVx	75.376	76.85	1.01956
LTR7x ERVL	20.932	21.169	1.01132
RLTRx ERVK	48.046	47.845	0.995817
RLTR5x ERVK	58.06	57.765	0.994919
RLTR1x ERV1	149.768	145.904	0.9742
MERV1	6.958	6.712	0.964645
RLTR4x ERV1	13.495	12.659	0.938051
BGLII	2.942	2.661	0.904487
MURVY	0.915	0.803	0.877596
ETn	53.058	46.127	0.869369
MMERGLN	54.974	45.509	0.827828
SRV	42.793	35.189	0.822307
LTR4x ERV1	0.582	0.431	0.74055
MuLV	3280.75	2274.95	0.693424
RLTRx ERV1	309.144	200.061	0.647145
VL30	883.279	471.764	0.534105

## Sheet: Figure 7d 9 dpp
LTR group	RPM KO	RPM WT	KO/WT
MYSERVx	3438.46	1048.52	3.27934
MMERVKx	431.282	218.3	1.97564
MuERV4	16.389	10.273	1.59535
MURVY	0.347	0.218	1.59174
IAP	646.742	450.664	1.43509
RodERV21	230.515	162.492	1.41862
RLTR3x K	1701.77	1233.93	1.37915
RNERV	22.561	17.023	1.32532
RLTRx ERV1	454.945	352.327	1.29126
RLTRx	1014.1	798.855	1.26944
ERV3	27.969	22.13	1.26385
MuLV	6785.37	5395.03	1.25771
MMERGLN	63.868	52.199	1.22355
LTR9x NA	9.748	8.025	1.2147
LTR10x NA	3.378	2.823	1.1966
SRV	81.437	69.066	1.17912
MERV1	8.323	7.218	1.15309
MERVK26	11.114	9.703	1.14542
HERVx	92.603	82.529	1.12207
RLTR1x ERVK	521.773	469.971	1.11022
LTR5x ERVL	23.062	21.158	1.08999
LTR8x Gypsy	16.345	15.005	1.0893
MERx ERV1	287.87	264.314	1.08912
ERVL-x	68.76	63.848	1.07693
RLTR1x ERV1	91.557	85.349	1.07274
RLTRx ERVK	52.198	48.841	1.06873
RMERx ERVK	452.098	424.995	1.06377
ERVBx	173.594	164.466	1.0555
LTR1x ERVL	125.257	118.877	1.05367
LTR7x ERV1	28.838	27.376	1.0534
RLTR2x ERV1	29.606	28.191	1.05019
LTR8x ERVL	41.903	39.964	1.04852
LTR1x ERVK	14.125	13.507	1.04575
LTR7x ERVL	10.017	9.584	1.04518
MuRRS	32.547	31.285	1.04034
LTR4x ERVL	57.142	54.997	1.039
LTR3x ERVL	75.472	72.987	1.03405
LTRISx	25.764	25.01	1.03015
LTR3x ERV1	23.976	23.318	1.02822
MLTRx ERVK	191.087	186.132	1.02662
RMERx ERV1	106.218	103.548	1.02579
LTR4x ERV1	0.284	0.277	1.02527
BGLII	0.957	0.935	1.02353
LTR6x ERVL	12.273	12.01	1.0219
RLTR5x ERVK	25.152	24.656	1.02012
MLT	1731.59	1697.77	1.01992
RLTR4x ERVK	151.524	148.781	1.01844
MLTRx ERV1	111.428	109.438	1.01818
RLTR2x ERVL	49.067	48.365	1.01451
ORR1	3712.13	3660.97	1.01397
MT	2362.36	2334.7	1.01185
Gypsy	38.71	38.275	1.01137
MT2	882.517	874.83	1.00879
RLTR3x ERV1	17.051	16.953	1.00578
RLTR2x ERVK	216.274	218.997	0.987566
MERVL	98.824	100.075	0.987499
RMERx ERVL	703.301	718.087	0.979409
MERx ERVL	222.335	227.721	0.976348
MamRepx	33.863	34.814	0.972683
LTR10x ERVL	13.758	14.146	0.972572
MERx	2.697	2.775	0.971892
LTR10x ERV1	1.665	1.719	0.968586
ETn	36.342	38.019	0.95589
LTR6x ERV1	2.189	2.301	0.951326
VL30	4166.43	4384.9	0.950179
EUTRx	9.724	10.267	0.947112
RLTR4x ERV1	5.753	6.271	0.917398
MMTV	2.034	2.472	0.822816
