# Supplementary material for: Formation of spermatogonia and fertile oocytes in golden hamsters requires piRNAs
Source: Nat Cell Biol. 2021 Sep 6;23(9):992–1001. doi: 10.1038/s41556-021-00746-2 (PMC8437802; doi:10.1038/s41556-021-00746-2)
Supplement: Source Data Extended Data Fig. 1 — Statistical source data. [file 41556_2021_746_MOESM13_ESM.xlsx]

## Sheet: Figure S1a-c
rpkm 9 dpp	rpm 9 dpp	width		rpkm 13 dpp	rpm 13 dpp	width		rpkm 21 dpp	rpm 21 dpp	width
254.276	675.865	67		205.351	391.191	47		3980.4	150562	75
190.022	533.421	66		192.856	193.336	33		2083.39	49488	75
178.834	404.807	60		145.673	192.856	32		924.232	46416.8	68
176.576	403.469	56		141.879	191.978	31		788.337	37573.8	63
169.052	345.008	55		141.556	161.619	29		786.725	28168.7	59
160.462	311.643	52		116.186	159.346	26		781.895	26104.6	58
155.754	299.549	49		102.633	148.547	25		708.796	20710	48
128.832	292.919	48		92.875	136.423	23		643.764	20313.5	48
99.805	275.396	47		88.78	132.708	22		632.395	17923.5	47
90.006	266.868	46		85.249	124.012	22		603.811	17525.4	42
89.54	248.879	44		83.731	119.804	22		597.358	12073.1	42
89.041	236.264	44		72.99	118.717	22		567.726	11795.2	40
88.78	235.237	44		68.654	115.839	22		565.335	10221.4	40
83.424	234.643	44		68.134	103.498	22		513.047	9973.4	34
83.036	220.705	43		61.498	101.104	22		497.368	9139.24	34
78.95	219.578	43		53.801	95.982	21		492.223	8665.1	31
78.321	217.377	42		52.526	95.871	21		491.213	8472.96	31
74.941	212.681	41		51.046	93.765	21		482.408	8037.74	30
74.643	208.931	40		48.897	93.024	21		471.481	7592.33	29
69.396	203.657	39		48.435	92.737	20		462.957	7407.12	28
68.222	201.844	38		46.594	91.625	20		461.275	7239.74	27
66.667	198.953	37		44.165	91.398	19		437.577	6447.31	26
65.377	198.54	37		43.871	89.085	19		433.303	6034.29	25
63.977	195.946	35		41.809	86.945	19		432.201	4430.01	25
63.054	194.886	35		41.481	84.152	19		421.796	4370.7	24
59.35	194.418	35		41.045	84.007	19		415.227	4166.61	24
57.968	180.634	34		40.147	81.986	19		413.705	4157.29	23
55.98	177.685	33		36.781	78.06	18		405.23	4050.1	23
55.334	177.092	33		35.666	77.081	18		402.705	4031.83	22
55.33	176.659	32		35.324	74.975	18		393.171	3622.87	22
53.465	169.211	32		33.808	71.425	18		387.982	3511.75	21
51.36	167.951	32		33.195	71.366	17		353.304	3398	21
51.008	167.431	31		32.765	70.306	17		348.393	2835.18	19
49.55	161.106	31		32.762	69.058	17		338.625	2755.02	18
48.485	161.001	31		32.706	66.736	17		335.526	2715.87	18
47.45	155.758	30		32.673	66.332	16		317.274	2637.08	17
46.046	155.602	30		31.841	66.067	16		299.109	2521.84	16
45.415	155.381	30		31.558	64.251	16		298.838	2501.75	15
45.326	154.098	30		31.448	64.169	16		297.606	2456.06	15
43.695	145.675	30		31.39	63.915	16		294.24	2296.62	15
42.773	144.495	29		30.671	63.501	16		293.06	2090.36	15
41.369	143.297	29		29.763	62.78	16		284.889	2074.18	15
41.25	141.783	29		29.45	61.726	15		276.19	2052.19	14
40.756	138.793	29		28.577	59.636	15		265.715	2031.75	13
40.669	137.435	29		28.316	59.556	15		260.026	1965.86	13
40.411	136.444	29		27.52	59.526	15		258.377	1845.1	13
40.257	134.477	28		27.404	59.161	15		258.23	1770.92	12
39.703	133.335	28		26.434	58.762	15		254.987	1736.32	12
38.711	132.521	28		25.263	58.577	15		253.477	1725.61	12
38.241	131.615	28		23.808	58.143	15		253.021	1659.6	12
38.175	131.443	28		23.745	58.14	15		252.065	1610.26	11
38.033	131.442	28		23.668	57.399	15		244.961	1497.44	11
37.093	131.343	28		23.557	56.186	15		236.404	1445.04	11
36.553	125.538	28		23.541	55.78	15		232.193	1413.22	11
35.902	125.26	28		23.537	55.726	15		230.465	1217.95	11
34.624	123.462	27		23.465	55.041	15		222.12	1158.31	11
34.242	123.416	27		23.214	54.061	15		218.71	1135.45	11
33.806	122.821	27		23.121	52.781	14		217.702	1131.2	10
33.685	122.066	27		22.659	50.908	14		214.541	1085.39	10
33.046	121.419	27		22.543	48.448	14		192.862	1072.7	10
32.882	121.067	27		22.143	48.435	14		192.546	1018.16	10
32.743	120.465	27		22.079	48.393	14		191.665	955.619	10
32.301	119.971	27		22.022	48.168	14		190.798	896.513	10
32.276	115.187	26		21.804	48.135	14		183.668	881.526	10
31.95	114.267	26		21.791	47.818	14		176.949	875.746	10
31.69	113.818	26		21.482	47.059	14		168.738	874.84	10
31.061	113.801	26		20.906	45.939	14		165.96	794.556	10
30.692	112.344	26		20.67	45.842	14		164.091	769.956	10
30.46	111.065	26		20.609	45.453	14		163.824	750.928	9
30.361	110.615	25		20.362	45.049	14		161.833	748.111	9
29.969	106.321	25		19.548	44.36	14		160.515	694.295	9
29.475	105.787	25		19.46	44.158	13		158.364	657.698	9
28.726	103.98	25		19.307	44.048	13		149.226	621.592	9
28.122	103.718	25		19.028	43.581	13		146.387	604.739	9
27.645	101.391	24		18.733	43.029	13		141.777	603.23	9
27.528	98.961	24		18.558	42.635	13		141.491	598.218	9
27.343	98.895	24		18.551	42.41	13		138.859	567.237	9
26.704	98.406	24		18.325	42.373	13		126.909	506.15	9
26.08	97.612	24		18.299	42.372	13		123.377	496.042	8
26.08	97.443	24		18.012	42.265	13		117.373	491.471	8
25.844	96.713	24		18	42.165	13		116.26	473.349	8
25.737	96.235	24		17.925	41.607	13		111.727	471.481	8
25.733	95.503	24		17.585	41.593	13		104.283	459.791	8
25.383	94.912	24		17.484	41.513	13		103.121	423.012	8
24.909	94.844	24		17.205	41.355	13		100.812	386.285	8
24.659	93.744	24		16.961	41.281	13		100.621	379.087	8
24.612	92.338	24		16.936	41.275	13		98.908	369.431	8
24.246	90.496	23		16.776	41.218	13		97.937	330.535	8
23.789	90.213	23		16.759	40.445	13		96.336	302.437	7
23.648	89.678	23		16.748	39.704	13		95.848	298.457	7
23.592	89.247	23		16.696	39.623	12		93.748	296.724	7
23.5	88.67	23		16.593	38.731	12		93.068	296.329	7
23.311	88.275	23		16.441	38.125	12		92.867	289.105	7
23.229	87.211	23		16.388	38.056	12		92.426	285.77	7
22.371	86.429	23		16.321	37.867	12		92.358	283.554	7
22.007	84.341	22		16.312	37.75	12		91.963	282.331	7
21.904	82.814	22		16.273	37.529	12		90.61	276.457	7
21.783	82.628	22		16.19	37.514	12		87.047	270.163	7
21.591	82.026	22		15.849	37.333	12		76.168	268.06	7
21.503	80.725	22		15.741	36.99	12		71.815	265.26	7
21.38	79.99	22		15.686	36.408	12		71.41	250.88	7
21.298	79.385	22		15.618	36.033	12		70.355	248.866	7
21.256	78.322	22		15.532	35.794	12		69.114	241.98	7
21.145	77.395	21		15.38	35.66	12		69.024	241.619	7
21.124	77.112	21		15.334	35.579	12		68.437	240.457	7
21.025	76.969	21		15.281	35.546	12		67.899	238.432	6
20.929	76.937	21		15.183	35.172	12		67.887	230.664	6
20.548	76.686	21		15.162	34.86	12		66.848	230.373	6
20.391	75.841	21		15.057	34.429	12		66.107	227.142	6
20.321	75.708	21		14.938	34.21	12		63.707	222.12	6
20.186	74.849	21		14.92	33.981	11		62.182	217.984	6
20.138	74.726	21		14.638	33.3	11		60.674	200.519	6
20.137	74.574	21		14.587	33.007	11		59.372	200.21	6
19.975	74.564	21		14.532	32.894	11		58.221	195.559	6
19.959	72.886	21		14.451	32.438	11		56.43	190.243	6
19.956	72.261	21		14.422	32.427	11		55.718	187.495	6
19.874	72.228	21		14.108	32.307	11		53.186	184.552	6
19.651	72.177	21		14.074	32.22	11		52.969	178.42	6
19.526	72.078	21		13.976	31.98	11		52.782	178.2	6
19.486	71.85	21		13.962	31.95	11		51.888	178.117	6
19.402	70.756	21		13.809	31.682	11		48.487	177.802	6
19.062	69.205	21		13.554	31.558	11		48.213	175.426	6
19.058	69.095	21		13.55	31.534	11		47.99	175.414	6
19.04	68.72	20		13.323	31.18	11		45.974	169.824	6
18.852	68.695	20		13.26	31.172	11		45.369	164.091	6
18.824	68.615	20		12.944	30.825	11		44.834	162.288	6
18.54	68.401	20		12.847	30.797	11		44.44	151.754	6
18.394	67.991	20		12.796	30.668	11		44.117	148.957	6
18.217	67.947	20		12.66	30.562	11		43.616	145.115	6
18.112	67.518	20		12.638	30.047	11		43.469	144.195	6
18.056	67.363	20		12.588	29.996	11		43.374	134.343	5
18.044	66.884	20		12.547	29.568	11		43.309	132.131	5
17.958	65.915	20		12.533	29.39	11		42.673	131.055	5
17.926	65.763	20		12.517	29.312	11		42.075	127.556	5
17.855	65.743	20		12.504	29.187	11		41.553	122.318	5
17.837	65.67	20		12.475	28.853	11		41.215	119.23	5
17.81	65.636	20		12.371	28.847	11		40.63	113.4	5
17.805	65.019	20		12.359	28.844	11		39.912	112.112	5
17.757	64.12	20		12.347	28.586	11		39.904	111.395	5
17.708	63.381	20		12.339	28.581	11		38.622	111.377	5
17.703	63.054	19.507		12.294	28.446	11		37.235	109.411	5
17.288	62.678	19		12.221	28.412	11		37.209	108.63	5
17.227	62.487	19		12.12	28.316	11		37.053	105.565	5
17.21	61.529	19		12.114	28.126	11		36.581	103.456	5
17.187	61.509	19		12.088	28.035	11		36.138	97.937	5
17.039	61.138	19		12.073	28.03	11		35.826	96.64	5
16.998	60.968	19		12.068	27.95	11		35.082	96.532	5
16.986	60.822	19		12.064	27.793	10		34.203	95.848	5
16.914	60.757	19		11.965	27.772	10		33.437	94.895	5
16.864	60.535	19		11.945	27.728	10		32.974	94.866	5
16.832	60.499	19		11.931	27.725	10		32.969	93.252	5
16.825	60.337	19		11.921	27.647	10		32.925	93.068	5
16.757	60.044	19		11.861	27.582	10		32.753	92.258	5
16.597	59.892	19		11.855	27.526	10		32.337	91.963	5
16.52	59.844	18		11.824	27.436	10		32.245	85.602	5
16.442	59.809	18		11.77	27.418	10		32.193	82.918	5
16.363	59.719	18		11.74	27.404	10		31.964	81.619	5
16.205	58.95	18		11.718	27.228	10		31.908	81.284	5
16.16	58.833	18		11.712	27.108	10		31.519	73.233	5
16.149	58.804	18		11.676	27.031	10		31.447	71.652	5
16.097	58.484	18		11.628	26.997	10		31.358	69.876	5
16.021	58.391	18		11.627	26.813	10		30.979	69.77	5
15.987	58.375	18		11.479	26.762	10		30.911	69.345	5
15.975	58.328	18		11.454	26.742	10		30.529	69.125	5
15.904	58.173	18		11.415	26.728	10		30.351	66.464	5
15.887	58.117	18		11.362	26.656	10		30.24	65.507	5
15.807	58.084	18		11.327	26.548	10		30.183	64.747	5
15.771	57.751	18		11.296	26.345	10		30.057	64.521	5
15.726	57.546	18		11.289	26.018	10		29.659	64.423	5
15.7	57.035	18		11.282	26.004	10		29.603	62.182	5
15.632	56.997	18		11.021	25.921	10		29.238	61.593	5
15.585	56.218	18		10.992	25.85	10		28.878	61.386	5
15.393	55.438	18		10.962	25.777	10		28.776	60.8	5
15.35	55.054	18		10.824	25.604	10		28.596	57.842	5
15.341	54.879	18		10.806	25.536	10		28.534	57.583	5
15.31	54.805	18		10.735	25.482	10		28.142	56.734	4.495
15.306	54.307	18		10.662	25.365	9		27.679	56.404	4.169
15.258	54.303	18		10.583	25.188	9		27.652	56.076	4
15.232	54.286	18		10.55	25.103	9		27.652	55.92	4
15.227	53.834	18		10.532	24.934	9		27.465	55.4	4
15.226	53.408	18		10.52	24.839	9		27.305	54.548	4
15.187	53.054	18		10.482	24.403	9		26.618	53.898	4
15.023	52.165	17.4		10.447	24.348	9		26.305	53.826	4
15	52.048	17		10.431	24.302	9		26.245	53.602	4
14.949	51.753	17		10.427	24.3	9		25.965	52.805	4
14.917	51.516	17		10.369	24.291	9		25.957	52.227	4
14.903	51.307	17		10.348	24.253	9		25.627	51.439	4
14.868	51.234	17		10.341	24.229	9		25.437	50.579	4
14.865	51.15	17		10.334	24.216	9		25.437	49.488	4
14.83	51.076	17		10.295	24.132	9		25.253	48.487	4
14.808	51.071	17		10.288	23.94	9		25.082	48.457	4
14.791	51.005	17		10.223	23.914	9		25.08	45.974	4
14.652	50.647	17		10.124	23.822	9		25.077	45.285	4
14.576	50.606	17		10.103	23.711	9		25.077	44.929	4
14.54	50.295	17		10.102	23.681	9		24.983	44.846	4
14.532	50.09	17		10.051	23.66	9		24.733	44.117	4
14.485	49.616	17		10.04	23.611	9		24.173	43.266	4
14.456	49.459	17		10.036	23.605	9		24.136	42.675	4
14.445	49.423	17		10.023	23.541	9		24.122	42.673	4
14.365	49.284	17		9.939	23.468	9		23.704	42.65	4
14.252	48.724	17		9.926	23.465	9		23.692	42.525	4
14.247	48.462	17		9.854	23.303	9		23.575	42.457	4
14.203	48.249	17		9.813	23.254	9		23.042	41.553	4
14.05	47.941	17		9.634	23.185	9		22.95	40.842	4
13.931	47.926	17		9.633	23.087	9		22.83	40.836	4
13.921	47.665	17		9.601	23.037	9		22.298	40.826	4
13.778	47.527	17		9.555	23.033	9		22.19	40.63	4
13.769	47.344	17		9.546	22.989	9		22.108	39.904	4
13.73	47.33	16		9.538	22.987	9		22.022	39.843	4
13.671	47.078	16		9.412	22.907	9		22.012	38.622	4
13.654	46.935	16		9.409	22.733	9		21.884	38.489	4
13.649	46.841	16		9.366	22.694	9		21.582	38.258	4
13.636	46.824	16		9.227	22.687	9		21.536	37.964	4
13.598	46.705	16		9.211	22.622	9		21.465	37.694	4
13.498	46.678	16		9.196	22.618	9		21.463	37.656	4
13.454	46.526	16		9.172	22.543	9		21.262	37.235	4
13.453	46.457	16		9.033	22.492	9		21.246	37.209	4
13.424	46.2	16		8.999	22.481	9		21.111	37.053	4
13.422	45.758	16		8.998	22.211	9		21.088	36.693	4
13.363	45.415	16		8.961	22.145	9		21.004	36.678	4
13.335	44.855	16		8.931	22.144	9		20.821	36.581	4
13.304	44.612	16		8.923	22.143	9		20.82	36.354	4
13.257	44.433	16		8.918	22.092	9		20.723	35.81	4
13.24	44.234	16		8.879	22.016	9		20.531	35.796	4
13.217	44.205	16		8.839	21.747	9		20.245	35.674	4
13.149	44.132	16		8.831	21.639	9		20.178	35.082	4
13.149	44.026	16		8.812	21.591	8.98		20.15	35.05	4
13.144	43.863	16		8.73	21.47	8.944		19.922	34.088	4
13.124	43.695	16		8.681	21.467	8.844		19.881	33.944	4
13.115	43.56	16		8.648	21.436	8.511		19.731	33.437	4
13.106	43.326	16		8.632	21.301	8		19.447	32.974	4
13.089	43.183	16		8.631	21.191	8		19.414	32.969	4
13.089	43.159	16		8.602	21.167	8		19.322	32.48	4
13.08	43.05	16		8.552	21.133	8		19.27	32.44	4
13.06	43.016	16		8.536	21.098	8		19.267	32.337	4
13	43.006	16		8.533	21.067	8		19.253	31.908	4
12.975	42.81	16		8.512	21.016	8		19.126	31.753	4
12.907	42.613	16		8.491	20.899	8		19.084	31.518	4
12.885	42.441	16		8.456	20.898	8		18.869	31.447	4
12.801	42.294	16		8.432	20.869	8		18.868	31.358	4
12.78	42.267	15.448		8.421	20.815	8		18.721	31.095	4
12.752	42.222	15		8.391	20.745	8		18.642	30.979	3
12.749	42.215	15		8.376	20.575	8		18.64	30.911	3
12.724	42.085	15		8.345	20.514	8		18.452	30.529	3
12.705	42.001	15		8.344	20.492	8		18.349	30.183	3
12.692	41.688	15		8.271	20.39	8		18.187	29.8	3
12.586	41.084	15		8.252	20.324	8		18.147	29.656	3
12.554	41.078	15		8.224	20.275	8		18.01	29.049	3
12.515	40.982	15		8.106	20.194	8		17.968	28.969	3
12.514	40.94	15		8.1	20.132	8		17.905	28.776	3
12.508	40.622	15		8.086	20.065	8		17.804	28.74	3
12.508	40.613	15		8.068	20.055	8		17.76	28.627	3
12.498	40.59	15		8.067	19.974	8		17.696	28.534	3
12.497	40.37	15		8.062	19.953	8		17.671	28.466	3
12.481	40.291	15		8.021	19.918	8		17.631	27.791	3
12.476	40.234	15		7.981	19.912	8		17.602	27.7	3
12.455	40.204	15		7.969	19.886	8		17.549	27.679	3
12.425	40.19	15		7.969	19.852	8		17.409	27.674	3
12.346	40.124	15		7.969	19.831	8		17.034	27.652	3
12.333	40.085	15		7.965	19.615	8		16.949	27.652	3
12.326	39.946	15		7.921	19.548	8		16.936	27.448	3
12.324	39.88	15		7.92	19.379	8		16.806	27.305	3
12.288	39.789	15		7.909	19.314	8		16.742	26.482	3
12.22	39.741	15		7.898	19.268	8		16.71	26.311	3
12.204	39.528	15		7.878	19.171	8		16.707	26.05	3
12.138	39.444	15		7.866	19.103	8		16.678	25.805	3
12.072	39.42	15		7.857	19.095	8		16.588	25.757	3
12.007	39.367	15		7.844	19.076	8		16.584	25.605	3
11.972	39.042	15		7.84	19.073	8		16.542	25.603	3
11.911	39.024	15		7.816	19.06	8		16.22	25.553	3
11.91	38.407	15		7.773	19.055	8		16.108	25.437	3
11.858	38.308	15		7.634	19.045	8		16.107	25.374	3
11.798	38.116	15		7.581	19.042	8		16.106	25.198	3
11.779	38.058	15		7.572	19.014	8		16.064	25.082	3
11.775	38.02	14.98		7.568	18.872	8		16.063	25.077	3
11.69	37.954	14		7.544	18.807	8		15.974	25.077	3
11.625	37.892	14		7.529	18.807	8		15.967	24.983	3
11.606	37.864	14		7.506	18.805	8		15.914	24.835	3
11.577	37.821	14		7.496	18.789	8		15.834	24.775	3
11.556	37.778	14		7.491	18.775	8		15.799	24.733	3
11.545	37.491	14		7.489	18.589	8		15.76	24.506	3
11.515	37.456	14		7.476	18.571	8		15.743	24.321	3
11.513	37.333	14		7.472	18.53	7.794		15.703	24.27	3
11.491	37.285	14		7.426	18.436	7		15.701	24.173	3
11.48	37.203	14		7.406	18.402	7		15.62	23.692	3
11.472	37.101	14		7.4	18.394	7		15.57	23.575	3
11.466	36.905	14		7.39	18.363	7		15.547	23.308	3
11.418	36.816	14		7.384	18.325	7		15.13	23.262	3
11.416	36.808	14		7.373	18.302	7		14.895	23.135	3
11.41	36.804	14		7.371	18.299	7		14.855	22.95	3
11.377	36.634	14		7.347	18.261	7		14.751	22.669	3
11.375	36.598	14		7.297	18.166	7		14.484	22.484	3
11.296	36.278	14		7.274	18.166	7		14.359	22.31	3
11.275	36.231	14		7.263	18.068	7		14.34	22.19	3
11.234	36.154	14		7.239	18.012	7		14.306	22.16	3
11.21	36.135	14		7.237	17.998	7		14.29	22.024	3
11.206	36.064	14		7.196	17.996	7		14.267	21.867	3
11.2	35.887	14		7.191	17.911	7		14.247	21.517	3
11.192	35.841	14		7.162	17.88	7		14.102	21.465	3
11.136	35.755	14		7.128	17.875	7		14.09	21.463	3
11.129	35.675	14		7.122	17.844	7		14.044	21.344	3
11.125	35.647	14		7.115	17.757	7		13.988	21.313	3
11.111	35.644	14		7.112	17.662	7		13.975	21.293	3
11.095	35.616	14		7.111	17.649	7		13.84	21.193	3
10.912	35.599	14		7.07	17.608	7		13.8	21.111	3
10.866	35.573	14		7.058	17.46	7		13.708	21.088	3
10.756	35.394	14		7.056	17.419	7		13.614	20.914	3
10.739	35.24	14		7.027	17.39	7		13.612	20.89	3
10.645	35.166	14		7.01	17.382	7		13.591	20.821	3
10.574	35.072	14		6.972	17.328	7		13.446	20.41	3
10.572	35.045	14		6.961	17.324	7		13.445	20.34	3
10.48	34.921	14		6.935	17.296	7		13.155	20.245	3
10.428	34.869	14		6.929	17.264	7		13.08	20.194	3
10.388	34.586	14		6.893	17.262	7		12.941	20.088	3
10.377	34.571	14		6.852	17.257	7		12.9	19.903	3
10.335	34.532	14		6.819	17.159	7		12.878	19.881	3
10.331	34.504	14		6.804	17.156	7		12.863	19.811	3
10.328	34.168	14		6.801	17.156	7		12.861	19.734	3
10.327	34.118	14		6.779	17.135	7		12.817	19.731	3
10.297	34.085	14		6.775	17.073	7		12.751	19.701	3
10.28	34.031	14		6.768	17.071	7		12.599	19.689	3
10.166	33.828	14		6.754	17.055	7		12.565	19.636	3
10.16	33.806	14		6.714	17.045	7		12.552	19.576	3
10.158	33.799	14		6.684	16.986	7		12.536	19.535	3
10.141	33.747	14		6.668	16.982	7		12.49	19.447	3
10.126	33.722	14		6.633	16.982	7		12.489	19.281	3
10.097	33.464	13.565		6.629	16.944	7		12.47	19.269	3
10.074	33.417	13.36		6.611	16.913	7		12.401	19.267	3
9.987	33.411	13		6.606	16.906	7		12.272	19.253	3
9.91	33.263	13		6.598	16.902	7		11.881	19.21	3
9.886	33.212	13		6.586	16.853	7		11.798	19.169	3
9.875	33.202	13		6.572	16.754	7		11.763	19.084	3
9.847	32.958	13		6.539	16.751	7		11.757	18.985	3
9.816	32.956	13		6.53	16.748	7		11.696	18.649	3
9.809	32.934	13		6.505	16.719	7		11.683	18.621	3
9.807	32.906	13		6.5	16.714	7		11.631	18.564	3
9.775	32.883	13		6.456	16.696	7		11.567	18.429	3
9.76	32.88	13		6.433	16.694	7		11.366	18.349	3
9.737	32.69	13		6.427	16.65	7		11.297	18.332	3
9.713	32.667	13		6.415	16.614	7		11.267	18.187	3
9.696	32.632	13		6.415	16.467	7		11.242	18.16	3
9.685	32.534	13		6.414	16.446	7		11.211	18.016	3
9.67	32.474	13		6.414	16.434	7		11.147	18.01	3
9.655	32.458	13		6.396	16.401	7		11.102	17.966	3
9.655	32.429	13		6.363	16.388	7		11.092	17.882	3
9.633	32.41	13		6.353	16.364	7		11.089	17.804	3
9.55	32.384	13		6.351	16.347	7		11.081	17.781	3
9.534	32.342	13		6.347	16.315	7		11.034	17.76	3
9.529	32.33	13		6.317	16.308	7		11.028	17.72	3
9.505	32.321	13		6.304	16.273	7		11.022	17.631	3
9.497	32.265	13		6.29	16.213	7		10.996	17.549	3
9.493	32.124	13		6.288	16.145	7		10.993	17.511	3
9.491	31.957	13		6.28	16.137	7		10.99	17.332	3
9.487	31.932	13		6.278	16.111	7		10.913	17.034	3
9.468	31.896	13		6.269	16.077	7		10.909	16.949	3
9.466	31.852	13		6.252	16.076	7		10.904	16.936	3
9.459	31.811	13		6.251	16.017	7		10.765	16.71	3
9.45	31.707	13		6.203	16.009	7		10.754	16.707	3
9.45	31.549	13		6.202	16.008	7		10.732	16.699	3
9.395	31.543	13		6.176	15.993	7		10.72	16.678	3
9.33	31.477	13		6.168	15.961	7		10.702	16.623	3
9.328	31.335	13		6.137	15.895	7		10.662	16.608	3
9.286	31.311	13		6.123	15.892	7		10.553	16.588	3
9.264	31.224	13		6.112	15.841	7		10.483	16.542	3
9.246	31.215	13		6.094	15.791	7		10.445	16.469	3
9.212	31.209	13		6.092	15.705	7		10.429	16.412	3
9.205	31.206	13		6.091	15.663	7		10.346	16.368	3
9.181	31.17	13		6.08	15.66	7		10.338	16.31	3
9.181	31.157	13		6.042	15.638	7		10.299	16.243	2.798
9.149	31.108	13		6.038	15.615	7		10.284	16.194	2
9.146	30.994	13		5.955	15.546	6.118		10.227	16.108	2
9.138	30.982	13		5.944	15.504	6		10.217	16.095	2
9.128	30.911	13		5.943	15.453	6		10.209	15.967	2
9.123	30.901	13		5.938	15.388	6		10.205	15.91	2
9.102	30.785	13		5.938	15.355	6		10.172	15.834	2
9.084	30.784	13		5.932	15.353	6		10.168	15.826	2
9.079	30.765	13		5.932	15.288	6		10.076	15.802	2
9.043	30.694	12.944		5.9	15.281	6		10.059	15.799	2
9.023	30.688	12.602		5.89	15.258	6		10.057	15.76	2
9.004	30.574	12		5.859	15.242	6		10.044	15.743	2
8.991	30.531	12		5.85	15.2	6		9.991	15.703	2
8.981	30.504	12		5.819	15.2	6		9.99	15.701	2
8.972	30.49	12		5.811	15.168	6		9.985	15.695	2
8.967	30.435	12		5.804	15.145	6		9.973	15.592	2
8.93	30.414	12		5.797	15.14	6		9.943	15.533	2
8.917	30.373	12		5.793	15.135	6		9.906	15.459	2
8.902	30.229	12		5.771	15.052	6		9.851	15.37	2
8.855	29.998	12		5.729	15.032	6		9.834	15.238	2
8.825	29.847	12		5.72	15.026	6		9.8	15.199	2
8.825	29.846	12		5.708	14.915	6		9.793	15.143	2
8.815	29.794	12		5.704	14.838	6		9.783	15.021	2
8.801	29.788	12		5.664	14.801	6		9.777	15.016	2
8.799	29.781	12		5.66	14.779	6		9.73	15.013	2
8.797	29.704	12		5.652	14.735	6		9.691	15.011	2
8.79	29.66	12		5.638	14.729	6		9.683	14.895	2
8.733	29.637	12		5.626	14.717	6		9.645	14.893	2
8.709	29.626	12		5.622	14.661	6		9.628	14.814	2
8.699	29.616	12		5.616	14.627	6		9.627	14.778	2
8.697	29.601	12		5.59	14.611	6		9.622	14.328	2
8.696	29.574	12		5.541	14.591	6		9.603	14.315	2
8.668	29.553	12		5.527	14.56	6		9.531	14.306	2
8.668	29.537	12		5.527	14.56	6		9.52	14.29	2
8.658	29.513	12		5.523	14.547	6		9.52	14.247	2
8.636	29.474	12		5.506	14.532	6		9.517	14.225	2
8.623	29.451	12		5.496	14.472	6		9.514	14.204	2
8.622	29.435	12		5.495	14.426	6		9.502	14.164	2
8.598	29.372	12		5.495	14.409	6		9.495	14.103	2
8.595	29.237	12		5.484	14.375	6		9.491	14.09	2
8.576	29.114	12		5.479	14.358	6		9.463	14.09	2
8.559	29.06	12		5.479	14.358	6		9.453	14.044	2
8.532	28.93	12		5.479	14.342	6		9.427	13.986	2
8.529	28.916	12		5.478	14.291	6		9.396	13.975	2
8.524	28.801	12		5.46	14.29	6		9.389	13.932	2
8.506	28.792	12		5.442	14.26	6		9.346	13.84	2
8.499	28.787	12		5.438	14.223	6		9.343	13.777	2
8.486	28.7	12		5.432	14.222	6		9.337	13.744	2
8.482	28.695	12		5.427	14.208	6		9.299	13.708	2
8.445	28.644	12		5.426	14.206	6		9.282	13.701	2
8.44	28.613	12		5.404	14.202	6		9.28	13.612	2
8.434	28.588	12		5.399	14.19	6		9.25	13.497	2
8.433	28.526	12		5.394	14.189	6		9.241	13.446	2
8.43	28.435	12		5.393	14.184	6		9.235	13.436	2
8.422	28.329	12		5.393	14.167	6		9.229	13.345	2
8.386	28.276	12		5.384	14.137	6		9.22	13.245	2
8.381	28.273	12		5.379	14.134	6		9.209	13.233	2
8.376	28.215	12		5.376	14.067	6		9.188	13.08	2
8.371	28.158	12		5.363	14.054	6		9.187	13.014	2
8.361	28.076	12		5.362	14.046	6		9.166	13.013	2
8.355	28.063	12		5.353	13.976	6		9.115	12.941	2
8.347	28.039	12		5.352	13.96	6		9.115	12.878	2
8.317	27.993	12		5.344	13.932	6		9.068	12.863	2
8.316	27.95	12		5.332	13.923	6		9.065	12.817	2
8.301	27.903	12		5.325	13.912	6		9.001	12.751	2
8.293	27.895	12		5.325	13.871	6		8.999	12.736	2
8.284	27.881	12		5.32	13.842	6		8.995	12.724	2
8.279	27.872	12		5.302	13.819	6		8.941	12.703	2
8.278	27.826	12		5.285	13.818	6		8.855	12.692	2
8.276	27.803	12		5.28	13.809	6		8.786	12.657	2
8.265	27.786	12		5.262	13.782	6		8.755	12.589	2
8.264	27.696	12		5.243	13.616	6		8.735	12.536	2
8.263	27.692	12		5.233	13.582	6		8.675	12.505	2
8.23	27.537	12		5.223	13.566	6		8.668	12.489	2
8.219	27.49	12		5.209	13.565	6		8.659	12.434	2
8.19	27.481	12		5.166	13.562	6		8.614	12.331	2
8.182	27.48	12		5.156	13.532	6		8.582	12.303	2
8.175	27.453	12		5.153	13.511	6		8.579	12.299	2
8.168	27.155	12		5.153	13.508	6		8.563	12.298	2
8.16	26.952	12		5.151	13.494	6		8.56	12.226	2
8.157	26.936	12		5.142	13.448	6		8.542	12.223	2
8.15	26.864	12		5.139	13.37	6		8.522	12.099	2
8.149	26.844	11.693		5.111	13.357	6		8.518	12.048	2
8.116	26.816	11		5.109	13.334	6		8.458	11.98	2
8.113	26.808	11		5.102	13.293	6		8.452	11.915	2
8.099	26.8	11		5.089	13.246	6		8.449	11.892	2
8.073	26.788	11		5.089	13.246	6		8.429	11.881	2
8.067	26.733	11		5.084	13.231	6		8.423	11.878	2
8.064	26.707	11		5.072	13.212	6		8.404	11.826	2
8.046	26.669	11		5.066	13.156	6		8.403	11.816	2
8.021	26.636	11		5.064	13.147	6		8.39	11.803	2
8.01	26.591	11		5.055	13.141	6		8.27	11.763	2
7.988	26.59	11		5.05	13.095	6		8.184	11.748	2
7.983	26.491	11		5.031	13.027	6		8.16	11.733	2
7.979	26.402	11		5.022	12.988	6		8.134	11.713	2
7.946	26.329	11		5.019	12.93	6		8.111	11.696	2
7.946	26.257	11		5.013	12.909	6		8.09	11.514	2
7.931	26.212	11		5.013	12.889	6		8.041	11.494	2
7.91	26.158	11		5.007	12.828	6		8.011	11.453	2
7.898	26.108	11		4.998	12.827	6		8.004	11.434	2
7.895	26.078	11		4.978	12.809	6		7.987	11.366	2
7.877	26.068	11		4.967	12.803	6		7.956	11.356	2
7.852	25.885	11		4.945	12.78	6		7.902	11.32	2
7.846	25.872	11		4.943	12.779	6		7.817	11.275	2
7.842	25.834	11		4.943	12.77	6		7.793	11.263	2
7.835	25.797	11		4.938	12.758	6		7.779	11.211	2
7.81	25.796	11		4.937	12.757	6		7.761	11.182	2
7.795	25.794	11		4.926	12.656	6		7.76	11.165	2
7.795	25.645	11		4.923	12.644	6		7.735	11.161	2
7.79	25.623	11		4.922	12.639	6		7.708	11.102	2
7.778	25.619	11		4.913	12.547	6		7.645	11.102	2
7.773	25.464	11		4.89	12.504	6		7.628	11.092	2
7.766	25.444	11		4.876	12.503	6		7.548	11.089	2
7.764	25.4	11		4.859	12.502	6		7.541	11.089	2
7.76	25.361	11		4.845	12.473	6		7.51	11.086	2
7.757	25.175	11		4.837	12.453	6		7.488	11.081	2
7.749	25.124	11		4.83	12.387	6		7.462	11.034	2
7.745	24.994	11		4.819	12.337	6		7.462	11.032	2
7.725	24.882	11		4.815	12.317	6		7.45	11.028	2
7.679	24.856	11		4.809	12.303	6		7.42	11.027	2
7.677	24.851	11		4.809	12.288	6		7.409	11.017	2
7.645	24.813	11		4.804	12.272	6		7.407	10.993	2
7.632	24.778	11		4.799	12.235	6		7.379	10.978	2
7.618	24.658	11		4.786	12.234	6		7.348	10.936	2
7.611	24.627	11		4.786	12.201	6		7.34	10.934	2
7.605	24.616	11		4.773	12.189	6		7.335	10.913	2
7.602	24.46	11		4.77	12.166	5.951		7.304	10.907	2
7.578	24.432	11		4.763	12.134	5.675		7.303	10.904	2
7.567	24.405	11		4.757	12.127	5.67		7.301	10.859	2
7.537	24.397	11		4.754	12.099	5.5		7.289	10.842	2
7.529	24.387	11		4.752	12.076	5.277		7.288	10.811	2
7.508	24.352	11		4.75	12.073	5.137		7.283	10.732	2
7.484	24.341	11		4.739	12.064	5.126		7.263	10.702	2
7.475	24.283	11		4.732	12.033	5		7.258	10.689	2
7.461	24.234	11		4.73	11.967	5		7.226	10.687	2
7.458	24.156	11		4.722	11.965	5		7.216	10.624	2
7.449	24.144	11		4.721	11.932	5		7.172	10.622	2
7.441	24.144	11		4.719	11.931	5		7.157	10.553	2
7.417	24.072	11		4.718	11.909	5		7.135	10.538	2
7.38	23.894	11		4.702	11.894	5		7.09	10.501	2
7.374	23.812	11		4.702	11.888	5		7.082	10.483	2
7.343	23.775	11		4.694	11.865	5		7.079	10.429	2
7.339	23.739	11		4.693	11.864	5		7.076	10.416	2
7.304	23.676	11		4.692	11.844	5		7.056	10.403	2
7.296	23.664	11		4.685	11.77	5		7.051	10.299	2
7.281	23.651	11		4.659	11.763	5		6.987	10.291	2
7.28	23.623	11		4.651	11.762	5		6.982	10.284	2
7.28	23.593	11		4.632	11.745	5		6.975	10.247	2
7.257	23.555	11		4.622	11.73	5		6.966	10.205	2
7.255	23.46	11		4.617	11.729	5		6.963	10.168	2
7.251	23.37	11		4.613	11.695	5		6.957	10.076	2
7.25	23.349	11		4.608	11.628	5		6.932	10.059	2
7.234	23.334	11		4.607	11.589	5		6.924	10.057	2
7.23	23.238	11		4.594	11.585	5		6.899	9.991	2
7.229	23.205	11		4.592	11.578	5		6.877	9.985	2
7.229	23.2	11		4.581	11.572	5		6.847	9.979	2
7.21	23.162	11		4.578	11.559	5		6.843	9.943	2
7.186	23.122	11		4.576	11.538	5		6.837	9.898	2
7.179	23.064	11		4.574	11.527	5		6.836	9.895	2
7.172	23.013	11		4.573	11.524	5		6.816	9.886	2
7.168	22.976	11		4.57	11.495	5		6.815	9.88	2
7.156	22.958	11		4.567	11.492	5		6.783	9.851	2
7.156	22.856	11		4.567	11.477	5		6.775	9.834	2
7.151	22.834	11		4.565	11.459	5		6.76	9.812	2
7.147	22.785	11		4.564	11.459	5		6.756	9.8	2
7.1	22.755	11		4.553	11.456	5		6.748	9.793	2
7.095	22.689	10.785		4.544	11.447	5		6.745	9.783	2
7.085	22.556	10.511		4.536	11.414	5		6.739	9.73	2
7.083	22.523	10		4.531	11.399	5		6.724	9.707	2
7.066	22.498	10		4.531	11.365	5		6.702	9.648	2
7.065	22.462	10		4.505	11.359	5		6.668	9.645	2
7.062	22.354	10		4.5	11.346	5		6.646	9.632	2
7.057	22.32	10		4.499	11.341	5		6.631	9.628	2
7.004	22.278	10		4.489	11.326	5		6.628	9.627	2
6.996	22.246	10		4.478	11.3	5		6.592	9.609	2
6.984	22.228	10		4.464	11.289	5		6.588	9.603	2
6.975	22.206	10		4.46	11.274	5		6.568	9.555	2
6.974	22.199	10		4.452	11.263	5		6.543	9.535	2
6.973	22.158	10		4.443	11.258	5		6.535	9.531	2
6.969	22.155	10		4.429	11.251	5		6.532	9.517	2
6.953	22.133	10		4.408	11.224	5		6.512	9.514	2
6.953	22.118	10		4.407	11.224	5		6.502	9.506	2
6.947	22.099	10		4.402	11.218	5		6.485	9.502	2
6.931	22.081	10		4.398	11.19	5		6.466	9.463	2
6.929	22.054	10		4.395	11.18	5		6.452	9.453	2
6.914	22.025	10		4.365	11.167	5		6.427	9.419	2
6.905	21.975	10		4.361	11.142	5		6.427	9.396	2
6.901	21.959	10		4.355	11.122	5		6.421	9.39	2
6.893	21.914	10		4.354	11.064	5		6.405	9.337	2
6.891	21.876	10		4.348	11.055	5		6.403	9.3	2
6.89	21.82	10		4.348	11.021	5		6.403	9.299	2
6.886	21.803	10		4.348	11.018	5		6.368	9.25	2
6.85	21.783	10		4.348	11.003	5		6.36	9.241	2
6.843	21.781	10		4.342	10.991	5		6.351	9.235	2
6.84	21.741	10		4.327	10.959	5		6.345	9.229	2
6.829	21.733	10		4.324	10.95	5		6.338	9.195	2
6.811	21.723	10		4.322	10.937	5		6.328	9.188	2
6.809	21.681	10		4.321	10.936	5		6.327	9.185	2
6.804	21.68	10		4.314	10.924	5		6.295	9.185	2
6.801	21.656	10		4.306	10.921	5		6.285	9.15	2
6.8	21.653	10		4.284	10.908	5		6.261	9.127	2
6.795	21.566	10		4.282	10.831	5		6.249	9.115	2
6.773	21.559	10		4.28	10.818	5		6.248	9.087	2
6.768	21.551	10		4.271	10.806	5		6.246	9.065	2
6.763	21.528	10		4.27	10.786	5		6.245	9.02	2
6.751	21.508	10		4.263	10.771	5		6.245	9.001	2
6.726	21.499	10		4.253	10.758	5		6.238	8.995	2
6.725	21.368	10		4.25	10.752	5		6.238	8.918	2
6.712	21.363	10		4.247	10.752	5		6.236	8.871	2
6.711	21.359	10		4.233	10.728	5		6.235	8.786	2
6.705	21.344	10		4.232	10.726	5		6.235	8.713	2
6.689	21.323	10		4.218	10.724	5		6.232	8.675	2
6.688	21.304	10		4.201	10.719	5		6.232	8.668	2
6.687	21.165	10		4.182	10.718	5		6.232	8.666	2
6.684	21.12	10		4.181	10.696	5		6.215	8.659	2
6.677	21.103	10		4.18	10.686	5		6.207	8.614	2
6.676	21.101	10		4.173	10.662	5		6.195	8.579	2
6.673	21.1	10		4.161	10.626	5		6.191	8.563	2
6.667	21.078	10		4.153	10.619	5		6.152	8.56	2
6.667	21.061	10		4.152	10.616	5		6.128	8.545	2
6.666	21.054	10		4.15	10.616	5		6.111	8.542	2
6.658	21.049	10		4.135	10.6	5		6.091	8.469	2
6.647	21.003	10		4.13	10.596	5		6.08	8.462	2
6.64	20.972	10		4.128	10.584	5		6.064	8.458	2
6.637	20.924	10		4.124	10.583	5		6.054	8.449	2
6.633	20.918	10		4.12	10.569	5		6.045	8.404	2
6.617	20.881	10		4.116	10.549	5		6.044	8.401	2
6.614	20.859	10		4.098	10.534	5		6.039	8.369	2
6.613	20.809	10		4.082	10.516	5		6.026	8.339	2
6.594	20.806	10		4.082	10.516	5		6.024	8.27	2
6.592	20.728	10		4.08	10.515	5		6	8.187	2
6.583	20.692	10		4.078	10.495	5		5.99	8.16	2
6.579	20.664	10		4.073	10.494	5		5.97	8.159	2
6.578	20.638	10		4.071	10.482	5		5.966	8.122	2
6.575	20.579	10		4.071	10.482	5		5.953	8.095	2
6.553	20.576	10		4.067	10.482	5		5.939	8.082	2
6.528	20.572	10		4.067	10.481	5		5.933	8.042	2
6.517	20.565	10		4.063	10.463	5		5.913	8.041	2
6.513	20.555	10		4.049	10.449	5		5.908	8.01	2
6.509	20.536	10		4.045	10.431	5		5.891	8.004	2
6.485	20.519	10		4.043	10.429	5		5.887	8	2
6.485	20.475	10		4.033	10.427	5		5.874	7.987	2
6.482	20.43	10		4.033	10.426	5		5.847	7.956	2
6.466	20.334	10		4.026	10.416	5		5.846	7.909	2
6.458	20.321	10		4.026	10.414	5		5.845	7.881	2
6.449	20.304	10		4.021	10.38	5		5.842	7.851	2
6.446	20.278	10		4.02	10.375	5		5.841	7.843	2
6.445	20.277	10		4.018	10.365	5		5.828	7.834	2
6.441	20.251	10		4.018	10.348	5		5.82	7.817	2
6.441	20.24	10		4.017	10.333	5		5.778	7.805	2
6.439	20.238	10		4.011	10.298	5		5.777	7.779	1.731
6.433	20.225	10		4.006	10.256	5		5.726	7.76	1.516
6.43	20.166	10		3.988	10.242	5		5.722	7.73	1.511
6.424	20.153	10		3.977	10.239	5		5.72	7.712	1.358
6.41	20.098	10		3.974	10.23	5		5.716	7.694	1.283
6.39	20.066	10		3.971	10.229	5		5.657	7.645	1.222
6.382	20.065	10		3.949	10.179	5		5.653	7.638	1
6.38	20.063	10		3.948	10.171	5		5.648	7.607	1
6.375	20.051	10		3.947	10.162	5		5.64	7.599	1
6.375	20.023	10		3.946	10.149	5		5.638	7.546	1
6.372	20.012	10		3.943	10.145	5		5.632	7.544	1
6.362	20.008	10		3.934	10.103	5		5.617	7.541	1
6.355	19.965	10		3.932	10.1	5		5.609	7.517	1
6.35	19.965	10		3.924	10.08	5		5.607	7.51	1
6.349	19.958	10		3.923	10.045	5		5.607	7.496	1
6.347	19.956	10		3.919	10.013	5		5.603	7.492	1
6.343	19.872	10		3.914	10.011	5		5.603	7.462	1
6.334	19.781	9.961		3.913	10.011	5		5.594	7.462	1
6.334	19.778	9.794		3.91	10.007	5		5.591	7.419	1
6.33	19.73	9.648		3.91	9.977	5		5.591	7.409	1
6.317	19.729	9.564		3.908	9.977	5		5.59	7.384	1
6.311	19.728	9.535		3.908	9.977	5		5.589	7.379	1
6.307	19.72	9.245		3.906	9.977	5		5.579	7.335	1
6.303	19.669	9.126		3.898	9.943	5		5.541	7.303	1
6.289	19.642	9		3.88	9.933	5		5.533	7.301	1
6.285	19.602	9		3.876	9.909	5		5.516	7.283	1
6.278	19.587	9		3.876	9.875	5		5.512	7.226	1
6.276	19.565	9		3.876	9.844	5		5.508	7.224	1
6.267	19.51	9		3.872	9.838	5		5.502	7.181	1
6.255	19.505	9		3.871	9.798	5		5.493	7.161	1
6.248	19.444	9		3.87	9.776	5		5.488	7.132	1
6.247	19.412	9		3.867	9.774	5		5.472	7.131	1
6.247	19.366	9		3.866	9.774	5		5.471	7.114	1
6.246	19.364	9		3.864	9.758	5		5.468	7.111	1
6.24	19.357	9		3.858	9.73	5		5.446	7.09	1
6.227	19.337	9		3.857	9.708	5		5.424	7.058	1
6.219	19.33	9		3.854	9.707	5		5.423	7.043	1
6.216	19.282	9		3.852	9.706	5		5.412	7.023	1
6.209	19.263	9		3.85	9.692	5		5.407	6.982	1
6.208	19.239	9		3.846	9.675	5		5.403	6.975	1
6.207	19.226	9		3.833	9.674	5		5.352	6.963	1
6.201	19.2	9		3.827	9.629	5		5.351	6.957	1
6.199	19.177	9		3.82	9.62	5		5.344	6.932	1
6.195	19.136	9		3.82	9.608	5		5.344	6.931	1
6.192	19.038	9		3.819	9.592	5		5.344	6.923	1
6.191	19.019	9		3.81	9.555	5		5.328	6.911	1
6.183	19.003	9		3.809	9.554	5		5.312	6.903	1
6.177	18.98	9		3.808	9.55	5		5.292	6.899	1
6.175	18.973	9		3.807	9.538	5		5.286	6.89	1
6.169	18.933	9		3.8	9.538	5		5.276	6.882	1
6.165	18.916	9		3.796	9.536	5		5.275	6.877	1
6.14	18.914	9		3.796	9.516	5		5.272	6.853	1
6.139	18.908	9		3.796	9.505	5		5.269	6.844	1
6.134	18.869	9		3.781	9.505	5		5.267	6.837	1
6.134	18.86	9		3.777	9.486	5		5.238	6.836	1
6.133	18.84	9		3.776	9.45	5		5.226	6.835	1
6.127	18.825	9		3.768	9.437	5		5.222	6.816	1
6.118	18.813	9		3.764	9.437	5		5.218	6.815	1
6.114	18.803	9		3.763	9.437	5		5.208	6.784	1
6.104	18.765	9		3.761	9.436	5		5.205	6.783	1
6.1	18.734	9		3.758	9.423	5		5.205	6.76	1
6.098	18.679	9		3.756	9.416	5		5.197	6.756	1
6.093	18.641	9		3.754	9.408	5		5.196	6.745	1
6.087	18.637	9		3.747	9.404	5		5.193	6.739	1
6.065	18.6	9		3.743	9.404	4.813		5.178	6.724	1
6.061	18.586	9		3.735	9.403	4.678		5.175	6.716	1
6.043	18.553	9		3.735	9.403	4.548		5.161	6.702	1
6.04	18.511	9		3.729	9.387	4.546		5.155	6.668	1
6.036	18.509	9		3.724	9.386	4.428		5.132	6.631	1
6.024	18.505	9		3.723	9.37	4.409		5.126	6.628	1
6.021	18.391	9		3.718	9.336	4.198		5.123	6.621	1
6.016	18.331	9		3.708	9.336	4.195		5.111	6.596	1
6.013	18.326	9		3.707	9.336	4.16		5.109	6.588	1
6	18.274	9		3.702	9.336	4.113		5.093	6.586	1
5.996	18.268	9		3.701	9.335	4		5.068	6.568	1
5.99	18.257	9		3.699	9.322	4		5.055	6.567	1
5.987	18.227	9		3.687	9.31	4		5.048	6.552	1
5.984	18.184	9		3.683	9.303	4		5.043	6.543	1
5.977	18.175	9		3.681	9.302	4		5.036	6.535	1
5.965	18.174	9		3.67	9.302	4		5.008	6.532	1
5.954	18.163	9		3.665	9.302	4		5.007	6.516	1
5.952	18.15	9		3.657	9.289	4		5.005	6.506	1
5.941	18.141	9		3.657	9.284	4		4.989	6.485	1
5.932	18.137	9		3.647	9.281	4		4.987	6.473	1
5.93	18.126	9		3.646	9.267	4		4.972	6.469	1
5.924	18.103	9		3.639	9.255	4		4.965	6.468	1
5.886	18.095	9		3.637	9.244	4		4.955	6.466	1
5.883	18.081	9		3.636	9.244	4		4.943	6.464	1
5.883	18.051	9		3.634	9.226	4		4.943	6.453	1
5.875	18.038	9		3.632	9.201	4		4.94	6.452	1
5.871	18.032	9		3.627	9.162	4		4.926	6.435	1
5.87	18.009	9		3.626	9.155	4		4.912	6.427	1
5.864	17.998	9		3.624	9.134	4		4.906	6.427	1
5.862	17.983	9		3.624	9.134	4		4.903	6.36	1
5.852	17.947	9		3.622	9.101	4		4.9	6.345	1
5.848	17.926	9		3.621	9.1	4		4.894	6.338	1
5.838	17.887	9		3.618	9.095	4		4.876	6.337	1
5.829	17.884	9		3.609	9.094	4		4.867	6.327	1
5.816	17.85	9		3.607	9.066	4		4.864	6.285	1
5.814	17.813	9		3.606	9.059	4		4.862	6.285	1
5.807	17.81	9		3.604	9.053	4		4.839	6.281	1
5.805	17.808	9		3.604	9.051	4		4.834	6.27	1
5.804	17.793	9		3.6	9.033	4		4.812	6.261	1
5.803	17.787	9		3.596	9.025	4		4.792	6.261	1
5.79	17.729	9		3.592	9.024	4		4.786	6.249	1
5.789	17.713	9		3.59	9.022	4		4.778	6.248	1
5.787	17.711	9		3.59	9	4		4.767	6.246	1
5.779	17.694	9		3.59	8.982	4		4.757	6.246	1
5.777	17.662	9		3.583	8.965	4		4.744	6.245	1
5.771	17.64	9		3.578	8.962	4		4.742	6.238	1
5.768	17.62	9		3.573	8.961	4		4.739	6.238	1
5.763	17.597	9		3.573	8.931	4		4.732	6.236	1
5.758	17.563	9		3.571	8.931	4		4.728	6.235	1
5.755	17.55	9		3.557	8.931	4		4.719	6.235	1
5.743	17.543	9		3.554	8.93	4		4.712	6.235	1
5.739	17.539	9		3.551	8.917	4		4.71	6.232	1
5.73	17.502	9		3.55	8.908	4		4.709	6.232	1
5.73	17.49	9		3.546	8.904	4		4.706	6.232	1
5.726	17.477	9		3.539	8.904	4		4.645	6.232	1
5.717	17.452	9		3.535	8.902	4		4.644	6.216	1
5.714	17.435	9		3.532	8.898	4		4.616	6.215	1
5.713	17.409	9		3.53	8.868	4		4.609	6.191	1
5.709	17.383	9		3.522	8.864	4		4.603	6.173	1
5.708	17.36	9		3.521	8.844	4		4.592	6.162	1
5.707	17.353	9		3.505	8.829	4		4.592	6.128	1
5.705	17.348	9		3.505	8.819	4		4.581	6.126	1
5.7	17.336	9		3.504	8.814	4		4.579	6.091	1
5.698	17.335	9		3.499	8.812	4		4.567	6.075	1
5.695	17.317	9		3.496	8.804	4		4.564	6.064	1
5.695	17.309	9		3.492	8.798	4		4.563	6.045	1
5.685	17.304	9		3.49	8.77	4		4.544	6.044	1
5.683	17.26	9		3.482	8.739	4		4.543	6.026	1
5.683	17.251	9		3.48	8.728	4		4.529	6	1
5.67	17.249	9		3.479	8.723	4		4.518	5.999	1
5.659	17.223	9		3.474	8.722	4		4.515	5.991	1
5.653	17.216	9		3.472	8.72	4		4.503	5.97	1
5.652	17.173	9		3.472	8.718	4		4.501	5.964	1
5.651	17.172	9		3.472	8.636	4		4.498	5.953	1
5.641	17.152	8.89		3.472	8.618	4		4.492	5.939	1
5.639	17.095	8.397		3.47	8.612	4		4.463	5.933	1
5.628	17.076	8.178		3.469	8.594	4		4.462	5.931	1
5.619	17.063	8.099		3.461	8.594	4		4.459	5.929	1
5.614	17.058	8		3.458	8.578	4		4.458	5.928	1
5.6	17.057	8		3.458	8.561	4		4.44	5.925	1
5.599	17.055	8		3.457	8.561	4		4.415	5.918	1
5.576	17.051	8		3.453	8.561	4		4.411	5.891	1
5.573	17.048	8		3.444	8.526	4		4.405	5.885	1
5.572	17.021	8		3.443	8.525	4		4.393	5.879	1
5.569	17.016	8		3.438	8.491	4		4.391	5.879	1
5.545	16.975	8		3.438	8.476	4		4.362	5.878	1
5.543	16.971	8		3.438	8.472	4		4.361	5.861	1
5.54	16.934	8		3.432	8.465	4		4.336	5.845	1
5.532	16.92	8		3.432	8.443	4		4.332	5.842	1
5.525	16.917	8		3.431	8.421	4		4.316	5.83	1
5.523	16.898	8		3.425	8.405	4		4.316	5.828	1
5.522	16.885	8		3.424	8.376	4		4.313	5.778	1
5.521	16.849	8		3.423	8.366	4		4.304	5.77	1
5.521	16.802	8		3.42	8.366	4		4.301	5.732	1
5.514	16.718	8		3.419	8.35	4		4.296	5.722	1
5.513	16.705	8		3.418	8.344	4		4.294	5.716	1
5.513	16.698	8		3.417	8.338	4		4.284	5.707	1
5.508	16.661	8		3.417	8.334	4		4.28	5.692	1
5.505	16.64	8		3.415	8.305	4		4.28	5.691	1
5.498	16.635	8		3.413	8.301	4		4.28	5.688	1
5.494	16.61	8		3.41	8.292	4		4.272	5.681	1
5.478	16.604	8		3.404	8.292	4		4.27	5.64	1
5.47	16.574	8		3.404	8.26	4		4.253	5.638	1
5.461	16.567	8		3.404	8.257	4		4.249	5.617	1
5.455	16.556	8		3.404	8.252	4		4.248	5.616	1
5.455	16.545	8		3.396	8.246	4		4.244	5.609	1
5.448	16.487	8		3.395	8.239	4		4.239	5.607	1
5.444	16.479	8		3.394	8.224	4		4.231	5.607	1
5.444	16.443	8		3.387	8.224	4		4.23	5.603	1
5.425	16.442	8		3.383	8.224	4		4.22	5.603	1
5.424	16.43	8		3.383	8.214	4		4.219	5.594	1
5.41	16.422	8		3.382	8.201	4		4.212	5.593	1
5.397	16.418	8		3.373	8.195	4		4.2	5.591	1
5.392	16.402	8		3.373	8.19	4		4.18	5.59	1
5.392	16.397	8		3.371	8.189	4		4.178	5.589	1
5.378	16.392	8		3.369	8.18	4		4.168	5.579	1
5.376	16.37	8		3.369	8.156	4		4.16	5.56	1
5.374	16.358	8		3.368	8.151	4		4.157	5.541	1
5.373	16.318	8		3.367	8.134	4		4.156	5.533	1
5.372	16.203	8		3.366	8.129	4		4.149	5.515	1
5.357	16.198	8		3.366	8.123	4		4.144	5.512	1
5.333	16.196	8		3.362	8.123	4		4.139	5.498	1
5.328	16.184	8		3.361	8.121	4		4.139	5.493	1
5.326	16.18	8		3.358	8.09	4		4.132	5.488	1
5.324	16.156	8		3.356	8.089	4		4.129	5.461	1
5.322	16.151	8		3.347	8.086	4		4.123	5.459	1
5.31	16.146	8		3.343	8.083	4		4.123	5.424	1
5.299	16.146	8		3.342	8.079	4		4.122	5.423	1
5.297	16.145	8		3.34	8.071	4		4.111	5.412	1
5.292	16.104	8		3.34	8.046	4		4.11	5.404	1
5.291	16.097	8		3.337	8.042	4		4.101	5.383	1
5.286	16.081	8		3.337	8.04	4		4.092	5.351	1
5.28	16.074	8		3.335	8.022	4		4.088	5.339	1
5.263	16.036	8		3.33	8.019	4		4.074	5.318	1
5.259	16.023	8		3.329	8.013	4		4.061	5.298	1
5.258	15.977	8		3.327	7.989	4		4.054	5.292	1
5.252	15.954	8		3.326	7.902	4		4.052	5.276	1
5.249	15.912	8		3.326	7.895	4		4.047	5.238	1
5.244	15.898	8		3.32	7.887	4		4.032	5.236	1
5.241	15.889	8		3.316	7.886	4		4.027	5.226	1
5.24	15.885	8		3.312	7.866	4		4.021	5.222	1
5.233	15.878	8		3.312	7.853	4		4.02	5.218	1
5.232	15.841	8		3.303	7.836	4		4.013	5.205	1
5.229	15.831	8		3.303	7.82	4		4.007	5.205	1
5.228	15.825	8		3.3	7.82	4		4.005	5.196	1
5.224	15.817	8		3.3	7.819	4		3.992	5.178	1
5.204	15.788	8		3.295	7.805	4		3.985	5.175	1
5.203	15.782	8		3.295	7.781	4		3.981	5.161	1
5.198	15.747	8		3.293	7.773	4		3.96	5.155	1
5.193	15.744	8		3.289	7.769	4		3.959	5.153	1
5.184	15.741	8		3.287	7.752	4		3.958	5.122	1
5.18	15.703	8		3.287	7.735	4		3.955	5.119	1
5.176	15.7	8		3.286	7.718	4		3.954	5.111	1
5.174	15.696	8		3.282	7.707	4		3.952	5.109	1
5.171	15.687	8		3.281	7.704	4		3.947	5.093	1
5.17	15.67	8		3.277	7.703	4		3.944	5.093	1
5.161	15.62	8		3.276	7.701	4		3.941	5.087	1
5.158	15.613	8		3.272	7.686	4		3.938	5.08	1
5.158	15.605	8		3.267	7.684	4		3.927	5.068	1
5.148	15.598	8		3.264	7.651	4		3.926	5.055	1
5.147	15.48	8		3.262	7.634	4		3.925	5.051	1
5.139	15.454	8		3.26	7.634	4		3.917	5.036	1
5.137	15.447	8		3.258	7.617	4		3.913	5.03	1
5.135	15.445	8		3.255	7.617	4		3.913	5.007	1
5.134	15.417	8		3.255	7.601	4		3.908	4.991	1
5.13	15.414	8		3.252	7.6	4		3.907	4.991	1
5.128	15.404	8		3.244	7.592	4		3.906	4.987	1
5.126	15.403	8		3.243	7.583	4		3.902	4.972	1
5.126	15.403	8		3.242	7.569	4		3.889	4.961	1
5.122	15.393	8		3.236	7.562	4		3.889	4.955	1
5.116	15.375	8		3.235	7.551	4		3.878	4.935	1
5.113	15.369	8		3.227	7.533	4		3.878	4.93	1
5.109	15.369	8		3.223	7.532	4		3.874	4.926	1
5.103	15.359	8		3.221	7.482	4		3.867	4.912	1
5.096	15.346	8		3.218	7.482	4		3.856	4.906	1
5.089	15.343	8		3.216	7.482	4		3.847	4.903	1
5.082	15.337	8		3.211	7.48	4		3.839	4.9	1
5.08	15.337	8		3.211	7.476	4		3.837	4.898	1
5.073	15.326	8		3.205	7.466	4		3.835	4.89	1
5.073	15.278	8		3.204	7.464	4		3.833	4.879	1
5.069	15.24	8		3.202	7.449	4		3.825	4.873	1
5.061	15.226	8		3.202	7.449	4		3.811	4.867	1
5.06	15.222	8		3.201	7.432	4		3.8	4.862	1
5.056	15.204	8		3.198	7.416	4		3.788	4.839	1
5.051	15.189	8		3.195	7.348	4		3.783	4.834	1
5.05	15.173	8		3.195	7.347	4		3.776	4.821	1
5.05	15.173	8		3.184	7.336	4		3.77	4.812	1
5.047	15.165	8		3.18	7.33	4		3.77	4.792	1
5.04	15.165	8		3.179	7.321	4		3.768	4.786	1
5.039	15.154	8		3.179	7.315	4		3.767	4.778	1
5.036	15.15	8		3.178	7.314	4		3.759	4.746	1
5.035	15.149	8		3.175	7.279	4		3.758	4.742	1
5.03	15.148	8		3.174	7.268	4		3.754	4.732	1
5.025	15.132	8		3.168	7.263	4		3.753	4.722	1
5.024	15.126	8		3.168	7.253	4		3.75	4.687	1
5.024	15.121	8		3.168	7.247	4		3.748	4.669	1
5.023	15.12	8		3.165	7.246	4		3.74	4.658	1
5.02	15.118	8		3.161	7.239	4		3.733	4.644	1
5.019	15.108	8		3.157	7.238	4		3.732	4.641	1
5.013	15.094	8		3.153	7.223	4		3.73	4.616	1
5.012	15.07	8		3.15	7.213	4		3.73	4.609	1
5.011	15.054	8		3.145	7.211	4		3.728	4.603	1
5.008	15.047	8		3.144	7.181	4		3.723	4.595	1
5	15.046	8		3.143	7.173	4		3.721	4.579	1
4.992	15.008	8		3.14	7.166	4		3.719	4.57	1
4.991	14.993	8		3.137	7.162	4		3.71	4.564	1
4.99	14.989	8		3.134	7.145	4		3.707	4.557	1
4.989	14.984	8		3.134	7.13	4		3.693	4.543	1
4.987	14.98	8		3.134	7.128	4		3.682	4.518	1
4.976	14.972	8		3.133	7.111	4		3.675	4.515	1
4.976	14.937	8		3.128	7.111	4		3.671	4.503	1
4.974	14.937	8		3.127	7.098	4		3.638	4.501	1
4.97	14.935	8		3.116	7.097	4		3.638	4.498	1
4.968	14.895	8		3.112	7.096	4		3.636	4.482	1
4.968	14.878	8		3.111	7.096	4		3.626	4.479	1
4.961	14.854	8		3.11	7.078	4		3.616	4.463	1
4.958	14.849	8		3.108	7.078	4		3.613	4.463	1
4.955	14.842	8		3.106	7.058	4		3.613	4.462	1
4.953	14.829	8		3.105	7.04	4		3.612	4.458	1
4.952	14.805	8		3.101	6.991	4		3.608	4.449	1
4.95	14.795	8		3.101	6.977	4		3.606	4.44	1
4.947	14.791	8		3.101	6.977	4		3.604	4.433	1
4.946	14.775	7.963		3.094	6.965	4		3.588	4.404	1
4.94	14.766	7.952		3.082	6.959	4		3.584	4.374	1
4.939	14.766	7.534		3.067	6.944	4		3.577	4.362	1
4.935	14.747	7.409		3.066	6.943	4		3.575	4.361	1
4.93	14.744	7		3.065	6.942	4		3.571	4.359	1
4.926	14.731	7		3.064	6.927	4		3.57	4.358	1
4.92	14.701	7		3.063	6.927	4		3.566	4.346	1
4.92	14.691	7		3.061	6.909	4		3.565	4.343	1
4.917	14.668	7		3.061	6.889	4		3.561	4.336	1
4.911	14.667	7		3.06	6.877	4		3.561	4.332	1
4.901	14.65	7		3.06	6.876	4		3.559	4.32	1
4.901	14.648	7		3.055	6.866	4		3.557	4.316	1
4.9	14.592	7		3.049	6.856	4		3.557	4.313	1
4.899	14.577	7		3.048	6.853	4		3.556	4.308	1
4.886	14.563	7		3.046	6.848	4		3.551	4.307	1
4.883	14.562	7		3.035	6.841	4		3.549	4.304	1
4.881	14.541	7		3.034	6.825	4		3.544	4.296	1
4.881	14.5	7		3.033	6.809	4		3.542	4.294	1
4.875	14.476	7		3.033	6.798	4		3.54	4.284	1
4.868	14.471	7		3.032	6.791	4		3.539	4.28	1
4.867	14.466	7		3.03	6.791	4		3.538	4.28	1
4.867	14.419	7		3.03	6.779	4		3.533	4.28	1
4.858	14.41	7		3.024	6.775	4		3.531	4.277	1
4.855	14.401	7		3.024	6.768	4		3.53	4.272	1
4.852	14.397	7		3.024	6.759	4		3.527	4.27	1
4.842	14.397	7		3.023	6.751	4		3.524	4.27	1
4.838	14.343	7		3.022	6.741	4		3.522	4.263	1
4.836	14.34	7		3.021	6.738	4		3.513	4.258	1
4.835	14.323	7		3.017	6.736	4		3.512	4.253	1
4.832	14.308	7		3.017	6.733	4		3.507	4.249	1
4.828	14.303	7		3.016	6.708	4		3.505	4.248	1
4.822	14.284	7		3.012	6.707	4		3.486	4.247	1
4.819	14.273	7		3.011	6.707	4		3.485	4.244	1
4.816	14.268	7		3.011	6.7	4		3.479	4.23	1
4.814	14.264	7		3.006	6.699	4		3.479	4.23	1
4.813	14.241	7		3.006	6.691	4		3.478	4.22	1
4.811	14.237	7		3	6.685	4		3.477	4.219	1
4.802	14.188	7		3	6.684	4		3.476	4.198	1
4.798	14.184	7		3	6.677	4		3.471	4.191	1
4.791	14.179	7		2.995	6.676	4		3.47	4.18	1
4.791	14.173	7		2.993	6.674	4		3.469	4.178	1
4.786	14.165	7		2.992	6.64	4		3.464	4.175	1
4.786	14.155	7		2.99	6.639	4		3.459	4.17	1
4.783	14.145	7		2.987	6.639	4		3.456	4.16	1
4.779	14.119	7		2.976	6.639	3.985		3.452	4.149	1
4.773	14.087	7		2.972	6.632	3.949		3.445	4.144	1
4.773	14.08	7		2.967	6.61	3.925		3.445	4.139	1
4.772	14.073	7		2.966	6.607	3.906		3.441	4.132	1
4.771	14.045	7		2.966	6.606	3.871		3.439	4.123	1
4.77	14.044	7		2.966	6.605	3.852		3.439	4.123	1
4.759	14.012	7		2.964	6.589	3.813		3.439	4.122	1
4.741	14.007	7		2.959	6.577	3.792		3.431	4.122	1
4.741	13.993	7		2.958	6.577	3.719		3.431	4.111	1
4.739	13.99	7		2.955	6.573	3.617		3.43	4.101	1
4.734	13.96	7		2.953	6.573	3.584		3.416	4.092	1
4.724	13.944	7		2.952	6.573	3.564		3.407	4.074	1
4.723	13.931	7		2.95	6.572	3.527		3.402	4.054	1
4.715	13.915	7		2.949	6.572	3.51		3.4	4.052	1
4.71	13.911	7		2.948	6.572	3.493		3.393	4.043	1
4.707	13.898	7		2.948	6.566	3.462		3.392	4.032	1
4.705	13.876	7		2.942	6.564	3.443		3.386	4.031	1
4.704	13.87	7		2.941	6.56	3.442		3.385	4.028	1
4.696	13.869	7		2.941	6.538	3.113		3.379	4.025	1
4.695	13.856	7		2.939	6.529	3.104		3.374	4.019	1
4.694	13.849	7		2.937	6.51	3.047		3.37	3.99	1
4.69	13.835	7		2.935	6.509	3		3.37	3.985	1
4.687	13.828	7		2.933	6.505	3		3.367	3.981	1
4.685	13.787	7		2.932	6.505	3		3.363	3.974	1
4.677	13.782	7		2.931	6.504	3		3.359	3.965	1
4.673	13.773	7		2.926	6.5	3		3.358	3.96	1
4.673	13.759	7		2.926	6.494	3		3.353	3.958	1
4.669	13.752	7		2.925	6.489	3		3.348	3.955	1
4.668	13.724	7		2.925	6.488	3		3.335	3.954	1
4.667	13.716	7		2.923	6.488	3		3.327	3.952	1
4.666	13.682	7		2.921	6.484	3		3.322	3.951	1
4.66	13.681	7		2.913	6.479	3		3.322	3.947	1
4.659	13.671	7		2.91	6.472	3		3.298	3.945	1
4.659	13.663	7		2.907	6.471	3		3.293	3.927	1
4.655	13.662	7		2.904	6.463	3		3.292	3.913	1
4.652	13.657	7		2.903	6.446	3		3.288	3.913	1
4.651	13.621	7		2.899	6.437	3		3.285	3.908	1
4.649	13.587	7		2.898	6.436	3		3.285	3.907	1
4.647	13.568	7		2.892	6.429	3		3.284	3.906	1
4.647	13.553	7		2.891	6.427	3		3.282	3.905	1
4.646	13.548	7		2.885	6.421	3		3.277	3.899	1
4.645	13.535	7		2.882	6.42	3		3.276	3.889	1
4.637	13.525	7		2.881	6.394	3		3.264	3.889	1
4.629	13.523	7		2.878	6.391	3		3.262	3.88	1
4.628	13.501	7		2.878	6.39	3		3.257	3.878	1
4.628	13.486	7		2.873	6.387	3		3.248	3.878	1
4.627	13.482	7		2.873	6.373	3		3.241	3.876	1
4.623	13.479	7		2.872	6.368	3		3.236	3.867	1
4.617	13.454	7		2.866	6.368	3		3.234	3.853	1
4.604	13.444	7		2.865	6.357	3		3.233	3.839	1
4.599	13.44	7		2.859	6.344	3		3.225	3.837	1
4.594	13.432	7		2.856	6.341	3		3.223	3.835	1
4.593	13.429	7		2.855	6.337	3		3.22	3.833	1
4.591	13.423	7		2.837	6.337	3		3.215	3.832	1
4.583	13.413	7		2.832	6.336	3		3.212	3.826	1
4.583	13.413	7		2.831	6.335	3		3.211	3.825	1
4.572	13.397	7		2.831	6.329	3		3.207	3.811	1
4.568	13.394	7		2.831	6.318	3		3.205	3.803	1
4.564	13.391	7		2.831	6.304	3		3.203	3.783	1
4.556	13.359	7		2.831	6.304	3		3.2	3.778	1
4.554	13.355	7		2.83	6.302	3		3.187	3.776	1
4.552	13.341	7		2.829	6.302	3		3.185	3.772	1
4.545	13.338	7		2.827	6.302	3		3.181	3.771	1
4.544	13.333	7		2.825	6.295	3		3.178	3.771	1
4.543	13.316	7		2.821	6.288	3		3.178	3.77	1
4.541	13.313	7		2.819	6.28	3		3.173	3.768	1
4.538	13.308	7		2.816	6.28	3		3.168	3.768	1
4.538	13.304	7		2.813	6.276	3		3.167	3.767	1
4.536	13.302	7		2.811	6.275	3		3.162	3.752	1
4.535	13.3	7		2.804	6.269	3		3.161	3.75	1
4.533	13.272	7		2.804	6.269	3		3.161	3.733	1
4.518	13.267	7		2.803	6.269	3		3.155	3.732	1
4.517	13.259	7		2.801	6.269	3		3.152	3.728	1
4.516	13.258	7		2.781	6.268	3		3.148	3.727	1
4.51	13.258	7		2.781	6.247	3		3.147	3.725	1
4.51	13.251	7		2.776	6.247	3		3.143	3.724	1
4.505	13.204	7		2.775	6.242	3		3.141	3.72	1
4.504	13.19	7		2.771	6.236	3		3.139	3.719	1
4.501	13.186	7		2.769	6.235	3		3.13	3.707	1
4.501	13.183	7		2.768	6.235	3		3.13	3.706	1
4.5	13.183	7		2.766	6.235	3		3.128	3.693	1
4.499	13.175	7		2.765	6.226	3		3.127	3.682	1
4.489	13.149	7		2.764	6.224	3		3.125	3.675	1
4.487	13.144	7		2.764	6.202	3		3.123	3.671	1
4.473	13.138	7		2.764	6.202	3		3.122	3.65	1
4.471	13.137	7		2.764	6.201	3		3.11	3.638	1
4.467	13.134	7		2.764	6.191	3		3.106	3.634	1
4.466	13.13	7		2.763	6.185	3		3.105	3.629	1
4.466	13.127	7		2.761	6.185	3		3.1	3.623	1
4.461	13.11	7		2.761	6.169	3		3.095	3.616	1
4.461	13.089	7		2.76	6.168	3		3.094	3.614	1
4.459	13.089	7		2.76	6.168	3		3.088	3.613	1
4.456	13.051	7		2.752	6.168	3		3.087	3.613	1
4.452	13.046	7		2.751	6.168	3		3.082	3.612	1
4.452	13.04	7		2.747	6.168	3		3.08	3.608	1
4.451	13.036	7		2.747	6.15	3		3.078	3.606	1
4.451	12.981	7		2.747	6.142	3		3.076	3.588	1
4.45	12.963	7		2.747	6.137	3		3.073	3.584	1
4.449	12.934	7		2.745	6.135	3		3.07	3.575	1
4.446	12.932	7		2.744	6.131	3		3.069	3.571	1
4.443	12.929	7		2.736	6.117	3		3.069	3.57	1
4.439	12.92	7		2.734	6.109	3		3.068	3.565	1
4.438	12.91	7		2.732	6.101	3		3.068	3.561	1
4.435	12.906	7		2.731	6.091	3		3.066	3.561	1
4.43	12.9	7		2.73	6.087	3		3.063	3.559	1
4.424	12.897	7		2.73	6.081	3		3.061	3.557	1
4.418	12.89	7		2.73	6.068	3		3.057	3.556	1
4.416	12.885	7		2.73	6.017	3		3.053	3.556	1
4.412	12.862	7		2.73	6.013	3		3.053	3.549	1
4.411	12.86	7		2.73	6.013	3		3.05	3.544	1
4.41	12.853	7		2.73	6.012	3		3.049	3.543	1
4.408	12.847	7		2.73	6.011	3		3.048	3.542	1
4.406	12.824	7		2.724	6.01	3		3.043	3.54	1
4.403	12.792	7		2.724	6	3		3.043	3.538	1
4.402	12.773	7		2.724	5.981	3		3.041	3.533	1
4.401	12.772	7		2.723	5.98	3		3.034	3.531	1
4.397	12.772	7		2.718	5.968	3		3.034	3.53	1
4.396	12.768	7		2.705	5.966	3		3.033	3.527	1
4.392	12.76	7		2.705	5.966	3		3.029	3.524	1
4.392	12.748	7		2.704	5.966	3		3.027	3.507	1
4.389	12.715	7		2.704	5.944	3		3.02	3.505	1
4.388	12.703	7		2.702	5.944	3		3.014	3.489	1
4.387	12.688	7		2.702	5.939	3		3.01	3.479	1
4.386	12.685	7		2.701	5.938	3		3.003	3.479	1
4.386	12.659	7		2.7	5.932	3		3.003	3.478	1
4.377	12.641	7		2.698	5.932	3		3	3.471	1
4.375	12.629	7		2.696	5.932	3		2.996	3.464	1
4.374	12.615	7		2.696	5.932	3		2.995	3.459	1
4.372	12.613	7		2.696	5.931	3		2.995	3.452	1
4.368	12.607	7		2.696	5.923	3		2.983	3.445	1
4.357	12.606	7		2.696	5.923	3		2.97	3.441	1
4.351	12.588	7		2.696	5.916	3		2.97	3.439	1
4.351	12.58	7		2.696	5.908	3		2.966	3.439	1
4.345	12.571	7		2.693	5.906	3		2.964	3.439	1
4.342	12.569	7		2.692	5.899	3		2.962	3.438	1
4.341	12.563	7		2.689	5.898	3		2.954	3.431	1
4.324	12.543	7		2.685	5.898	3		2.951	3.431	1
4.318	12.529	7		2.683	5.898	3		2.95	3.431	1
4.314	12.526	7		2.681	5.898	3		2.947	3.423	1
4.309	12.525	7		2.68	5.873	3		2.945	3.422	1
4.307	12.522	7		2.68	5.865	3		2.942	3.418	1
4.306	12.509	7		2.68	5.865	3		2.939	3.41	1
4.303	12.497	7		2.677	5.865	3		2.934	3.406	1
4.297	12.466	7		2.677	5.865	3		2.934	3.402	1
4.297	12.46	7		2.675	5.865	3		2.927	3.393	1
4.296	12.457	7		2.673	5.864	3		2.924	3.392	1
4.296	12.456	7		2.673	5.864	3		2.923	3.388	1
4.293	12.449	7		2.67	5.849	3		2.914	3.386	1
4.289	12.447	7		2.669	5.845	3		2.912	3.385	1
4.286	12.444	7		2.668	5.842	3		2.911	3.379	1
4.281	12.437	7		2.663	5.841	3		2.907	3.374	1
4.278	12.43	7		2.663	5.833	3		2.905	3.37	1
4.278	12.407	7		2.663	5.831	3		2.904	3.37	1
4.277	12.398	7		2.663	5.831	3		2.901	3.368	1
4.274	12.394	7		2.663	5.831	3		2.901	3.367	1
4.272	12.389	7		2.661	5.831	3		2.896	3.366	1
4.268	12.386	7		2.659	5.83	3		2.885	3.363	1
4.267	12.38	7		2.657	5.806	3		2.879	3.36	1
4.266	12.369	6.993		2.656	5.798	3		2.865	3.353	1
4.261	12.365	6.976		2.656	5.798	3		2.864	3.348	1
4.257	12.364	6.969		2.654	5.797	3		2.862	3.346	1
4.257	12.344	6.95		2.654	5.797	3		2.861	3.338	1
4.256	12.336	6.87		2.654	5.797	3		2.858	3.333	1
4.251	12.334	6.547		2.653	5.797	3		2.854	3.327	1
4.25	12.334	6.51		2.653	5.797	3		2.853	3.323	1
4.241	12.333	6.306		2.651	5.796	3		2.849	3.322	1
4.238	12.327	6.202		2.649	5.785	3		2.845	3.32	1
4.238	12.326	6.173		2.647	5.781	3		2.844	3.308	1
4.234	12.316	6.118		2.644	5.778	3		2.843	3.306	1
4.227	12.311	6.101		2.641	5.776	3		2.838	3.296	1
4.223	12.307	6		2.641	5.764	3		2.837	3.294	1
4.222	12.3	6		2.64	5.754	3		2.836	3.292	1
4.221	12.294	6		2.635	5.746	3		2.832	3.292	1
4.22	12.287	6		2.633	5.746	3		2.83	3.285	1
4.216	12.271	6		2.629	5.745	3		2.827	3.277	1
4.215	12.236	6		2.629	5.741	3		2.82	3.266	1
4.215	12.229	6		2.626	5.73	3		2.818	3.264	1
4.214	12.225	6		2.624	5.73	3		2.814	3.264	1
4.213	12.224	6		2.622	5.718	3		2.811	3.257	1
4.213	12.22	6		2.622	5.712	3		2.809	3.254	1
4.211	12.214	6		2.615	5.7	3		2.809	3.248	1
4.21	12.199	6		2.615	5.697	3		2.808	3.236	1
4.207	12.173	6		2.614	5.696	3		2.802	3.235	1
4.204	12.12	6		2.614	5.69	3		2.801	3.233	1
4.203	12.107	6		2.614	5.676	3		2.797	3.23	1
4.202	12.093	6		2.612	5.662	3		2.795	3.226	1
4.201	12.083	6		2.612	5.645	3		2.791	3.225	1
4.199	12.054	6		2.611	5.574	3		2.79	3.223	1
4.194	12.053	6		2.61	5.561	3		2.789	3.223	1
4.192	12.042	6		2.6	5.561	3		2.788	3.22	1
4.192	12.041	6		2.6	5.557	3		2.784	3.215	1
4.192	12.034	6		2.599	5.534	3		2.781	3.212	1
4.19	11.994	6		2.598	5.527	3		2.78	3.212	1
4.188	11.983	6		2.596	5.527	3		2.78	3.212	1
4.187	11.98	6		2.595	5.519	3		2.779	3.211	1
4.183	11.971	6		2.595	5.511	3		2.776	3.207	1
4.182	11.963	6		2.595	5.511	3		2.776	3.201	1
4.18	11.963	6		2.592	5.508	3		2.775	3.2	1
4.176	11.956	6		2.589	5.503	3		2.77	3.2	1
4.175	11.934	6		2.588	5.494	3		2.768	3.194	1
4.173	11.93	6		2.587	5.494	3		2.768	3.192	1
4.172	11.918	6		2.585	5.494	3		2.76	3.185	1
4.17	11.912	6		2.585	5.493	3		2.759	3.178	1
4.167	11.903	6		2.585	5.493	3		2.758	3.167	1
4.166	11.886	6		2.584	5.479	3		2.755	3.166	1
4.165	11.876	6		2.584	5.476	3		2.745	3.162	1
4.16	11.874	6		2.584	5.461	3		2.745	3.161	1
4.16	11.867	6		2.584	5.461	3		2.74	3.161	1
4.158	11.866	6		2.584	5.46	3		2.738	3.155	1
4.157	11.863	6		2.583	5.46	3		2.734	3.147	1
4.151	11.861	6		2.583	5.46	3		2.734	3.143	1
4.149	11.861	6		2.583	5.46	3		2.733	3.141	1
4.147	11.854	6		2.574	5.46	3		2.731	3.141	1
4.146	11.852	6		2.571	5.459	3		2.727	3.129	1
4.144	11.845	6		2.571	5.459	3		2.725	3.129	1
4.143	11.831	6		2.569	5.449	3		2.725	3.128	1
4.142	11.824	6		2.569	5.445	3		2.724	3.127	1
4.141	11.818	6		2.567	5.445	3		2.724	3.127	1
4.137	11.812	6		2.566	5.439	3		2.723	3.125	1
4.136	11.807	6		2.563	5.432	3		2.723	3.122	1
4.134	11.803	6		2.561	5.427	3		2.717	3.106	1
4.133	11.779	6		2.561	5.426	3		2.716	3.105	1
4.13	11.778	6		2.561	5.426	3		2.709	3.1	1
4.13	11.777	6		2.557	5.426	3		2.704	3.095	1
4.129	11.775	6		2.556	5.426	3		2.703	3.094	1
4.121	11.772	6		2.556	5.418	3		2.701	3.091	1
4.119	11.767	6		2.554	5.41	3		2.701	3.09	1
4.118	11.746	6		2.554	5.409	3		2.694	3.088	1
4.114	11.745	6		2.549	5.403	3		2.692	3.082	1
4.112	11.743	6		2.547	5.399	3		2.685	3.08	1
4.111	11.732	6		2.547	5.399	3		2.68	3.079	1
4.108	11.715	6		2.547	5.394	3		2.678	3.078	1
4.104	11.705	6		2.546	5.393	3		2.675	3.076	1
4.104	11.7	6		2.543	5.393	3		2.674	3.073	1
4.1	11.69	6		2.543	5.393	3		2.672	3.07	1
4.094	11.688	6		2.541	5.393	3		2.67	3.069	1
4.093	11.681	6		2.536	5.392	3		2.667	3.069	1
4.091	11.67	6		2.533	5.387	3		2.664	3.068	1
4.089	11.668	6		2.533	5.378	3		2.664	3.068	1
4.089	11.663	6		2.528	5.362	3		2.662	3.063	1
4.084	11.655	6		2.528	5.359	3		2.655	3.061	1
4.082	11.631	6		2.528	5.359	3		2.653	3.057	1
4.08	11.627	6		2.528	5.358	3		2.651	3.051	1
4.078	11.626	6		2.528	5.344	3		2.649	3.049	1
4.075	11.622	6		2.528	5.338	3		2.645	3.048	1
4.074	11.612	6		2.528	5.338	3		2.645	3.043	1
4.074	11.607	6		2.527	5.325	3		2.641	3.043	1
4.069	11.606	6		2.524	5.309	3		2.636	3.042	1
4.069	11.602	6		2.523	5.308	3		2.636	3.034	1
4.067	11.595	6		2.522	5.302	3		2.635	3.034	1
4.062	11.591	6		2.521	5.294	3		2.623	3.029	1
4.059	11.582	6		2.521	5.293	3		2.619	3.027	1
4.059	11.582	6		2.521	5.29	3		2.618	3.014	1
4.058	11.572	6		2.519	5.289	3		2.617	3.01	1
4.057	11.567	6		2.518	5.286	3		2.616	3.008	1
4.057	11.552	6		2.518	5.283	3		2.611	3.003	1
4.049	11.538	6		2.516	5.25	3		2.61	3.003	1
4.048	11.536	6		2.515	5.228	3		2.608	3	1
4.044	11.535	6		2.513	5.224	3		2.607	2.995	1
4.035	11.526	6		2.508	5.223	3		2.606	2.99	1
4.029	11.521	6		2.507	5.221	3		2.606	2.983	1
4.027	11.519	6		2.507	5.219	3		2.604	2.976	1
4.021	11.472	6		2.503	5.209	3		2.603	2.973	1
4.02	11.465	6		2.498	5.201	3		2.602	2.97	1
4.019	11.462	6		2.495	5.191	3		2.597	2.962	1
4.016	11.44	6		2.492	5.19	3		2.584	2.954	1
4.008	11.406	6		2.492	5.19	3		2.583	2.954	1
4.007	11.405	6		2.491	5.175	3		2.579	2.95	1
4.004	11.396	6		2.49	5.174	3		2.577	2.949	1
4.002	11.39	6		2.489	5.173	3		2.574	2.947	1
4	11.383	6		2.487	5.173	3		2.574	2.945	1
3.999	11.381	6		2.487	5.171	3		2.574	2.927	1
3.999	11.367	6		2.486	5.162	3		2.573	2.927	1
3.994	11.357	6		2.485	5.157	3		2.571	2.925	1
3.992	11.356	6		2.482	5.156	3		2.571	2.924	1
3.989	11.352	6		2.481	5.155	3		2.571	2.924	1
3.989	11.331	6		2.48	5.153	3		2.562	2.915	1
3.985	11.329	6		2.48	5.14	3		2.562	2.914	1
3.984	11.329	6		2.478	5.138	3		2.562	2.912	1
3.981	11.32	6		2.478	5.133	3		2.561	2.911	1
3.978	11.304	6		2.477	5.133	3		2.558	2.907	1
3.978	11.304	6		2.477	5.132	3		2.555	2.905	1
3.973	11.29	6		2.476	5.13	3		2.555	2.901	1
3.972	11.286	6		2.476	5.124	3		2.554	2.901	1
3.97	11.285	6		2.476	5.123	3		2.552	2.886	1
3.967	11.278	6		2.476	5.119	3		2.551	2.879	1
3.966	11.263	6		2.475	5.113	3		2.55	2.865	1
3.965	11.256	6		2.473	5.102	3		2.549	2.864	1
3.962	11.241	6		2.472	5.091	3		2.549	2.853	1
3.959	11.219	6		2.471	5.09	3		2.549	2.849	1
3.953	11.205	6		2.468	5.09	3		2.546	2.844	1
3.953	11.203	6		2.464	5.089	3		2.546	2.843	1
3.953	11.195	6		2.463	5.089	3		2.545	2.838	1
3.952	11.174	6		2.462	5.089	3		2.545	2.837	1
3.948	11.173	6		2.462	5.089	3		2.543	2.836	1
3.947	11.165	6		2.461	5.089	3		2.543	2.832	1
3.944	11.165	6		2.461	5.071	3		2.54	2.83	1
3.944	11.158	6		2.46	5.069	3		2.539	2.827	1
3.939	11.153	6		2.459	5.056	3		2.535	2.82	1
3.935	11.149	6		2.458	5.056	3		2.532	2.814	1
3.934	11.14	6		2.455	5.056	3		2.526	2.811	1
3.933	11.133	6		2.454	5.056	3		2.521	2.809	1
3.932	11.131	6		2.454	5.056	3		2.517	2.809	1
3.928	11.13	6		2.453	5.056	3		2.515	2.795	1
3.927	11.116	6		2.453	5.056	3		2.515	2.792	1
3.927	11.113	6		2.453	5.055	3		2.515	2.791	1
3.926	11.111	6		2.453	5.055	3		2.51	2.789	1
3.925	11.109	6		2.449	5.055	3		2.508	2.788	1
3.924	11.104	6		2.447	5.055	3		2.505	2.784	1
3.921	11.095	6		2.444	5.055	3		2.5	2.781	1
3.919	11.09	6		2.444	5.048	3		2.495	2.779	1
3.917	11.082	6		2.444	5.038	3		2.48	2.776	1
3.913	11.04	6		2.443	5.035	3		2.479	2.775	1
3.912	11.036	6		2.441	5.031	3		2.478	2.768	1
3.912	11.02	6		2.441	5.03	3		2.476	2.76	1
3.904	11.014	6		2.44	5.03	3		2.475	2.755	1
3.901	11.007	6		2.439	5.022	3		2.468	2.737	1
3.9	10.987	6		2.438	5.022	3		2.467	2.733	1
3.9	10.982	6		2.438	5.022	3		2.465	2.731	1
3.899	10.965	6		2.437	5.022	3		2.462	2.727	1
3.898	10.956	6		2.436	5.022	3		2.462	2.725	1
3.897	10.942	6		2.435	5.022	3		2.457	2.725	1
3.89	10.939	6		2.434	5.022	3		2.453	2.725	1
3.89	10.935	6		2.433	5.017	3		2.452	2.724	1
3.883	10.932	6		2.433	5.003	3		2.451	2.724	1
3.881	10.924	6		2.432	4.996	3		2.449	2.719	1
3.876	10.922	6		2.43	4.994	3		2.445	2.717	1
3.873	10.919	6		2.427	4.989	3		2.443	2.709	1
3.87	10.912	6		2.427	4.989	3		2.44	2.704	1
3.87	10.887	6		2.427	4.988	3		2.44	2.701	1
3.867	10.884	6		2.427	4.988	3		2.439	2.701	1
3.867	10.882	6		2.423	4.988	3		2.438	2.691	1
3.858	10.875	6		2.423	4.969	3		2.437	2.69	1
3.857	10.873	6		2.422	4.969	3		2.436	2.688	1
3.857	10.865	6		2.421	4.966	3		2.429	2.685	1
3.852	10.862	6		2.42	4.955	3		2.424	2.68	1
3.85	10.859	6		2.419	4.955	3		2.421	2.678	1
3.85	10.849	6		2.419	4.937	3		2.417	2.675	1
3.848	10.819	6		2.415	4.923	3		2.416	2.674	1
3.848	10.817	6		2.409	4.923	3		2.415	2.672	1
3.847	10.809	6		2.409	4.921	3		2.412	2.67	1
3.845	10.797	6		2.404	4.921	3		2.408	2.664	1
3.844	10.788	6		2.404	4.919	3		2.406	2.664	1
3.84	10.777	6		2.403	4.911	3		2.404	2.662	1
3.839	10.772	6		2.4	4.907	3		2.401	2.66	1
3.835	10.768	6		2.399	4.895	3		2.401	2.655	1
3.835	10.751	6		2.398	4.89	3		2.4	2.653	1
3.834	10.75	6		2.397	4.89	3		2.398	2.651	1
3.828	10.739	6		2.397	4.888	3		2.396	2.65	1
3.826	10.736	6		2.397	4.888	3		2.393	2.649	1
3.826	10.729	6		2.396	4.887	3		2.39	2.648	1
3.826	10.728	6		2.393	4.876	3		2.389	2.646	1
3.824	10.728	6		2.393	4.874	3		2.388	2.645	1
3.824	10.698	6		2.393	4.863	3		2.385	2.645	1
3.823	10.695	6		2.393	4.861	3		2.383	2.641	1
3.82	10.691	6		2.393	4.859	3		2.381	2.641	1
3.817	10.689	6		2.393	4.854	3		2.381	2.639	1
3.815	10.685	6		2.393	4.85	3		2.38	2.636	1
3.815	10.682	6		2.393	4.848	3		2.377	2.623	1
3.805	10.673	6		2.393	4.842	3		2.375	2.622	1
3.794	10.663	6		2.393	4.832	3		2.373	2.617	1
3.79	10.629	6		2.393	4.831	3		2.372	2.616	1
3.786	10.619	6		2.393	4.822	3		2.369	2.615	1
3.785	10.59	6		2.393	4.819	3		2.368	2.611	1
3.784	10.59	6		2.393	4.819	3		2.368	2.61	1
3.783	10.574	6		2.393	4.811	3		2.365	2.609	1
3.782	10.559	6		2.393	4.809	3		2.363	2.609	1
3.782	10.53	6		2.392	4.809	3		2.362	2.608	1
3.779	10.52	6		2.388	4.808	3		2.361	2.606	1
3.779	10.512	6		2.386	4.807	3		2.356	2.606	1
3.778	10.491	6		2.382	4.801	3		2.356	2.604	1
3.778	10.491	6		2.378	4.798	3		2.353	2.602	1
3.778	10.482	6		2.378	4.794	3		2.352	2.597	1
3.777	10.456	6		2.377	4.79	3		2.352	2.597	1
3.775	10.448	6		2.376	4.788	3		2.35	2.596	1
3.772	10.445	6		2.376	4.786	3		2.349	2.584	1
3.772	10.415	6		2.375	4.786	3		2.348	2.583	1
3.77	10.401	6		2.375	4.786	3		2.344	2.583	1
3.767	10.398	6		2.374	4.784	3		2.342	2.581	1
3.767	10.396	6		2.372	4.778	3		2.339	2.578	1
3.765	10.387	6		2.371	4.773	3		2.336	2.575	1
3.764	10.377	6		2.37	4.769	3		2.333	2.574	1
3.763	10.365	6		2.37	4.767	3		2.329	2.574	1
3.76	10.364	6		2.37	4.754	3		2.325	2.573	1
3.76	10.36	6		2.367	4.753	3		2.325	2.571	1
3.754	10.351	6		2.363	4.753	3		2.324	2.571	1
3.753	10.346	6		2.361	4.752	2.96		2.322	2.563	1
3.752	10.332	6		2.361	4.752	2.958		2.32	2.562	1
3.75	10.33	6		2.359	4.752	2.947		2.318	2.562	1
3.748	10.329	6		2.359	4.752	2.912		2.318	2.562	1
3.748	10.322	6		2.359	4.751	2.863		2.311	2.561	1
3.748	10.316	6		2.359	4.751	2.802		2.31	2.561	1
3.744	10.313	6		2.359	4.75	2.794		2.309	2.558	1
3.744	10.311	6		2.359	4.727	2.792		2.309	2.555	1
3.742	10.31	6		2.359	4.719	2.711		2.305	2.555	1
3.742	10.303	6		2.359	4.719	2.674		2.302	2.554	1
3.739	10.281	6		2.359	4.718	2.655		2.297	2.552	1
3.731	10.274	6		2.359	4.718	2.654		2.294	2.552	1
3.723	10.27	6		2.359	4.718	2.602		2.294	2.551	1
3.72	10.269	6		2.359	4.718	2.574		2.294	2.55	1
3.72	10.264	6		2.359	4.718	2.557		2.291	2.549	1
3.719	10.235	6		2.359	4.718	2.54		2.287	2.549	1
3.714	10.22	6		2.359	4.713	2.475		2.287	2.546	1
3.709	10.216	6		2.359	4.713	2.474		2.285	2.546	1
3.706	10.215	6		2.359	4.708	2.469		2.285	2.545	1
3.702	10.212	6		2.359	4.708	2.453		2.285	2.543	1
3.698	10.21	6		2.357	4.702	2.411		2.285	2.539	1
3.697	10.197	6		2.356	4.701	2.405		2.284	2.535	1
3.694	10.196	6		2.354	4.7	2.397		2.284	2.527	1
3.694	10.188	6		2.352	4.696	2.313		2.282	2.521	1
3.692	10.178	6		2.351	4.694	2.279		2.28	2.515	1
3.69	10.173	6		2.349	4.693	2.21		2.279	2.515	1
3.689	10.17	6		2.347	4.685	2.141		2.278	2.508	1
3.689	10.17	6		2.347	4.685	2.126		2.278	2.505	1
3.685	10.167	6		2.344	4.685	2.051		2.263	2.503	1
3.685	10.165	6		2.344	4.684	2		2.263	2.5	1
3.684	10.158	6		2.342	4.678	2		2.263	2.481	1
3.682	10.155	6		2.342	4.677	2		2.261	2.48	1
3.682	10.154	6		2.34	4.673	2		2.261	2.479	1
3.682	10.148	6		2.338	4.668	2		2.257	2.478	1
3.682	10.142	6		2.336	4.658	2		2.257	2.475	1
3.681	10.138	6		2.335	4.656	2		2.255	2.468	1
3.681	10.127	6		2.334	4.655	2		2.252	2.463	1
3.679	10.126	6		2.334	4.651	2		2.248	2.462	1
3.674	10.115	6		2.334	4.651	2		2.245	2.462	1
3.674	10.101	6		2.333	4.651	2		2.244	2.457	1
3.673	10.098	6		2.33	4.651	2		2.242	2.457	1
3.673	10.097	6		2.329	4.651	2		2.24	2.455	1
3.672	10.08	6		2.329	4.651	2		2.239	2.455	1
3.671	10.077	6		2.328	4.651	2		2.237	2.453	1
3.67	10.066	6		2.326	4.651	2		2.235	2.453	1
3.669	10.064	6		2.326	4.65	2		2.232	2.452	1
3.668	10.061	6		2.326	4.618	2		2.23	2.452	1
3.664	10.057	6		2.326	4.618	2		2.226	2.451	1
3.664	10.054	6		2.326	4.617	2		2.223	2.445	1
3.663	10.048	6		2.326	4.617	2		2.22	2.444	1
3.654	10.038	6		2.326	4.617	2		2.216	2.443	1
3.654	10.036	6		2.326	4.614	2		2.216	2.441	1
3.654	10.035	6		2.326	4.601	2		2.211	2.438	1
3.654	10.032	6		2.326	4.599	2		2.207	2.436	1
3.652	10.031	6		2.326	4.583	2		2.201	2.428	1
3.652	10.028	6		2.326	4.581	2		2.2	2.424	1
3.651	10.016	6		2.326	4.575	2		2.2	2.421	1
3.648	10.009	6		2.326	4.567	2		2.199	2.418	1
3.647	10.009	6		2.325	4.562	2		2.199	2.417	1
3.643	10.009	6		2.325	4.554	2		2.198	2.415	1
3.64	10.004	6		2.324	4.551	2		2.197	2.412	1
3.639	9.989	6		2.32	4.55	2		2.189	2.406	1
3.638	9.987	6		2.319	4.531	2		2.187	2.406	1
3.635	9.984	6		2.316	4.53	2		2.186	2.404	1
3.634	9.982	6		2.315	4.517	2		2.18	2.401	1
3.633	9.973	6		2.315	4.517	2		2.179	2.399	1
3.632	9.969	6		2.313	4.517	2		2.175	2.399	1
3.63	9.961	6		2.311	4.513	2		2.17	2.398	1
3.63	9.957	6		2.311	4.505	2		2.164	2.396	1
3.626	9.951	6		2.308	4.501	2		2.16	2.393	1
3.624	9.946	6		2.307	4.5	2		2.157	2.391	1
3.623	9.939	6		2.307	4.484	2		2.156	2.39	1
3.617	9.928	6		2.305	4.484	2		2.155	2.385	1
3.617	9.92	6		2.303	4.482	2		2.154	2.383	1
3.617	9.916	6		2.301	4.477	2		2.153	2.381	1
3.614	9.899	6		2.3	4.471	2		2.152	2.381	1
3.612	9.896	6		2.3	4.466	2		2.151	2.38	1
3.609	9.888	6		2.3	4.466	2		2.151	2.379	1
3.608	9.879	6		2.299	4.464	2		2.145	2.376	1
3.607	9.859	5.975		2.299	4.454	2		2.145	2.375	1
3.606	9.848	5.951		2.299	4.452	2		2.144	2.372	1
3.604	9.837	5.844		2.298	4.449	2		2.143	2.372	1
3.599	9.834	5.786		2.297	4.446	2		2.142	2.369	1
3.598	9.82	5.747		2.296	4.445	2		2.136	2.369	1
3.594	9.819	5.669		2.292	4.443	2		2.131	2.365	1
3.594	9.817	5.527		2.292	4.438	2		2.131	2.362	1
3.593	9.815	5.504		2.292	4.43	2		2.128	2.356	1
3.591	9.802	5.5		2.292	4.417	2		2.126	2.356	1
3.587	9.796	5.454		2.292	4.415	2		2.125	2.353	1
3.587	9.773	5.388		2.292	4.415	2		2.124	2.35	1
3.586	9.769	5.277		2.292	4.415	2		2.124	2.349	1
3.584	9.768	5.195		2.292	4.409	2		2.122	2.349	1
3.584	9.767	5.186		2.292	4.408	2		2.12	2.348	1
3.58	9.754	5.133		2.292	4.398	2		2.118	2.347	1
3.579	9.749	5.105		2.292	4.398	2		2.117	2.339	1
3.579	9.736	5		2.292	4.397	2		2.117	2.336	1
3.577	9.734	5		2.292	4.387	2		2.115	2.329	1
3.572	9.733	5		2.292	4.376	2		2.111	2.325	1
3.571	9.731	5		2.292	4.35	2		2.103	2.324	1
3.568	9.724	5		2.292	4.348	2		2.1	2.322	1
3.567	9.722	5		2.292	4.348	2		2.098	2.318	1
3.563	9.714	5		2.292	4.348	2		2.097	2.313	1
3.561	9.697	5		2.291	4.348	2		2.095	2.311	1
3.557	9.689	5		2.289	4.348	2		2.095	2.31	1
3.555	9.665	5		2.287	4.348	2		2.09	2.309	1
3.554	9.659	5		2.285	4.348	2		2.089	2.309	1
3.552	9.648	5		2.284	4.348	2		2.087	2.306	1
3.547	9.643	5		2.283	4.348	2		2.083	2.305	1
3.547	9.638	5		2.283	4.348	2		2.078	2.302	1
3.546	9.631	5		2.283	4.347	2		2.078	2.294	1
3.543	9.629	5		2.28	4.347	2		2.077	2.294	1
3.542	9.628	5		2.277	4.347	2		2.076	2.291	1
3.542	9.613	5		2.275	4.347	2		2.076	2.287	1
3.54	9.611	5		2.273	4.344	2		2.075	2.287	1
3.538	9.61	5		2.273	4.342	2		2.074	2.285	1
3.536	9.605	5		2.272	4.339	2		2.072	2.285	1
3.535	9.598	5		2.271	4.337	2		2.071	2.285	1
3.535	9.598	5		2.27	4.334	2		2.066	2.282	1
3.535	9.598	5		2.269	4.328	2		2.066	2.28	1
3.534	9.597	5		2.269	4.325	2		2.066	2.263	1
3.533	9.591	5		2.268	4.325	2		2.064	2.263	1
3.532	9.584	5		2.266	4.324	2		2.062	2.263	1
3.532	9.582	5		2.266	4.318	2		2.061	2.261	1
3.53	9.571	5		2.265	4.314	2		2.057	2.261	1
3.526	9.552	5		2.264	4.314	2		2.055	2.257	1
3.525	9.545	5		2.264	4.314	2		2.052	2.252	1
3.524	9.544	5		2.263	4.314	2		2.05	2.248	1
3.524	9.541	5		2.263	4.314	2		2.047	2.242	1
3.523	9.539	5		2.259	4.314	2		2.045	2.239	1
3.514	9.534	5		2.258	4.313	2		2.044	2.237	1
3.514	9.532	5		2.258	4.301	2		2.042	2.235	1
3.513	9.515	5		2.258	4.298	2		2.039	2.23	1
3.508	9.507	5		2.258	4.285	2		2.037	2.226	1
3.506	9.501	5		2.258	4.284	2		2.032	2.223	1
3.505	9.499	5		2.258	4.282	2		2.031	2.22	1
3.505	9.494	5		2.258	4.281	2		2.031	2.216	1
3.505	9.494	5		2.257	4.281	2		2.028	2.211	1
3.503	9.487	5		2.257	4.28	2		2.024	2.201	1
3.5	9.479	5		2.257	4.28	2		2.023	2.2	1
3.497	9.478	5		2.256	4.28	2		2.023	2.2	1
3.497	9.476	5		2.255	4.28	2		2.022	2.199	1
3.496	9.472	5		2.254	4.28	2		2.019	2.199	1
3.495	9.472	5		2.254	4.266	2		2.017	2.197	1
3.494	9.466	5		2.251	4.254	2		2.016	2.196	1
3.494	9.457	5		2.25	4.247	2		2.016	2.189	1
3.492	9.454	5		2.248	4.247	2		2.013	2.187	1
3.49	9.436	5		2.24	4.247	2		2.013	2.184	1
3.49	9.435	5		2.239	4.247	2		2.01	2.182	1
3.49	9.432	5		2.238	4.247	2		2.009	2.18	1
3.489	9.415	5		2.233	4.246	2		2.002	2.17	1
3.48	9.412	5		2.233	4.246	2		2	2.169	1
3.48	9.407	5		2.232	4.246	2		1.998	2.164	1
3.48	9.407	5		2.228	4.246	2		1.997	2.161	1
3.478	9.406	5		2.227	4.234	2		1.997	2.16	1
3.478	9.393	5		2.225	4.225	2		1.996	2.157	1
3.477	9.385	5		2.223	4.217	2		1.996	2.157	1
3.475	9.381	5		2.22	4.215	2		1.996	2.155	1
3.475	9.377	5		2.22	4.214	2		1.994	2.151	1
3.475	9.373	5		2.22	4.214	2		1.992	2.151	1
3.475	9.369	5		2.219	4.213	2		1.991	2.149	1
3.472	9.362	5		2.217	4.213	2		1.99	2.145	1
3.472	9.358	5		2.216	4.213	2		1.99	2.144	1
3.469	9.342	5		2.215	4.213	2		1.989	2.143	1
3.469	9.341	5		2.214	4.212	2		1.987	2.131	1
3.469	9.331	5		2.213	4.205	2		1.986	2.129	1
3.468	9.33	5		2.212	4.196	2		1.985	2.128	1
3.466	9.317	5		2.211	4.187	2		1.984	2.126	1
3.462	9.315	5		2.21	4.185	2		1.984	2.124	1
3.462	9.305	5		2.21	4.181	2		1.982	2.124	1
3.46	9.305	5		2.209	4.18	2		1.982	2.123	1
3.458	9.303	5		2.208	4.165	2		1.976	2.12	1
3.456	9.301	5		2.208	4.155	2		1.975	2.118	1
3.456	9.296	5		2.206	4.154	2		1.973	2.117	1
3.455	9.27	5		2.206	4.148	2		1.971	2.111	1
3.454	9.268	5		2.205	4.146	2		1.969	2.103	1
3.454	9.261	5		2.204	4.145	2		1.968	2.101	1
3.453	9.259	5		2.201	4.141	2		1.968	2.098	1
3.453	9.255	5		2.2	4.134	2		1.964	2.097	1
3.45	9.253	5		2.2	4.132	2		1.964	2.087	1
3.448	9.252	5		2.199	4.129	2		1.962	2.078	1
3.446	9.246	5		2.199	4.129	2		1.959	2.078	1
3.446	9.234	5		2.195	4.117	2		1.959	2.077	1
3.446	9.227	5		2.192	4.117	2		1.957	2.076	1
3.444	9.226	5		2.191	4.116	2		1.956	2.075	1
3.443	9.21	5		2.191	4.098	2		1.954	2.074	1
3.441	9.204	5		2.189	4.098	2		1.954	2.074	1
3.434	9.19	5		2.188	4.097	2		1.952	2.072	1
3.434	9.188	5		2.186	4.094	2		1.95	2.066	1
3.432	9.186	5		2.184	4.094	2		1.949	2.066	1
3.432	9.182	5		2.183	4.092	2		1.947	2.066	1
3.431	9.179	5		2.183	4.077	2		1.945	2.064	1
3.428	9.174	5		2.181	4.07	2		1.945	2.062	1
3.427	9.161	5		2.181	4.07	2		1.944	2.057	1
3.427	9.154	5		2.181	4.049	2		1.943	2.055	1
3.427	9.149	5		2.181	4.047	2		1.942	2.052	1
3.426	9.146	5		2.18	4.044	2		1.942	2.052	1
3.426	9.135	5		2.18	4.034	2		1.941	2.05	1
3.425	9.133	5		2.177	4.033	2		1.941	2.05	1
3.424	9.121	5		2.177	4.028	2		1.94	2.047	1
3.424	9.118	5		2.176	4.017	2		1.938	2.045	1
3.424	9.1	5		2.176	4.014	2		1.938	2.044	1
3.422	9.096	5		2.174	4.011	2		1.935	2.039	1
3.419	9.094	5		2.174	4.011	2		1.931	2.032	1
3.417	9.085	5		2.173	4.01	2		1.929	2.031	1
3.417	9.085	5		2.171	4.007	2		1.922	2.031	1
3.417	9.081	5		2.17	3.995	2		1.922	2.028	1
3.414	9.072	5		2.168	3.992	2		1.922	2.023	1
3.413	9.065	5		2.167	3.992	2		1.92	2.023	1
3.411	9.05	5		2.166	3.987	2		1.917	2.022	1
3.411	9.031	5		2.165	3.986	2		1.916	2.022	1
3.411	9.024	5		2.164	3.986	2		1.915	2.019	1
3.411	9.021	5		2.164	3.983	2		1.914	2.017	1
3.408	9.021	5		2.163	3.983	2		1.913	2.016	1
3.408	9.013	5		2.157	3.977	2		1.912	2.015	1
3.402	9.012	5		2.157	3.977	2		1.912	2.013	1
3.402	9.011	5		2.156	3.977	2		1.912	2.009	1
3.399	9.011	5		2.153	3.977	2		1.91	2.003	1
3.396	9.008	5		2.151	3.977	2		1.91	2	1
3.394	9.005	5		2.15	3.977	2		1.909	1.998	1
3.394	9.003	5		2.149	3.977	2		1.907	1.997	1
3.394	9	5		2.149	3.977	2		1.906	1.997	1
3.393	8.999	5		2.147	3.971	2		1.904	1.996	1
3.393	8.996	5		2.147	3.957	2		1.902	1.996	1
3.392	8.994	5		2.146	3.949	2		1.901	1.995	1
3.39	8.993	5		2.144	3.944	2		1.896	1.992	1
3.388	8.989	5		2.144	3.943	2		1.894	1.99	1
3.388	8.982	5		2.143	3.943	2		1.891	1.986	1
3.378	8.972	5		2.143	3.943	2		1.889	1.985	1
3.376	8.97	5		2.142	3.943	2		1.884	1.984	1
3.376	8.963	5		2.14	3.942	2		1.883	1.984	1
3.376	8.962	5		2.14	3.934	2		1.88	1.982	1
3.374	8.96	5		2.14	3.925	2		1.879	1.982	1
3.373	8.954	5		2.14	3.925	2		1.879	1.973	1
3.372	8.952	5		2.14	3.915	2		1.879	1.971	1
3.372	8.947	5		2.14	3.913	2		1.877	1.968	1
3.372	8.942	5		2.14	3.91	2		1.876	1.967	1
3.369	8.94	5		2.136	3.91	2		1.874	1.965	1
3.368	8.937	5		2.135	3.91	2		1.872	1.964	1
3.367	8.929	5		2.134	3.91	2		1.87	1.964	1
3.365	8.917	5		2.129	3.909	2		1.869	1.957	1
3.364	8.917	5		2.128	3.906	2		1.869	1.956	1
3.362	8.914	5		2.124	3.903	2		1.867	1.954	1
3.36	8.902	5		2.123	3.893	2		1.864	1.952	1
3.358	8.895	5		2.123	3.877	2		1.862	1.947	1
3.355	8.892	5		2.123	3.876	2		1.862	1.945	1
3.353	8.882	5		2.123	3.876	2		1.862	1.944	1
3.353	8.877	5		2.12	3.876	2		1.859	1.942	1
3.352	8.87	5		2.12	3.876	2		1.858	1.942	1
3.346	8.87	5		2.119	3.876	2		1.856	1.941	1
3.345	8.868	5		2.119	3.876	2		1.854	1.938	1
3.344	8.868	5		2.119	3.876	2		1.853	1.938	1
3.342	8.867	5		2.119	3.876	2		1.852	1.935	1
3.342	8.867	5		2.117	3.876	2		1.85	1.931	1
3.34	8.859	5		2.117	3.876	2		1.85	1.922	1
3.338	8.859	5		2.116	3.876	2		1.849	1.922	1
3.338	8.853	5		2.114	3.876	2		1.847	1.92	1
3.335	8.852	5		2.113	3.875	2		1.841	1.917	1
3.334	8.836	5		2.113	3.867	2		1.84	1.914	1
3.333	8.825	5		2.112	3.862	2		1.839	1.912	1
3.333	8.814	5		2.111	3.859	2		1.838	1.912	1
3.326	8.814	5		2.111	3.853	2		1.837	1.912	1
3.326	8.811	5		2.111	3.852	2		1.836	1.91	1
3.326	8.808	5		2.109	3.849	2		1.833	1.908	1
3.324	8.805	5		2.109	3.847	2		1.833	1.906	1
3.324	8.797	5		2.108	3.844	2		1.832	1.904	1
3.323	8.794	5		2.107	3.842	2		1.829	1.901	1
3.321	8.765	5		2.107	3.842	2		1.829	1.894	1
3.319	8.762	5		2.107	3.842	2		1.829	1.891	1
3.317	8.762	5		2.107	3.831	2		1.829	1.883	1
3.317	8.76	5		2.107	3.83	2		1.828	1.88	1
3.316	8.757	5		2.106	3.83	2		1.828	1.879	1
3.316	8.75	5		2.106	3.825	2		1.825	1.879	1
3.315	8.744	5		2.103	3.82	2		1.825	1.877	1
3.314	8.741	5		2.098	3.813	2		1.825	1.876	1
3.313	8.739	5		2.095	3.81	2		1.822	1.872	1
3.305	8.735	5		2.095	3.809	2		1.822	1.869	1
3.305	8.726	5		2.094	3.809	2		1.822	1.869	1
3.304	8.724	5		2.094	3.809	2		1.821	1.867	1
3.302	8.708	5		2.094	3.809	2		1.819	1.862	1
3.298	8.705	5		2.091	3.809	2		1.818	1.862	1
3.298	8.704	5		2.09	3.809	2		1.817	1.859	1
3.295	8.703	5		2.09	3.808	2		1.817	1.858	1
3.293	8.703	5		2.09	3.805	2		1.815	1.856	1
3.292	8.701	5		2.089	3.798	2		1.814	1.854	1
3.291	8.699	5		2.087	3.783	2		1.813	1.854	1
3.29	8.696	5		2.086	3.777	2		1.813	1.852	1
3.29	8.689	5		2.085	3.775	2		1.811	1.85	1
3.288	8.682	5		2.084	3.775	2		1.811	1.849	1
3.287	8.681	5		2.084	3.774	2		1.807	1.847	1
3.286	8.679	5		2.083	3.77	2		1.807	1.841	1
3.285	8.677	5		2.083	3.766	2		1.806	1.84	1
3.285	8.674	5		2.082	3.766	2		1.805	1.839	1
3.283	8.662	5		2.081	3.759	2		1.802	1.835	1
3.283	8.659	5		2.08	3.741	2		1.801	1.829	1
3.283	8.636	5		2.08	3.736	2		1.798	1.829	1
3.283	8.632	5		2.079	3.735	2		1.798	1.829	1
3.281	8.629	5		2.078	3.732	2		1.797	1.829	1
3.275	8.629	5		2.077	3.732	2		1.796	1.828	1
3.273	8.628	5		2.077	3.72	2		1.791	1.828	1
3.273	8.618	5		2.076	3.707	2		1.79	1.828	1
3.269	8.617	5		2.075	3.702	2		1.788	1.825	1
3.268	8.61	5		2.075	3.699	2		1.788	1.825	1
3.267	8.603	5		2.074	3.683	2		1.787	1.822	1
3.264	8.6	5		2.073	3.681	2		1.787	1.822	1
3.263	8.595	5		2.072	3.679	2		1.787	1.821	1
3.263	8.593	5		2.07	3.679	2		1.785	1.819	1
3.261	8.585	5		2.067	3.675	2		1.78	1.816	1
3.26	8.584	5		2.067	3.675	2		1.779	1.815	1
3.259	8.582	5		2.066	3.674	2		1.778	1.813	1
3.258	8.579	5		2.065	3.674	2		1.778	1.813	1
3.258	8.577	5		2.065	3.673	2		1.778	1.811	1
3.258	8.56	5		2.064	3.659	2		1.777	1.807	1
3.257	8.56	5		2.062	3.657	2		1.775	1.807	1
3.257	8.558	5		2.061	3.657	2		1.773	1.805	1
3.254	8.556	5		2.06	3.655	2		1.773	1.801	1
3.252	8.55	5		2.059	3.655	2		1.772	1.8	1
3.251	8.541	5		2.059	3.632	2		1.771	1.798	1
3.249	8.536	5		2.057	3.63	2		1.77	1.798	1
3.248	8.526	5		2.056	3.623	2		1.77	1.798	1
3.247	8.525	5		2.056	3.622	2		1.769	1.797	1
3.247	8.521	5		2.056	3.617	2		1.768	1.793	1
3.246	8.52	5		2.056	3.612	2		1.765	1.791	1
3.245	8.51	5		2.056	3.607	2		1.764	1.79	1
3.243	8.505	5		2.056	3.606	2		1.763	1.788	1
3.239	8.504	5		2.056	3.606	2		1.761	1.788	1
3.238	8.503	5		2.054	3.606	2		1.76	1.787	1
3.237	8.501	5		2.054	3.603	2		1.76	1.787	1
3.237	8.496	5		2.052	3.593	2		1.757	1.787	1
3.236	8.49	5		2.05	3.592	2		1.756	1.785	1
3.235	8.481	5		2.046	3.59	2		1.754	1.78	1
3.235	8.478	5		2.046	3.59	2		1.753	1.779	1
3.231	8.47	5		2.043	3.579	2		1.753	1.778	1
3.23	8.467	5		2.042	3.577	2		1.753	1.778	1
3.229	8.455	5		2.04	3.573	2		1.752	1.776	1
3.224	8.455	5		2.04	3.573	2		1.749	1.775	1
3.223	8.453	5		2.039	3.573	2		1.747	1.773	1
3.221	8.449	5		2.039	3.573	2		1.746	1.773	1
3.22	8.44	5		2.039	3.572	2		1.744	1.772	1
3.218	8.439	5		2.039	3.572	2		1.744	1.772	1
3.216	8.437	5		2.038	3.572	2		1.744	1.771	1
3.215	8.417	5		2.038	3.572	2		1.743	1.77	1
3.215	8.405	5		2.037	3.568	2		1.741	1.769	1
3.212	8.403	5		2.037	3.562	2		1.739	1.768	1
3.208	8.392	5		2.036	3.549	2		1.737	1.764	1
3.207	8.389	5		2.035	3.544	2		1.731	1.763	1
3.205	8.388	5		2.035	3.539	2		1.73	1.761	1
3.204	8.371	5		2.034	3.539	2		1.727	1.761	1
3.203	8.366	5		2.032	3.539	2		1.726	1.76	1
3.202	8.351	5		2.032	3.539	2		1.725	1.756	1
3.202	8.35	5		2.03	3.538	2		1.724	1.753	1
3.201	8.33	5		2.03	3.538	2		1.722	1.753	1
3.201	8.329	5		2.028	3.538	2		1.72	1.749	1
3.199	8.329	5		2.027	3.538	2		1.72	1.747	1
3.198	8.328	5		2.026	3.535	2		1.718	1.746	1
3.198	8.321	5		2.023	3.522	2		1.718	1.744	1
3.196	8.319	5		2.022	3.512	2		1.716	1.744	1
3.195	8.316	5		2.022	3.506	2		1.716	1.744	1
3.194	8.313	5		2.022	3.505	2		1.716	1.744	1
3.194	8.309	5		2.022	3.505	2		1.712	1.743	1
3.193	8.307	5		2.022	3.505	2		1.711	1.742	1
3.193	8.304	5		2.022	3.505	2		1.711	1.741	1
3.192	8.297	5		2.021	3.505	2		1.707	1.74	1
3.19	8.291	5		2.021	3.505	2		1.706	1.739	1
3.189	8.29	5		2.021	3.505	2		1.704	1.737	1
3.188	8.283	5		2.019	3.495	2		1.701	1.732	1
3.187	8.282	5		2.018	3.49	2		1.698	1.731	1
3.186	8.282	5		2.018	3.489	2		1.695	1.73	1
3.181	8.277	5		2.014	3.487	2		1.694	1.727	1
3.18	8.274	5		2.011	3.486	2		1.694	1.725	1
3.179	8.274	5		2.011	3.472	2		1.694	1.722	1
3.179	8.272	5		2.01	3.472	2		1.693	1.72	1
3.179	8.262	5		2.009	3.472	2		1.693	1.72	1
3.178	8.258	5		2.006	3.472	2		1.692	1.718	1
3.178	8.254	5		2.006	3.472	2		1.692	1.716	1
3.176	8.253	5		2.005	3.472	2		1.69	1.716	1
3.174	8.252	5		2.005	3.472	2		1.69	1.716	1
3.169	8.233	5		2.003	3.472	2		1.689	1.716	1
3.168	8.226	5		2.001	3.472	2		1.688	1.714	1
3.168	8.224	5		2	3.471	2		1.687	1.711	1
3.166	8.223	5		2	3.471	2		1.687	1.707	1
3.165	8.215	5		1.998	3.47	2		1.687	1.706	1
3.164	8.205	5		1.998	3.468	2		1.686	1.704	1
3.164	8.202	5		1.996	3.461	2		1.684	1.704	1
3.163	8.198	5		1.995	3.454	2		1.683	1.694	1
3.16	8.184	5		1.994	3.448	2		1.683	1.693	1
3.158	8.18	5		1.994	3.438	2		1.683	1.692	1
3.157	8.179	5		1.991	3.438	2		1.682	1.692	1
3.152	8.179	5		1.989	3.438	2		1.682	1.69	1
3.149	8.172	5		1.989	3.438	2		1.681	1.69	1
3.148	8.171	5		1.989	3.438	2		1.681	1.689	1
3.148	8.163	5		1.989	3.438	2		1.68	1.688	1
3.144	8.158	5		1.989	3.438	2		1.678	1.687	1
3.144	8.15	5		1.989	3.438	2		1.677	1.687	1
3.144	8.15	5		1.988	3.438	2		1.677	1.687	1
3.144	8.149	5		1.988	3.435	2		1.677	1.686	1
3.144	8.146	5		1.988	3.434	2		1.676	1.683	1
3.144	8.144	5		1.988	3.431	2		1.675	1.683	1
3.144	8.138	5		1.988	3.431	2		1.675	1.683	1
3.143	8.137	5		1.988	3.429	2		1.673	1.682	1
3.14	8.13	5		1.988	3.425	2		1.673	1.682	1
3.14	8.127	5		1.988	3.421	2		1.673	1.681	1
3.139	8.121	5		1.988	3.421	2		1.672	1.68	1
3.138	8.118	5		1.988	3.404	2		1.671	1.677	1
3.137	8.116	5		1.988	3.404	2		1.669	1.676	1
3.136	8.116	5		1.988	3.404	2		1.669	1.676	1
3.135	8.102	5		1.988	3.404	2		1.668	1.675	1
3.135	8.101	5		1.988	3.397	2		1.667	1.675	1
3.134	8.099	5		1.988	3.393	2		1.667	1.673	1
3.133	8.085	5		1.988	3.375	2		1.666	1.672	1
3.131	8.08	5		1.988	3.372	2		1.665	1.671	1
3.129	8.077	5		1.988	3.371	2		1.663	1.669	1
3.129	8.074	5		1.988	3.371	2		1.663	1.668	1
3.129	8.066	5		1.988	3.371	2		1.661	1.667	1
3.129	8.057	5		1.988	3.37	2		1.66	1.665	1
3.129	8.04	5		1.988	3.357	2		1.659	1.663	1
3.129	8.032	5		1.988	3.355	2		1.657	1.663	1
3.126	8.023	5		1.988	3.354	2		1.656	1.661	1
3.124	8.016	5		1.988	3.351	2		1.656	1.659	1
3.123	8.011	5		1.986	3.344	2		1.655	1.657	1
3.122	8.008	5		1.986	3.337	2		1.654	1.656	1
3.122	8.001	5		1.983	3.337	2		1.654	1.655	1
3.118	7.996	5		1.983	3.336	2		1.654	1.654	1
3.118	7.984	5		1.98	3.334	2		1.654	1.654	1
3.115	7.983	5		1.98	3.332	2		1.652	1.653	1
3.115	7.982	5		1.977	3.32	2		1.652	1.652	1
3.111	7.972	5		1.977	3.313	2		1.652	1.652	1
3.11	7.971	5		1.977	3.31	2		1.651	1.65	1
3.11	7.965	5		1.974	3.309	2		1.651	1.647	1
3.109	7.964	5		1.974	3.307	2		1.65	1.645	1
3.107	7.957	5		1.974	3.305	2		1.647	1.644	1
3.106	7.955	5		1.973	3.303	2		1.646	1.644	1
3.103	7.951	5		1.973	3.303	2		1.645	1.642	1
3.099	7.948	5		1.973	3.292	2		1.644	1.639	1
3.099	7.946	5		1.972	3.287	2		1.642	1.638	1
3.099	7.946	5		1.972	3.286	2		1.642	1.637	1
3.099	7.945	5		1.972	3.286	2		1.64	1.636	1
3.099	7.943	5		1.969	3.286	2		1.639	1.636	1
3.099	7.934	5		1.967	3.285	2		1.638	1.63	1
3.098	7.934	5		1.966	3.281	2		1.638	1.629	1
3.096	7.934	5		1.963	3.272	2		1.637	1.629	1
3.095	7.933	5		1.96	3.271	2		1.637	1.628	1
3.095	7.932	5		1.96	3.269	2		1.636	1.627	1
3.094	7.927	5		1.958	3.264	2		1.636	1.625	1
3.092	7.899	5		1.956	3.26	2		1.632	1.624	1
3.092	7.896	5		1.955	3.253	2		1.63	1.623	1
3.091	7.895	5		1.955	3.246	2		1.63	1.622	1
3.091	7.892	5		1.955	3.239	2		1.63	1.619	1
3.091	7.889	5		1.955	3.235	2		1.629	1.619	1
3.089	7.884	5		1.955	3.235	2		1.628	1.618	1
3.088	7.876	5		1.955	3.234	2		1.627	1.615	1
3.087	7.875	5		1.955	3.227	2		1.625	1.612	1
3.087	7.866	5		1.955	3.223	2		1.624	1.612	1
3.085	7.865	5		1.955	3.217	2		1.622	1.611	1
3.085	7.859	5		1.955	3.204	2		1.619	1.611	1
3.084	7.855	5		1.955	3.202	2		1.618	1.611	1
3.084	7.852	5		1.955	3.202	2		1.618	1.61	1
3.084	7.851	5		1.955	3.202	2		1.615	1.61	1
3.084	7.85	5		1.955	3.202	2		1.615	1.609	1
3.083	7.842	5		1.955	3.199	2		1.613	1.609	1
3.083	7.84	5		1.955	3.186	2		1.612	1.609	1
3.081	7.839	5		1.955	3.176	2		1.612	1.609	1
3.079	7.839	5		1.955	3.176	2		1.611	1.607	1
3.078	7.835	5		1.955	3.173	2		1.611	1.605	1
3.077	7.832	5		1.955	3.171	2		1.611	1.605	1
3.074	7.826	5		1.954	3.171	2		1.61	1.604	1
3.073	7.825	5		1.953	3.168	2		1.61	1.604	1
3.072	7.814	5		1.953	3.168	2		1.609	1.598	1
3.071	7.808	5		1.953	3.168	2		1.609	1.594	1
3.07	7.799	5		1.952	3.168	2		1.609	1.593	1
3.07	7.793	5		1.951	3.168	2		1.609	1.593	1
3.07	7.791	5		1.951	3.168	2		1.609	1.592	1
3.069	7.79	5		1.95	3.168	2		1.607	1.592	1
3.069	7.79	4.956		1.949	3.157	2		1.606	1.591	1
3.069	7.781	4.853		1.946	3.157	2		1.606	1.59	1
3.069	7.779	4.841		1.942	3.153	2		1.605	1.589	1
3.069	7.776	4.813		1.94	3.151	2		1.605	1.589	1
3.069	7.76	4.805		1.938	3.149	2		1.604	1.588	1
3.069	7.743	4.773		1.938	3.148	2		1.604	1.586	1
3.069	7.739	4.767		1.938	3.143	2		1.604	1.586	1
3.069	7.739	4.757		1.938	3.142	2		1.6	1.585	1
3.069	7.735	4.719		1.935	3.135	2		1.598	1.585	1
3.068	7.733	4.675		1.934	3.135	2		1.594	1.584	1
3.064	7.733	4.668		1.933	3.134	2		1.593	1.584	1
3.063	7.727	4.569		1.932	3.134	2		1.593	1.583	1
3.061	7.719	4.548		1.932	3.134	2		1.592	1.582	1
3.06	7.718	4.546		1.931	3.134	2		1.592	1.58	1
3.059	7.717	4.502		1.925	3.134	2		1.591	1.58	1
3.058	7.715	4.498		1.924	3.134	2		1.59	1.579	1
3.055	7.712	4.428		1.923	3.134	2		1.589	1.576	1
3.055	7.705	4.409		1.922	3.133	2		1.589	1.574	1
3.055	7.704	4.383		1.921	3.128	2		1.588	1.573	1
3.054	7.702	4.369		1.921	3.125	2		1.586	1.571	1
3.054	7.697	4.332		1.921	3.124	2		1.585	1.568	1
3.052	7.694	4.253		1.921	3.116	2		1.584	1.561	1
3.049	7.694	4.198		1.921	3.112	2		1.584	1.56	1
3.048	7.686	4.169		1.921	3.111	2		1.583	1.557	1
3.048	7.683	4.16		1.921	3.109	2		1.583	1.557	1
3.048	7.661	4.153		1.921	3.105	2		1.582	1.556	1
3.047	7.657	4.144		1.921	3.103	2		1.58	1.555	1
3.043	7.657	4.09		1.921	3.101	2		1.579	1.555	1
3.037	7.654	4.045		1.921	3.101	2		1.578	1.554	1
3.036	7.651	4		1.921	3.101	2		1.576	1.554	1
3.035	7.649	4		1.921	3.101	2		1.576	1.554	1
3.031	7.645	4		1.921	3.101	2		1.574	1.554	1
3.028	7.641	4		1.921	3.101	2		1.574	1.554	1
3.025	7.636	4		1.921	3.101	2		1.573	1.55	1
3.025	7.628	4		1.919	3.101	2		1.572	1.546	1
3.025	7.625	4		1.916	3.101	2		1.571	1.544	1
3.024	7.618	4		1.914	3.101	2		1.571	1.544	1
3.024	7.612	4		1.913	3.1	2		1.57	1.543	1
3.024	7.61	4		1.912	3.1	2		1.568	1.543	1
3.023	7.609	4		1.912	3.1	2		1.567	1.539	1
3.023	7.602	4		1.91	3.1	2		1.564	1.537	1
3.021	7.6	4		1.91	3.1	2		1.564	1.536	1
3.021	7.598	4		1.91	3.093	2		1.562	1.536	1
3.017	7.597	4		1.91	3.091	2		1.561	1.534	1
3.016	7.592	4		1.909	3.09	2		1.561	1.534	1
3.016	7.585	4		1.907	3.077	2		1.56	1.532	1
3.016	7.571	4		1.906	3.07	2		1.557	1.531	1
3.015	7.567	4		1.905	3.068	2		1.557	1.53	1
3.014	7.565	4		1.904	3.068	2		1.556	1.53	1
3.012	7.558	4		1.904	3.068	2		1.556	1.53	1
3.012	7.549	4		1.904	3.068	2		1.555	1.53	1
3.01	7.549	4		1.903	3.067	2		1.555	1.53	1
3.01	7.547	4		1.903	3.067	2		1.554	1.529	1
3.01	7.537	4		1.902	3.067	2		1.554	1.529	1
3.009	7.531	4		1.9	3.067	2		1.554	1.528	1
3.009	7.524	4		1.9	3.067	2		1.554	1.527	1
3.007	7.522	4		1.898	3.067	2		1.553	1.527	1
3.005	7.522	4		1.896	3.067	2		1.551	1.527	1
3.005	7.514	4		1.894	3.067	2		1.55	1.526	1
3.004	7.51	4		1.894	3.067	2		1.547	1.526	1
3.003	7.51	4		1.891	3.064	2		1.544	1.524	1
3.003	7.504	4		1.891	3.063	2		1.544	1.523	1
3.002	7.493	4		1.888	3.049	2		1.544	1.523	1
3	7.491	4		1.888	3.043	2		1.543	1.521	1
3	7.488	4		1.888	3.036	2		1.543	1.52	1
2.998	7.487	4		1.888	3.036	2		1.54	1.52	1
2.995	7.48	4		1.888	3.034	2		1.539	1.52	1
2.995	7.478	4		1.888	3.034	2		1.537	1.519	1
2.989	7.477	4		1.888	3.034	2		1.537	1.516	1
2.989	7.467	4		1.888	3.033	2		1.536	1.516	1
2.988	7.463	4		1.888	3.033	2		1.536	1.514	1
2.987	7.461	4		1.888	3.033	2		1.535	1.513	1
2.985	7.447	4		1.888	3.032	2		1.534	1.513	1
2.984	7.439	4		1.888	3.028	2		1.533	1.511	1
2.981	7.433	4		1.888	3.028	2		1.532	1.507	1
2.98	7.432	4		1.888	3.026	2		1.531	1.505	1
2.98	7.431	4		1.888	3.021	2		1.53	1.505	1
2.98	7.427	4		1.888	3.018	2		1.53	1.504	1
2.979	7.424	4		1.887	3.008	2		1.53	1.503	1
2.974	7.42	4		1.886	3.008	2		1.53	1.501	1
2.974	7.417	4		1.884	3.004	2		1.53	1.5	1
2.971	7.407	4		1.883	3.002	2		1.53	1.5	1
2.97	7.406	4		1.883	3.001	2		1.529	1.5	1
2.97	7.401	4		1.883	3	2		1.529	1.499	1
2.97	7.401	4		1.881	3	2		1.527	1.499	1
2.97	7.393	4		1.881	3	2		1.527	1.498	1
2.967	7.39	4		1.881	2.999	2		1.527	1.498	1
2.966	7.389	4		1.878	2.982	2		1.526	1.495	1
2.965	7.387	4		1.878	2.979	2		1.526	1.494	1
2.965	7.386	4		1.874	2.972	2		1.526	1.493	1
2.965	7.364	4		1.873	2.967	2		1.524	1.491	1
2.96	7.363	4		1.872	2.966	2		1.523	1.491	1
2.959	7.362	4		1.872	2.966	2		1.523	1.49	1
2.958	7.361	4		1.872	2.966	2		1.523	1.49	1
2.958	7.355	4		1.872	2.966	2		1.521	1.488	1
2.958	7.348	4		1.871	2.958	2		1.521	1.488	1
2.955	7.346	4		1.87	2.958	2		1.52	1.486	1
2.954	7.346	4		1.87	2.957	2		1.52	1.486	1
2.952	7.34	4		1.869	2.95	2		1.52	1.484	1
2.952	7.327	4		1.869	2.949	2		1.519	1.483	1
2.951	7.322	4		1.867	2.945	2		1.516	1.482	1
2.95	7.313	4		1.867	2.936	2		1.516	1.481	1
2.95	7.306	4		1.866	2.935	2		1.514	1.48	1
2.947	7.301	4		1.866	2.934	2		1.513	1.478	1
2.946	7.295	4		1.866	2.932	2		1.513	1.477	1
2.942	7.289	4		1.865	2.927	2		1.511	1.476	1
2.941	7.288	4		1.865	2.925	2		1.508	1.475	1
2.939	7.287	4		1.862	2.924	2		1.507	1.473	1
2.939	7.285	4		1.86	2.92	2		1.504	1.473	1
2.939	7.285	4		1.86	2.915	2		1.504	1.473	1
2.938	7.283	4		1.858	2.915	2		1.503	1.472	1
2.938	7.277	4		1.858	2.911	2		1.501	1.472	1
2.936	7.275	4		1.858	2.902	2		1.501	1.472	1
2.935	7.275	4		1.857	2.899	2		1.501	1.47	1
2.935	7.27	4		1.857	2.898	2		1.5	1.469	1
2.933	7.27	4		1.855	2.895	2		1.5	1.468	1
2.933	7.269	4		1.855	2.891	2		1.5	1.468	1
2.933	7.266	4		1.854	2.89	2		1.499	1.468	1
2.932	7.262	4		1.854	2.882	2		1.499	1.466	1
2.931	7.255	4		1.854	2.882	2		1.498	1.465	1
2.931	7.255	4		1.854	2.881	2		1.498	1.464	1
2.929	7.247	4		1.854	2.879	2		1.495	1.464	1
2.929	7.239	4		1.854	2.873	2		1.494	1.462	1
2.929	7.238	4		1.854	2.865	2		1.493	1.462	1
2.928	7.234	4		1.854	2.865	2		1.491	1.461	1
2.928	7.233	4		1.854	2.859	2		1.491	1.459	1
2.926	7.231	4		1.853	2.858	2		1.491	1.459	1
2.926	7.224	4		1.847	2.857	2		1.49	1.458	1
2.926	7.219	4		1.845	2.856	2		1.49	1.457	1
2.925	7.213	4		1.844	2.847	2		1.49	1.457	1
2.925	7.206	4		1.844	2.833	2		1.488	1.457	1
2.923	7.204	4		1.844	2.832	2		1.488	1.455	1
2.917	7.199	4		1.843	2.831	2		1.488	1.455	1
2.916	7.193	4		1.842	2.831	2		1.486	1.455	1
2.915	7.189	4		1.841	2.831	2		1.486	1.453	1
2.915	7.186	4		1.841	2.831	2		1.484	1.453	1
2.914	7.179	4		1.84	2.831	2		1.483	1.452	1
2.912	7.174	4		1.837	2.831	2		1.483	1.45	1
2.911	7.171	4		1.837	2.829	2		1.482	1.447	1
2.91	7.17	4		1.837	2.821	2		1.481	1.447	1
2.906	7.166	4		1.836	2.819	2		1.48	1.446	1
2.906	7.162	4		1.835	2.817	2		1.478	1.446	1
2.906	7.152	4		1.834	2.816	2		1.477	1.446	1
2.906	7.144	4		1.832	2.815	2		1.476	1.446	1
2.906	7.143	4		1.831	2.81	2		1.476	1.445	1
2.906	7.129	4		1.831	2.804	2		1.475	1.444	1
2.905	7.115	4		1.831	2.804	2		1.473	1.444	1
2.904	7.114	4		1.83	2.801	2		1.473	1.444	1
2.903	7.109	4		1.83	2.798	2		1.473	1.442	1
2.903	7.108	4		1.83	2.797	2		1.472	1.442	1
2.903	7.096	4		1.829	2.797	2		1.471	1.441	1
2.901	7.096	4		1.828	2.797	2		1.47	1.441	1
2.901	7.096	4		1.828	2.797	2		1.469	1.44	1
2.9	7.092	4		1.828	2.797	2		1.468	1.44	1
2.9	7.092	4		1.826	2.797	2		1.468	1.44	1
2.898	7.091	4		1.825	2.797	2		1.466	1.44	1
2.892	7.091	4		1.823	2.797	2		1.464	1.439	1
2.891	7.091	4		1.823	2.797	2		1.464	1.438	1
2.89	7.087	4		1.823	2.793	2		1.462	1.438	1
2.889	7.078	4		1.822	2.785	2		1.462	1.437	1
2.889	7.071	4		1.821	2.781	2		1.461	1.436	1
2.888	7.066	4		1.82	2.778	2		1.461	1.434	1
2.886	7.062	4		1.82	2.776	2		1.459	1.434	1
2.886	7.06	4		1.82	2.766	2		1.459	1.433	1
2.883	7.042	4		1.82	2.766	2		1.459	1.432	1
2.883	7.04	4		1.819	2.764	2		1.458	1.431	1
2.882	7.036	4		1.816	2.764	2		1.457	1.43	1
2.881	7.036	4		1.816	2.764	2		1.457	1.43	1
2.879	7.034	4		1.816	2.764	2		1.455	1.428	1
2.879	7.031	4		1.815	2.764	2		1.455	1.427	1
2.878	7.029	4		1.815	2.764	2		1.455	1.425	1
2.877	7.027	4		1.813	2.764	2		1.453	1.424	1
2.877	7.026	4		1.813	2.764	2		1.452	1.423	1
2.876	7.007	4		1.812	2.764	2		1.45	1.421	1
2.876	6.99	4		1.812	2.764	2		1.45	1.42	1
2.876	6.988	4		1.812	2.764	2		1.447	1.42	1
2.876	6.979	4		1.809	2.763	2		1.447	1.419	1
2.876	6.977	4		1.809	2.763	2		1.446	1.418	1
2.876	6.97	4		1.808	2.761	2		1.446	1.418	1
2.876	6.967	4		1.808	2.76	2		1.446	1.418	1
2.876	6.965	4		1.807	2.76	2		1.445	1.418	1
2.875	6.961	4		1.806	2.76	2		1.444	1.417	1
2.875	6.957	4		1.804	2.756	2		1.443	1.417	1
2.875	6.954	4		1.803	2.752	2		1.442	1.417	1
2.873	6.951	4		1.803	2.75	2		1.441	1.416	1
2.873	6.94	4		1.803	2.748	2		1.441	1.416	1
2.872	6.94	4		1.803	2.746	2		1.44	1.415	1
2.872	6.94	4		1.803	2.743	2		1.439	1.415	1
2.871	6.937	4		1.803	2.735	2		1.438	1.414	1
2.87	6.932	4		1.803	2.73	2		1.437	1.414	1
2.87	6.93	4		1.802	2.73	2		1.436	1.414	1
2.868	6.929	4		1.802	2.73	2		1.434	1.414	1
2.867	6.924	4		1.801	2.73	2		1.433	1.413	1
[truncated: 19,184 more rows]

## Sheet: Figure S1d
rLen	miRNA	mRNA	repeats	other_mapped		rLen	miRNA	mRNA	repeats	other_mapped		rLen	miRNA	mRNA	repeats	other_mapped
19	0	6.41875e-06	0.000195521	0.000384498		19	0	1.11839e-05	0.00022207	0.000412238		19	0	1.13376e-06	0.000125567	0.000197169
20	0	6.18058e-06	0.000160961	0.000356523		20	0	1.46027e-05	0.0001564	0.00035637		20	0	2.1531e-06	5.16489e-05	0.000118177
21	0	8.15797e-06	0.000193841	0.000448567		21	0	1.38844e-05	0.000180292	0.000732994		21	0	2.09142e-06	8.01709e-05	0.000322067
22	0	1.43588e-05	0.00129601	0.000779827		22	0	1.51719e-05	0.000695301	0.000863697		22	0	3.63298e-06	0.000279219	0.000454904
23	0	1.38036e-05	0.000248699	0.000934442		23	0	1.88017e-05	0.000228916	0.000594529		23	0	6.39283e-06	9.08237e-05	0.00028275
24	0	4.5193e-05	0.000390225	0.00173478		24	0	2.64975e-05	0.000165821	0.000508247		24	0	1.41537e-05	0.000106092	0.000371945
25	0	0.000158215	0.00094918	0.00462769		25	0	7.22869e-05	0.000185254	0.000829017		25	0	4.44045e-05	0.000376077	0.000982532
26	0	0.000367997	0.00192447	0.0113392		26	0	0.000206593	0.000330047	0.00207983		26	0	0.00014023	0.000449416	0.00315853
27	0	0.000520061	0.00291368	0.02087		27	0	0.000395862	0.000534368	0.00410107		27	0	0.000243641	0.000679459	0.00547177
28	0	0.000419067	0.00342293	0.025205		28	0	0.000415423	0.000731623	0.00600641		28	0	0.000266446	0.000751302	0.00630235
29	0	0.000267402	0.00244757	0.0199738		29	0	0.000310087	0.000588211	0.00474095		29	0	0.000294398	0.00105572	0.0101913
30	0	0.000110075	0.00131089	0.0111072		30	0	0.000152842	0.000371591	0.00312744		30	0	0.000232513	0.0010948	0.0124128
31	0	6.21613e-05	0.000483737	0.00385631		31	0	0.000100116	0.000191304	0.00154426		31	0	0.000174619	0.000690839	0.00730279
32	0	2.76618e-05	0.000198058	0.00189596		32	0	4.53263e-05	9.40017e-05	0.000589234		32	0	8.39808e-05	0.000260662	0.00331214
rLen	miRNA	mRNA	repeats	other_mapped		rLen	miRNA	mRNA	repeats	other_mapped		rLen	miRNA	mRNA	repeats	other_mapped
19	0	5.06666e-06	7.39457e-05	0.000165248		19	1.68601e-07	1.54906e-05	9.99091e-05	0.000214532		19	8.77279e-08	2.38449e-06	7.28101e-05	0.000124512
20	1.27568e-06	1.00307e-05	4.62868e-05	0.000128683		20	2.31949e-07	1.98791e-05	5.25788e-05	0.000207636		20	2.92426e-08	2.93882e-06	1.56639e-05	7.35747e-05
21	5.53326e-07	1.04074e-05	5.3682e-05	0.000269645		21	3.37695e-07	2.06588e-05	5.24467e-05	0.000598408		21	4.66924e-07	4.04238e-06	1.46992e-05	0.000273039
22	7.74482e-07	1.43084e-05	6.21385e-05	0.000465458		22	2.19378e-06	2.88653e-05	6.58219e-05	0.000610817		22	1.16332e-07	7.00629e-06	1.889e-05	0.000364927
23	1.48042e-06	1.69435e-05	8.22262e-05	0.000507854		23	8.02087e-07	3.35481e-05	6.08686e-05	0.000421015		23	1.16332e-07	1.23585e-05	2.31654e-05	0.000188551
24	0	5.52606e-05	0.000133867	0.000808848		24	3.1625e-07	5.23678e-05	6.58798e-05	0.000372222		24	8.74086e-08	3.32137e-05	3.43657e-05	0.000164628
25	1.155e-07	0.000187038	0.000327193	0.00184729		25	4.85344e-07	0.000164618	0.000119093	0.000631855		25	2.89234e-08	0.000104047	6.60172e-05	0.000369691
26	1.37294e-06	0.000470273	0.000656349	0.00424264		26	4.42947e-07	0.000498728	0.000246065	0.00165731		26	1.45575e-07	0.00030968	0.000142253	0.00107301
27	1.68997e-06	0.000577705	0.00104932	0.00837965		27	1.13929e-06	0.000867601	0.000397108	0.00332035		27	4.95528e-07	0.000526828	0.000215385	0.00207302
28	4.61998e-07	0.000455181	0.0013559	0.0107041		28	1.79175e-06	0.000900069	0.000515228	0.00409328		28	8.75682e-07	0.000570021	0.000265451	0.00249217
29	3.07999e-07	0.000274296	0.000965885	0.00882852		29	1.53984e-06	0.000678366	0.000385245	0.00336085		29	4.07162e-07	0.000538075	0.000268864	0.00269386
30	1.55121e-07	0.000111003	0.00055767	0.00504		30	6.96341e-07	0.000354069	0.000228843	0.00220626		30	4.65009e-07	0.000403334	0.000206975	0.00247299
31	3.84998e-08	5.74519e-05	0.00021896	0.00166117		31	6.53945e-07	0.000198722	0.000118753	0.00106724		31	2.61587e-07	0.000268961	0.000124691	0.00143207
32	6.05033e-07	3.04519e-05	8.35252e-05	0.000588864		32	3.16743e-07	9.62183e-05	4.80069e-05	0.000353954		32	1.74817e-07	0.000122256	5.45827e-05	0.000596569
rLen	miRNA	mRNA	repeats	other_mapped		rLen	miRNA	mRNA	repeats	other_mapped		rLen	miRNA	mRNA	repeats	other_mapped
19	0	4.61998e-07	1.83505e-05	4.28414e-05		19	0	6.74896e-07	2.42268e-05	3.35666e-05		19	0	1.6849e-06	0.000170423	0.000403698
20	0	1.5972e-06	1.06948e-05	1.35408e-05		20	0	5.48692e-07	2.04512e-05	1.48746e-05		20	0	2.49603e-06	0.000172897	0.000365838
21	0	0	6.95111e-06	1.43513e-05		21	0	9.49736e-07	2.29448e-05	2.06159e-05		21	0	3.86085e-06	0.000251368	0.000638389
22	0	8.67954e-07	8.77931e-06	1.91283e-05		22	0	1.81468e-06	2.71867e-05	3.1294e-05		22	0	5.9275e-06	0.000316737	0.00112426
23	0	0	1.74056e-05	1.82238e-05		23	0	8.64942e-07	3.41087e-05	5.0579e-05		23	0	1.09218e-05	0.000578362	0.00229784
24	0	5.15947e-07	8.5297e-06	3.25828e-05		24	0	3.79697e-06	3.45297e-05	0.000118889		24	0	3.54576e-05	0.000985307	0.0057768
25	0	1.53293e-06	2.58389e-05	0.000118439		25	0	4.68434e-06	7.06571e-05	0.000320778		25	0	0.000111647	0.00300412	0.0184484
26	0	5.77538e-06	4.42919e-05	0.000305661		26	0	1.47255e-05	0.000109352	0.000862358		26	0	0.000273172	0.00560509	0.0522962
27	0	5.46962e-06	5.95224e-05	0.000460609		27	0	2.40498e-05	0.000152825	0.00129738		27	0	0.000434534	0.0084841	0.0806983
28	0	3.78193e-06	5.09692e-05	0.000447483		28	0	2.47222e-05	0.000171956	0.00134741		28	0	0.000404031	0.00946906	0.0832883
29	0	2.61573e-06	2.73629e-05	0.000312813		29	0	1.97445e-05	0.000209759	0.00187601		29	0	0.000602668	0.0128574	0.118963
30	0	2.67086e-06	2.00428e-05	0.000181896		30	0	1.96817e-05	0.00024849	0.0021263		30	0	0.000628606	0.0160655	0.143255
31	0	2.58534e-07	1.06044e-05	5.60927e-05		31	0	1.37533e-05	0.000144225	0.0012727		31	0	0.000418193	0.00889041	0.089806
32	0	1.69564e-06	5.90874e-06	3.06515e-05		32	0	5.44255e-06	7.0329e-05	0.000509297		32	0	0.00017112	0.0035041	0.035985
