# Supplementary material for: Formation of spermatogonia and fertile oocytes in golden hamsters requires piRNAs
Source: Nat Cell Biol. 2021 Sep 6;23(9):992–1001. doi: 10.1038/s41556-021-00746-2 (PMC8437802; doi:10.1038/s41556-021-00746-2)
Supplement: Source Data Extended Data Fig. 2 — Statistical source data. [file 41556_2021_746_MOESM14_ESM.xlsx]

## Sheet: Figure S2a
LTR group	9 dpp antisense	13 dpp antisense	21 dpp antisense	9 dpp sense	13 dpp sense	21 dpp sense	9 dpp	13 dpp	21 dpp
LTR7x ERV1	51.213	8.348	293.322	46.936	6.28	90.126	98.149	14.628	383.448
LTRISx	191.141	55.507	91.698	196.419	63.626	25.115	387.56	119.133	116.813
MERx ERV1	194.584	46.396	1903.4	106.513	29.003	171.301	301.097	75.399	2074.7
MLTRx ERV1	150.18	36.411	2077.85	116.811	26.782	1255.84	266.991	63.193	3333.69
MMERGLN	282.287	43.225	9.031	461.613	65.479	13.968	743.9	108.704	22.999
MuLV	1846.48	432.456	1090.48	2847.09	1089.64	1060.38	4693.57	1522.09	2150.86
RLTR1x ERV1	144.094	43.898	164.846	135.939	33.038	600.692	280.033	76.936	765.538
RodERV21	1916.58	522.164	1654.99	1112.33	556.216	731.446	3028.91	1078.38	2386.44
ERVBx	1135.98	289.396	259.283	1012.32	273.27	198.476	2148.31	562.666	457.759
ETn	61.529	6.724	574.321	32.958	5.874	29.454	94.487	12.598	603.775
IAP	3958.66	1660.1	2732.34	4675.33	2138.76	2655.04	8633.99	3798.85	5387.38
MLTRx ERVK	167.966	33.659	506.985	112.655	20.02	270.919	280.621	53.679	777.904
MMERVKx	4156.25	1487.35	999.241	3153.14	1108.1	796.993	7309.39	2595.45	1796.23
MYSERVx	7437.73	2578.98	892.978	6482.53	1621.42	822.788	13920.3	4200.4	1715.77
MuERV4	88.558	15.072	3.255	49.312	8.056	2.821	137.87	23.128	6.076
RLTRx	820.546	208.007	2197.27	879.661	317.825	401.022	1700.21	525.832	2598.29
RLTR1x ERVK	975.905	231.173	305.309	993.379	294.9	1183.62	1969.28	526.073	1488.93
RLTR2x ERVK	169.073	51.205	215.184	218.403	75.401	216.268	387.476	126.606	431.452
RLTR3x ERVK	1108.54	341.617	375.147	2089.76	493.358	1224.38	3198.3	834.975	1599.53
RLTR4x ERVK	297.138	61.19	499.148	263.091	60.302	74.585	560.229	121.492	573.733
RMERx ERVK	969.952	370.063	903.965	814.71	266.473	490.115	1784.66	636.536	1394.08
ERV3	22.135	3.4	2.115	32.97	6.356	4.204	55.105	9.756	6.319
ERVL-x	70.633	9.718	6.835	82.112	11.266	35.177	152.745	20.984	42.012
LTR6x ERVL	10.906	3.324	911.476	5.476	1.624	1.682	16.382	4.948	913.158
LTR7x ERVL	10.411	9.528	718.371	9.653	1.662	39.245	20.064	11.19	757.616
MERx ERVL	112.955	38.201	2132.2	99.234	32.327	1451.8	212.189	70.528	3584
RMERx ERVL	405.118	114.616	1844.63	408.862	143.136	1356.25	813.98	257.752	3200.88
MLT	1150.2	338.63	7467.25	1129.28	260.161	3605.59	2279.48	598.791	11072.8
MT	1700.19	423.42	4051.68	2123.56	531.972	2550.15	3823.76	955.392	6601.83
MT2	569.612	221.39	2174.46	615.891	186.426	396.248	1185.5	407.816	2570.71
ORR1	2664.43	734.063	8489.74	4119.31	1246.55	6116.53	6783.74	1980.61	14606.3
BGLII	3.458	1.776	0.19	2.06	0.85	0.895	5.518	2.626	1.085
EUTRx	3.923	0	1.085	8.657	0.888	0.488	12.58	0.888	1.573
Gypsy	12.93	7.422	633.374	23.014	8.539	5.641	35.944	15.961	639.015
HERVx	22.897	11.013	12.774	17.243	4.694	5.37	40.14	15.707	18.144
LTR10x ERV1	3.241	0	0	2.893	0.85	0.108	6.134	0.85	0.108
LTR10x ERVL	7.725	0.812	0.108	10.322	1.7	3.499	18.047	2.512	3.607
LTR10x NA	2.06	0	1.573	5.736	3.248	0.38	7.796	3.248	1.953
LTR1x ERVK	18.677	0.85	1.899	17.279	3.844	3.96	35.956	4.694	5.859
LTR1x ERVL	87.688	9.718	24.952	47.708	4.618	8.489	135.396	14.336	33.441
LTR3x ERV1	22.523	4.694	1.383	22.499	4.656	126.225	45.022	9.35	127.608
LTR3x ERVL	85.359	29.46	22.836	22.993	6.471	4.475	108.352	35.931	27.311
LTR4x ERVL	11.436	4.948	7.269	18.292	2.918	39.191	29.728	7.866	46.46
LTR5x ERVL	31.622	3.882	9.818	8.881	3.362	7.703	40.503	7.244	17.521
LTR6x ERV1	4.446	4.098	640.915	2.06	1.624	105.233	6.506	5.722	746.148
LTR8x ERVL	28.895	6.356	2.821	33.177	6.686	177.078	62.072	13.042	179.899
LTR8x Gypsy	4.446	2.436	52.915	10.194	2.106	286.731	14.64	4.542	339.646
LTR9x NA	6.76	1.738	1.953	12.362	5.76	453.041	19.122	7.498	454.994
MamRepx	13.194	3.692	2.278	8.187	5.798	26.064	21.381	9.49	28.342
MERV1	5.736	3.248	1.085	5.049	2.55	0.651	10.785	5.798	1.736
MERVK26	96.51	42.173	31	60.225	7.244	1.627	156.735	49.417	32.627
MERVL	88.569	20.693	13.615	144.97	32.784	20.178	233.539	53.477	33.793
MERx	2.06	0	0.081	0	0	0	2.06	0	0.081
MMTV	11.532	4.656	6.401	4.771	3.882	1.22	16.303	8.538	7.621
MuRRS	54.191	16.342	4.258	157.846	29.714	15.568	212.037	46.056	19.826
MURVY	10.351	2.106	0.108	37.848	18.181	0.651	48.199	20.287	0.759
RLTR2x ERV1	54.735	9.16	31.027	27.138	9.528	554.042	81.873	18.688	585.069
RLTR2x ERVL	81.553	13.372	10.822	31.608	4.58	11.391	113.161	17.952	22.213
RLTR3x ERV1	36.332	5.544	34.418	25.113	5.392	20.911	61.445	10.936	55.329
RLTR4x ERV1	8.483	3.324	29.725	23.402	5.024	1.248	31.885	8.348	30.973
RLTR5x ERVK	30.909	6.724	6.292	8.472	2.956	18.524	39.381	9.68	24.816
RLTRx ERV1	171.597	46.524	164.493	111.309	57.498	44.941	282.906	104.022	209.434
RLTRx ERVK	88.001	30.487	8.001	29.571	14.083	2.305	117.572	44.57	10.306
RMERx ERV1	132.709	22.646	54.298	88.211	22.202	25.033	220.92	44.848	79.331
RNERV	90.099	17.699	4.665	191.55	36.59	332.486	281.649	54.289	337.151
SRV	47.971	11.203	3.905	46.813	24.436	23.189	94.784	35.639	27.094
VL30	34.055	37.301	18.741	10.557	2.068	0.624	44.612	39.369	19.365
