# Supplementary material for: Formation of spermatogonia and fertile oocytes in golden hamsters requires piRNAs
Source: Nat Cell Biol. 2021 Sep 6;23(9):992–1001. doi: 10.1038/s41556-021-00746-2 (PMC8437802; doi:10.1038/s41556-021-00746-2)
Supplement: Source Data Extended Data Fig. 5 — Statistical source data. [file 41556_2021_746_MOESM16_ESM.xlsx]

## Sheet: Figure S5c
hit class	Mov10l1 WT	Mov10l1 HET	Mov10l1 KO
promoters >0.5 RPKM	22.2901	21.3089	20.2027
promoters <0.5 RPKM	21.4073	16.4004	18.0518
exons	41.5656	38.3575	42.1741
introns	52.7377	50.2989	53.4971
intergenic	39.3899	38.5323	44.8384
SINE	61.4707	61.7788	65.7078
LINE	49.33	42.4137	48.647
LTR	44.7308	43.8721	53.7841
other	45.9669	47.369	52.2261

## Sheet: Figure S5d
retrotransposon	Mov10l1 HET	Mov10l1 KO
Lx5	35.0963	37.1505
MuLV	40.1019	45.9552
MYSERVx	33.9004	33.5599
IAP	38.732	49.9986
ORR1	48.8372	50.9657
