# Supplementary material for: Formation of spermatogonia and fertile oocytes in golden hamsters requires piRNAs
Source: Nat Cell Biol. 2021 Sep 6;23(9):992–1001. doi: 10.1038/s41556-021-00746-2 (PMC8437802; doi:10.1038/s41556-021-00746-2)
Supplement: Source Data Extended Data Fig. 7 — Statistical source data. [file 41556_2021_746_MOESM17_ESM.xlsx]

## Sheet: Figure S7b
Mov10l1+/+
class	18	19	20	21	22	23	24	25	26	27	28	29	30	31	32
miRNA	43.0903	151.149	749.964	3651.83	7453.24	2560.22	781.101	118.473	35.8508	12.5512	5.3191	2.72209	1.34288	0.569178	0.86029
rRNA	73.8368	92.6936	105.025	57.3864	50.6714	57.2015	71.4764	61.9755	88.2169	97.8004	90.0691	178.155	87.0439	83.0397	95.5507
tRNA	190.377	605.431	712.519	432.284	126.669	86.0989	84.9979	85.648	157.074	67.8409	80.4723	94.0944	121.744	255.488	394.355
retrotransposon	305.315	8014.13	239.081	463.422	600.62	106.993	113.72	138.742	227.061	321.762	320.425	252.149	158.012	77.631	47.5534
repeat other	383.804	108.15	93.4102	143.222	660.264	85.0705	83.1182	152.362	83.1914	122.24	102.856	77.5052	70.379	63.6237	62.4287
mRNA	377.826	3085.16	358.732	406.451	240.629	240.13	370.092	316.937	465.814	585.153	520.913	387.658	252.677	181.709	196.788
other	5827.16	10161.1	4470.03	8234.36	2166.8	1550.55	2378.38	964.426	1587.51	2694.48	2262.47	1802.64	936.059	572.574	664.845
Mov10l-/- scaled
class	18	19	20	21	22	23	24	25	26	27	28	29	30	31	32
miRNA	54.8434	174.497	724.054	3603.86	7451.09	2609.86	784.121	110.799	28.3235	8.82489	4.26668	2.49302	1.18647	0.788085	1.58485
rRNA	116.61	146.458	150.276	76.9313	81.857	94.9131	102.596	87.5306	88.7662	114.69	98.7855	277.962	116.06	119.841	139.46
tRNA	343.219	1186.2	1388.58	772.036	166.515	114.363	107.621	116.724	200.693	77.5189	98.2206	100.69	141.196	276.288	362.348
retrotransposon	295.187	10896.8	204.625	427.128	593.183	73.3527	62.6745	34.7852	30.3732	20.0892	17.7261	17.9379	13.5772	12.7706	9.04202
repeat other	147.027	128.64	120.039	173.364	560.954	105.523	96.5715	159.359	85.7007	124.272	96.5738	97.9023	94.9969	102.017	98.1488
mRNA	325.559	3323.33	362.319	287.379	358.665	233.103	393.334	198.151	138.955	145.064	152.602	177.121	159.075	156.076	201.949
other	6743.3	11532.2	4519.35	10871	1922.48	1428.1	2404.87	404.35	385.553	929.899	479.045	679.225	289.31	383.264	609.919

## Sheet: Figure S7g
	Day 0
	Primers	DMRTB1	DDX4	Kif5c	IAP3_123F-13R	IAP4_70F-13R	L1_1222F-1069R	MySERV_F1-R1	HPRT	B2-MG
	Control group median	25.8596	21.4304	24.211	22.0079	22.3932	20.5893	20.2479	23.1666	22.3668
	95% CI	25.843 - 25.876	21.416 - 21.445	24.171 - 24.251	21.972 - 22.044	22.361 - 22.425	20.524 - 20.655	20.226 - 20.270	23.108 - 23.225	22.356 - 22.377
	Sample group median	26.058	21.9997	26.7958	21.4075	21.8629	20.5276	17.721	23.4317	22.999
	95% CI	26.008-26.108	21.975-22.024	26.763-26.829	21.357-21.458	21.788-21.938	20.489-20.566	17.688-17.754	23.326-23.537	22.946-23.052
	Expression ratio	0.8715	0.674	0.1667	1.5161	1.4443	1.0437	5.7633	0.8321	0.6452
	95% CI	0.8363 - 0.9124	0.6576 - 0.6890	0.1589 - 0.1737	1.4286 - 1.6050	1.3473 - 1.5406	0.9762 - 1.1128	5.5635 - 5.9703	0.7562 - 0.9273	0.6174 - 0.6743
	p-value (bootstrap)	< 0.0001	< 0.0001	< 0.0001	< 0.0001	< 0.0001	N.S.	< 0.0001	0.001	< 0.0001
	Normalized values
	Sample group median	25.608	21.5491	26.346	20.9569	21.4123	20.0772	17.2712
	95% CI	25.510 - 25.709	21.468 - 21.639	26.260 - 26.436	20.857 - 21.067	21.296 - 21.538	19.987 - 20.173	17.182 - 17.363
	Expression ratio	1.1903	0.9208	0.2277	2.0716	1.9731	1.4273	7.8687
	95% CI	1.1088 - 1.2763	0.8647 - 0.9752	0.2116 - 0.2437	1.9086 - 2.2357	1.8027 - 2.1472	1.3036 - 1.5487	7.3652 - 8.3861
	p-value (bootstrap)	< 0.0001	0.0054	< 0.0001	< 0.0001	< 0.0001	< 0.0001	< 0.0001
	Day 9
	Primers	DMRTB1	DDX4	Kif5c	IAP3_123F-13R	IAP4_70F-13R	L1_1222F-1069R	MySERV_F1-R1	HPRT	B2-MG
	Control group median	26.3844	24.2603	23.361	22.2063	22.461	21.1132	24.0287	22.5521	21.4349
	95% CI	26.322 - 26.446	24.187 - 24.333	23.348 - 23.374	22.167 - 22.246	22.443 - 22.479	21.087 - 21.140	24.007 - 24.050	22.541 - 22.563	21.358 - 21.511
	Sample group median	25.9741	25.1626	21.5772	20.9739	21.1159	20.4409	18.5244	21.9127	20.7572
	95% CI	25.935-26.013	25.142-25.183	21.564-21.590	20.945-21.002	21.105-21.126	20.403-20.478	18.488-18.561	21.894-21.931	20.705-20.809
	Expression ratio	1.3289	0.535	3.4432	2.3497	2.5406	1.5937	45.3901	1.5576	1.5995
	95% CI	1.2560 - 1.4220	0.5025 - 0.5711	3.3804 - 3.4990	2.2473 - 2.4447	2.4974 - 2.5846	1.5366 - 1.6571	43.7086 - 47.2552	1.5302 - 1.5855	1.4845 - 1.7236
	p-value (bootstrap)	< 0.0001	< 0.0001	< 0.0001	< 0.0001	< 0.0001	< 0.0001	< 0.0001	< 0.0001	< 0.0001
	Normalized values
	Sample group median	26.5574	25.7463	22.1609	21.5573	21.6996	21.0254	19.1086
	95% CI	26.488 - 26.626	25.688 - 25.803	22.106 - 22.213	21.497 - 21.616	21.645 - 21.752	20.954 - 21.091	19.040 - 19.174
	Expression ratio	0.8862	0.3561	2.298	1.5694	1.6959	1.0629	30.2781
	95% CI	0.8273 - 0.9565	0.3319 - 0.3867	2.2113 - 2.3909	1.4832 - 1.6540	1.6291 - 1.7640	1.0103 - 1.1213	28.7967 - 31.8917
	p-value (bootstrap)	0.0044	< 0.0001	< 0.0001	< 0.0001	< 0.0001	0.0212	< 0.0001
	primers	DMRTB1	DDX4	Kif5c	IAP3_123F-13R	IAP4_70F-13R	L1_1222F-1069R	MySERV_F1-R1
	gene	Dmrtb1	Ddx4	Kif5c	IAP3	IAP4	L1	MYSERV6
day 0	mean	1.1903	0.9208	0.2277	2.0716	1.9731	1.4273	7.8687
day 0	SD (DOWN)	0.0815	0.0561	0.0161	0.163	0.1704	0.1237	0.5035
day 0	SD (UP)	0.086	0.0544	0.016	0.1641	0.1741	0.1214	0.5174
day 9	mean	0.8862	0.3561	2.298	1.5694	1.6959	1.0629	30.2781
day 9	SD (DOWN)	0.0589	0.0242	0.0867	0.0862	0.0668	0.0526	1.4814
day 9	SD (UP)	0.0703	0.0306	0.0929	0.0846	0.0681	0.0584	1.6136
